# Supplementary material for: Ovarian BDNF promotes survival, migration, and attachment of tumor precursors originated from p53 mutant fallopian tube epithelial cells
Source: Oncogenesis. 2020 May 29;9(5):55. doi: 10.1038/s41389-020-0243-y (PMC7260207; doi:10.1038/s41389-020-0243-y)
Supplement: Supplementary file 4 — Supplemental Table [file 41389_2020_243_MOESM4_ESM.xlsx]

## Sheet: Top 25 up or down genes
© 2000-2020 QIAGEN. All rights reserved.
Symbol	Entrez Gene Name	Affymetrix/Affymetrix/Gene Symbol - human (HUGO / HGNC / Entrez Gene)	Expr Fold Change	Expr p-value	Location	Type(s)	Entrez Gene ID for Human	Entrez Gene ID for Mouse	Entrez Gene ID for Rat
SLITRK4	SLIT and NTRK like family member 4	SLITRK4	2.26	0.0371	Extracellular Space	other	139065	245446	302473
SIAH3	siah E3 ubiquitin protein ligase family member 3	SIAH3	2.06	0.0104	Cytoplasm	other	283514	380918	692004
CDK19	cyclin dependent kinase 19	CDK19	1.97	0.0445	Nucleus	kinase	23097	78334	309804
RGS2	regulator of G protein signaling 2	RGS2	1.85	0.049	Nucleus	enzyme	5997	19735	84583
CD300LF	CD300 molecule like family member f	CD300LF	1.84	0.000631	Plasma Membrane	other	146722	246746	287818
MTND4P9	MT-ND4 pseudogene 9	MTND4P9	1.82	0.0249	Other	other	100873193
BTBD8	BTB domain containing 8	BTBD8	1.77	0.0225	Nucleus	other	284697	100503185
ZNF773	zinc finger protein 773	ZNF773	1.75	0.0449	Other	other	374928	232855	308318
YY1P1	YY1 transcription factor pseudogene 1	YY1P1	1.72	0.0372	Other	other	100419963
RFESD	Rieske Fe-S domain containing	RFESD	1.67	0.0308	Other	other	317671	218341	361871
STX3	syntaxin 3	STX3	1.64	0.0313	Plasma Membrane	transporter	6809	20908	81802
SLC7A7	solute carrier family 7 member 7	SLC7A7	1.64	0.0258	Plasma Membrane	transporter	9056	20540	83509
ANKRD20A11P	ankyrin repeat domain 20 family member A11, pseudogene	ANKRD20A11P	1.64	0.00825	Other	other	391267
PLAG1	PLAG1 zinc finger	PLAG1	1.63	0.0214	Nucleus	transcription regulator	5324	56711	297804
CNTN2	contactin 2	CNTN2	1.62	0.0226	Plasma Membrane	other	6900	21367	25356
TIGD7	tigger transposable element derived 7	TIGD7	1.6	0.0301	Other	other	91151
KRT40	keratin 40	KRT40	1.59	0.0282	Cytoplasm	other	125115	406221	287679
mir-378	microRNA 378a	MIR378B	1.59	0.0464	Cytoplasm	microRNA	494327|100422933|100616169|100616201|100616498	723889|100628571	100314258|100526621
SLC35F3	solute carrier family 35 member F3	SLC35F3	1.57	0.00518	Other	other	148641	210027	679321
LINC00211	long intergenic non-protein coding RNA 211	LINC00211	1.55	0.0118	Other	other	101929559
C2orf81	chromosome 2 open reading frame 81	C2orf81	1.54	0.048	Other	other	388963	71837	500227
HOXC-AS3	HOXC cluster antisense RNA 3	HOXC-AS3	1.53	0.0226	Other	other	100874365
ANKRD42	ankyrin repeat domain 42	ANKRD42	1.52	0.029	Nucleus	transcription regulator	338699	73845	293117
ZNF175	zinc finger protein 175	ZNF175	1.52	0.00656	Nucleus	transcription regulator	7728	69930
TGFA	transforming growth factor alpha	TGFA	1.51	0.0371	Extracellular Space	growth factor	7039	21802	24827
ZNF35	zinc finger protein 35	ZNF35	-1.52	0.0389	Nucleus	transcription regulator	7584	22646	316096
GALR3	galanin receptor 3	GALR3	-1.52	0.0407	Plasma Membrane	G-protein coupled receptor	8484	14429	29235
HSH2D	hematopoietic SH2 domain containing	HSH2D	-1.53	0.0328	Cytoplasm	other	84941	209488	100360518
PYY3	peptide YY 3 (pseudogene)	PYY3	-1.54	0.00731	Other	other	644059
FAM163A	family with sequence similarity 163 member A	FAM163A	-1.55	0.0123	Other	other	148753	329274	498257
ASIC3	acid sensing ion channel subunit 3	ASIC3	-1.56	0.0329	Plasma Membrane	ion channel	9311	171209	286920
ALMS1P1	ALMS1 pseudogene 1	ALMS1P	-1.57	0.0216	Other	other	200420	623273|100043493
WDR27	WD repeat domain 27	WDR27	-1.57	0.00869	Nucleus	other	253769	71682	308222
FATE1	fetal and adult testis expressed 1	FATE1	-1.58	0.0394	Cytoplasm	other	89885
PAQR4	progestin and adipoQ receptor family member 4	PAQR4	-1.58	0.03	Other	other	124222	76498	302967
BUD13	BUD13 homolog	BUD13	-1.58	0.0445	Nucleus	other	84811	215051	300687
PAXBP1	PAX3 and PAX7 binding protein 1	PAXBP1	-1.58	0.0444	Nucleus	other	94104	67367	681004
VPS54	VPS54 subunit of GARP complex	VPS54	-1.58	0.0499	Extracellular Space	other	51542	245944	286932
FAM3D	family with sequence similarity 3 member D	FAM3D	-1.59	0.0222	Extracellular Space	cytokine	131177	18300	289949
FANCG	FA complementation group G	FANCG	-1.59	0.0342	Nucleus	other	2189	60534	691105
CYFIP2	cytoplasmic FMR1 interacting protein 2	CYFIP2	-1.59	0.029	Cytoplasm	other	26999	76884
MAP4K2	mitogen-activated protein kinase kinase kinase kinase 2	MAP4K2	-1.63	0.0039	Cytoplasm	kinase	5871	26412	293694
SUB1P1	SUB1 pseudogene 1	SUB1P1	-1.64	0.0336	Other	other	728938
CNGB1	cyclic nucleotide gated channel subunit beta 1	CNGB1	-1.65	0.0402	Plasma Membrane	ion channel	1258		83686
HTRA4	HtrA serine peptidase 4	HTRA4	-1.65	0.0174	Other	peptidase	203100	330723	306564
DBF4B	DBF4 zinc finger B	DBF4B	-1.67	0.00321	Nucleus	other	80174
HAUS8	HAUS augmin like complex subunit 8	HAUS8	-1.69	0.0265	Cytoplasm	other	93323	76478	290626
ABHD17A	abhydrolase domain containing 17A	ABHD17A	-1.7	0.0264	Plasma Membrane	enzyme	81926	216169	299617
CENPQ	centromere protein Q	CENPQ	-1.71	0.0417	Nucleus	other	55166	83815	363198
ZNF682	zinc finger protein 682	ZNF682	-1.79	0.0239	Nucleus	transcription regulator	91120

## Sheet: Pathways
Pathway	#Total	#Up	Up List	#Down	Down List	Significance	p-value
GPCR downstream signaling	10	5	GRK5,ARHGEF1,GNGT1,GNAL,PLXNB1	5	ADRBK1,RHOA,GNB1,PDPK1,ARHGEF12	500	0
Collagen biosynthesis and modifying enzymes	2	0		2	P4HB,SERPINH1	229.41	0
G alpha (s) signalling events	3	2	GNAL,GNGT1	1	GNB1	202.1	0
O-linked glycosylation	8	4	GCNT3,ST6GAL1,ST6GALNAC2,B4GALT5	4	A4GNT,POMGNT1,CHST4,POFUT2	160.5	0
Collagen degradation	8	8	MMP14,MMP15,MMP10,FURIN,ELANE,MMP12,MMP9,MMP19	0		139.66	0
Glycosaminoglycan metabolism	15	11	IDUA,SGSH,ABCC5,HS2ST1,B4GALT7,HS3ST1,CHST1,CHST15,HYAL2,UST,CEMIP	4	CHST14,GLCE,B3GALT6,SLC35D2	138.63	0
Generic Transcription Pathway	23	6	MED10,MED6,MED7,MED17,MED27,RBPJ	17	CCNC,MED25,MED1,MED24,MED4,MED13,MED12,CDK8,MED14,MED20,MED30,MED31,MED16,MED8,MED23,MED15,MED26	134.81	0
Class I MHC mediated antigen processing &amp; presentation	6	3	PDIA3,CALR,SEC13	3	TAPBP,SEC31A,SEC23A	130.99	0
Deubiquitination	31	14	BAP1,USP9X,USP14,SIAH2,USP34,OTUD5,ATXN3,PARK2,STAMBP,STAMBPL1,CYLD,VCP,PTEN,OTUD3	17	ADRM1,UCHL5,SMAD4,DDX58,YOD1,USP13,USP19,TNFAIP3,ZRANB1,PSMD14,STAM,USP2,BARD1,USP4,OTUD7A,VCPIP1,CDK1	104.94	0
Fc epsilon receptor (FCERI) signaling	15	6	BCL10,TRAF6,MAP2K4,LAT2,LYN,JUN	9	SYK,CALM1,CARD11,MALT1,MAP3K1,MAP2K7,GAB2,PDPK1,FOS	103.12	0
Immunoregulatory interactions between a Lymphoid and a non-Lymphoid cell	27	15	SELL,HLA-G,HLA-E,PVR,KLRG1,KLRD1,PVRL2,CD200,AMICA1,CD200R1,SLAMF6,SLAMF7,NCR3LG1,OSCAR,LAIR2	12	KIR3DL1,VCAM1,KIR3DL2,CD96,KIR2DL4,CRTAM,KLRC1,CD226,CD160,CXADR,LAIR1,KIR2DL1	94.05	0
Neddylation	5	2	NEDD8,BIRC5	3	CAND1,UBXN7,NUB1	93.96	0
Assembly of collagen fibrils and other multimeric structures	1	0		1	CD151	92.91	0
GPCR ligand binding	115	46	C3AR1,PTGFR,CCR10,TBXA2R,PTGDR,OXER1,C5AR1,P2RY1,CXCR2,CXCL16,P2RY13,CXCR5,TACR1,TAC3,OPN4,TACR3,CCK,GPBAR1,CALCR,GAL,CRH,GIPR,HCRTR2,GHRHR,MLNR,ADCYAP1R1,SCT,GPRC6A,RXFP1,RXFP3,HRH2,FSHR,TSHR,PTGER1,PTGER3,P2RY10,C5AR2,NMUR2,CD55,CCR9,HCAR2,HCAR3,GPR31,CCRL2,GPR143,CCR8	69	TRH,FPR1,OPRL1,PTGIR,CCR6,CCR7,CCL25,PTGDR2,CX3CL1,GPR17,APLNR,XCR1,CXCR1,P2RY2,CXCR6,P2RY12,CCL16,P2RY11,CXCL13,P2RY4,P2RY6,LPAR6,TACR2,LPA,FFAR1,AVPR2,FFAR2,OXTR,FFAR3,FFAR4,MC2R,PRLHR,KISS1R,HCRTR1,GCGR,GLP2R,QRFPR,QRFP,GHRH,TRHR,SCTR,FPR2,FPR3,CASR,NPS,NPSR1,RXFP2,RXFP4,UTS2R,HRH1,LHCGR,LPAR4,P2RY14,PTAFR,GPR39,SMO,GPR18,GHSR,NMU,NMS,CX3CR1,CXCR3,HCAR1,OXGR1,SUCNR1,CCL19,GPR37,GPR37L1,CCL1	90.92	0
Fcgamma receptor (FCGR) dependent phagocytosis	9	7	FCGR2A,PAK1,LIMK1,CFL1,PLA2G6,PC,ABL1	2	BAIAP2,SYK	85.48	0
RAF/MAP kinase cascade	8	4	BRAP,PAQR3,PEA15,PEBP1	4	PHB,IL17RD,PPP5C,MAP3K11	84.05	0
Olfactory receptor activity	378	178	OR52E6,OR52H1,OR1E1,OR5H14,OR8J1,OR2G3,OR10H5,OR8B2,OR5M3,OR2A1,OR2AT4,OR1F1,OR52N5,OR6F1,OR13D1,OR10C1,OR5P3,OR14I1,OR10A3,OR52I2,OR2B3,OR4D9,OR4K13,OR5H6,OR2B2,OR1J1,OR2F1,OR7A10,OR2J2,OR4A16,OR7E24,OR4K14,OR2H2,OR10G3,OR1D5,OR2T5,OR10A2,OR2A4,OR5M10,OR2T33,OR2M7,OR10A6,OR52J3,OR5K3,OR52A5,OR6C70,OR6C3,OR9A4,OR6C65,OR4A5,OR8K3,OR11H4,OR4F21,OR14C36,OR6X1,OR2A14,OR2L2,OR10AG1,OR10J1,OR51G2,OR56B…	200	OR51A4,OR2W1,OR6C76,OR13C2,OR14J1,OR4E2,OR2T29,OR12D3,OR5H2,OR2A12,OR4Q3,OR51I2,OR4F29,OR12D2,OR2AG2,OR10H3,OR9K2,OR2M5,OR2H1,OR4F16,OR7D2,OR8B12,OR5P2,OR52N1,OR5V1,OR52D1,OR7C1,OR8H1,OR5AN1,OR11G2,OR5T1,OR10AD1,OR5R1,OR6C74,OR2T8,OR11A1,OR52K2,OR5AU1,OR13C9,OR5T2,OR5B3,OR4L1,OR10H2,OR6J1,OR52N2,OR4C46,OR10P1,OR4K5,OR2G2,OR5K2,OR1L4,OR13C5,OR10Q1,OR51A2,OR9G1,OR10A4,OR6A2,OR51F1,GPR150,OR9G4,OR9A…	82.65	0
Signaling by the B Cell Receptor (BCR)	17	6	FYN,LYN,PIK3AP1,DAPP1,NCK1,TRPC1	11	BCR,BLK,SYK,VAV1,BTK,PRKCB,MALT1,MAP3K7,CALM1,CD22,PTPN6	81.75	0
PI3K-Akt Signaling Pathway	339	150	GYS2,CCND2,ITGB6,EPO,CCNE2,GYS1,VEGFC,TSC2,VEGFB,ITGA5,PIK3CA,PDGFRA,PDGFRB,ITGA2,JAK3,IFNA5,JAK2,COL4A6,PPP2R5A,ITGA1,PPP2R3C,OSMR,LAMB3,DDIT4,IFNA1,C8orf44-SGK3,ITGA3,TNC,COMP,COL6A6,LAMA4,ITGB4,ITGA8,FN1,THBS2,LAMA3,LAMB2,THBS4,RELN,ITGA10,LAMC2,IFNAR1,ANGPT2,IL6R,VEGFA,ITGB1,COL6A2,EFNA5,FGF14,TNXB,FGF5,ITGB5,FGF8,FGF9,SPP1,PTEN,LAMA2,IGF2,CSF3R,KITLG,EPOR,FLT3LG,COL6A1,PDGFB,IL4R,LAMA1,ITGB3…	189	CCNE1,PIK3CB,ITGB7,THBS3,TNR,COL4A5,LAMC3,NGFR,LAMB1,TSC1,MET,ITGA7,ITGA2B,CSF3,ITGA9,GRB2,TEK,PIK3R2,IFNA6,COL4A2,CHAD,PKN3,CSH1,COL1A2,COL4A1,IL3RA,LAMC1,PIK3R1,COL6A3,AKT1,COL2A1,JAK1,PTK2,IL2RB,ITGAV,IFNA4,PRLR,IL7R,ITGA6,LAMA5,ANGPT1,EFNA3,IBSP,EFNA4,VWF,TNN,HGF,IGF1,INS,IL2RA,PGF,PDGFA,SOS1,NGF,PDGFC,PIK3CD,VTN,FGF22,FGF20,KDR,COL6A5,INSR,FGFR3,IFNAR2,CHRM1,AKT2,ITGA4,GHR,CHRM2,LPAR5,LPAR2,…	79.84	0
Chromatin organization	25	9	EP300,CREBBP,HDAC8,WDR77,DNMT3A,SETD2,DOT1L,SETD6,PRMT3	16	ATF7IP,COPRS,RBBP7,CLOCK,WDR5,HDAC10,PRMT5,JMJD6,CARM1,SETDB1,PRMT6,PRMT1,PHF8,SMARCA4,BRWD1,RPS2	79.49	0
Chromatin modifying enzymes	20	7	EP300,CREBBP,DNMT3A,HDAC8,SETD2,DOT1L,WDR77	13	PRMT6,PRMT1,CLOCK,PHF8,HDAC10,JMJD6,SETDB1,ATF7IP,COPRS,RBBP7,WDR5,PRMT5,CARM1	79.24	0
Binding and Uptake of Ligands by Scavenger Receptors	6	2	LRP1,STAB1	4	CD163,ALB,HPX,SCARF1	78.39	0
Complement cascade	14	6	C7,CD55,CD46,C3AR1,C5AR2,C5AR1	8	C2,C5,C6,CFH,CFI,CR1,CD59,VTN	76.18	0
Focal Adhesion-PI3K-Akt-mTOR-signaling pathway	300	137	LAMA4,ITGB6,ITGB8,TSC2,PELO,ITGAD,JAK3,ITGB3,THBS4,IL2RG,ITGA11,COL11A2,LAMB3,ITGA10,TNXB,ITGA3,STK11,COL1A1,EPO,EPOR,CASP9,FN1,DDIT4,PIK3IP1,RAB10,OSMR,ITGB1,COL4A6,ITGA8,ITGA2,LAMA2,COL6A2,ITGB5,COL4A4,THBS1,ITGAL,ITGB4,ITGA5,LAMA1,LAMC2,COL3A1,TNC,AKT3,IFNAR1,ITGAX,ITGB2,PIK3R5,IL4R,EFNA1,ANGPT2,CSF3R,VEGFA,FGF21,THBS2,PDGFD,IFNA7,SPP1,COL11A1,PPP2R5B,JAK2,PPP2R1B,PPP2R2C,PPP2R5A,IL6R,PPP2R3C,…	163	COL4A1,COL5A3,LAMA5,PRLR,PTK2,SOS1,CHAD,COL5A1,PPP2R1A,GRB2,HSP90B1,TNN,PHLPP2,TCL1B,CSH1,ITGA6,RAF1,IL3RA,BAD,ITGAV,ITGA7,MDM2,COL1A2,IKBKG,PIK3R4,IBSP,COL4A2,RAB11B,COL5A2,TSC1,ELAVL1,NOS1,THBS3,ITGAE,ITGA9,COL2A1,CSF3,AKT2,PIK3R1,PIK3R2,VWF,TNR,ITGA2B,ANGPT1,IFNAR2,LAMC3,EFNA3,IL7R,FGF22,ITGB7,FGF20,PPP2R5D,ITGA4,PPP2R2B,JAK1,PPP2R3A,VTN,PPP2R5C,AKT1,PPP2R5E,PIK3CB,PIK3CD,PPP2R2D,GHR,HSP90AA1,…	68.85	0
Mitotic Metaphase and Anaphase	8	1	HDAC8	7	PTTG1,ESPL1,RAD21,FBXO5,PLK1,ANKLE2,BANF1	65.47	0
Focal Adhesion-PI3K-Akt-mTOR-signaling pathway	298	134	TSC2,ITGA5,ITGAD,LAMB3,THBS4,ITGB2,IL4R,STK11,CSF3R,ITGB6,PELO,EPOR,JAK3,IL2RG,THBS2,ITGA11,PIK3IP1,COL11A2,SPP1,FN1,COL4A6,OSMR,DDIT4,ITGA2,COL11A1,LAMA2,COL4A4,JAK2,LAMA4,ITGB4,ITGB8,EGF,ITGA10,FGF12,TNXB,ITGA3,IL6R,COL1A1,ANGPT2,COMP,EPO,VEGFA,LAMB2,LAMA1,PIK3CA,EFNA5,LAMA3,COL3A1,FGF14,AKT3,FGF13,PTEN,FGF19,CREB5,RELN,RAB8A,FGF4,ITGB1,RAB10,ITGA8,COL6A2,RAB14,FGF8,ITGB5,FGF9,THBS1,ITGAL,SLC2A…	164	COL4A1,COL5A3,GRB2,PRLR,TNN,SOS1,ITGA2B,COL5A1,CSH2,IFNAR2,IL3RA,LAMC3,IL7R,ITGA7,COL1A2,ITGB7,IBSP,COL5A2,THBS3,COL2A1,ITGA4,CSF3,JAK1,ITGAE,VTN,LAMA5,ITGA9,IFNA14,PTK2,EFNA2,AKT1,CHAD,PIK3CB,PIK3CD,CSF1,GHR,ANGPT4,ITGA6,ANGPT1,LAMC1,ITGAV,EFNA3,IL2RB,EFNA4,VWF,IL2RA,CREB3L4,LAMB1,FGF17,NOS3,FGF18,PIK3R4,TBC1D1,FGF2,COL4A2,FGF3,TSC1,RAB2A,FGF6,RAB11B,FGF7,SLC2A4,SLC2A1,HGF,IGF1,AKT2,SLC2A2,INS,P…	65.04	0
Influenza Life Cycle	10	3	CALR,CANX,HSPA1A	7	KPNA1,KPNB1,IPO5,HSP90AA1,DNAJC3,GRSF1,XPO1	65.03	0
G alpha (q) signalling events	1	1	GRK5	0		64.9	0
Iron uptake and transport	15	10	SLC11A2,MCOLN1,CLCN3,CLIC2,SLC9B2,SLC9C1,SLC22A17,ATP6AP1,ATP13A1,ATP13A2	5	SLC46A1,ATP7B,SLC17A3,ASIC4,SRI	63.76	0
Gastrin-CREB signalling pathway via PKC and MAPK	7	3	GRK5,MMP3,EGFR	4	CCKBR,ADRBK1,PRKCA,CREB1	62.81	0
Ion channel transport	13	8	CLCN3,CLIC2,SLC9B2,SLC9C1,ATP13A1,ATP13A2,SLN,ATP6AP1	5	SLC17A3,ASIC4,SRI,CALM1,ATP7B	62.27	0
Cell Cycle Checkpoints	16	4	CDKN1A,CHEK2,WEE1,PKMYT1	12	RFWD2,CDC25A,CHEK1,CDC25C,CLSPN,MAD1L1,MAD2L1,CDC20,BUB3,BUB1B,ZNF385A,PCBP4	60.44	0
Nuclear Receptors Meta-Pathway	311	152	IL17B,NR1I3,SERTAD2,NCOA1,PPARGC1A,IRS2,SP1,SLC7A11,NCOA2,FTH1,GCLM,SULT2A1,GCLC,GSTA4,SULT1A1,GSTA3,ALAS1,GSTT2,MGST2,BAAT,ABCB1,ABCC4,SLC10A1,ABCC5,SLCO2B1,SRC,EP300,SMARCA1,GCC1,SLC5A3,NFKB2,JUN,SLC5A8,CES3,NR1H3,TGFB1,ESR1,SLC6A2,IL1B,SERPINB2,JUNB,SLC7A5,SLC6A6,IL12B,SLC39A11,CYP1A2,CDKN1C,SLC39A8,MFGE8,NR1H4,SLC39A5,S100P,FGF19,SNAI2,SPRY1,SLC27A5,LRRC8A,ACAA1,CYP3A5,CYP2C9,SREBF1,FASN,EHHA…	159	KAT2B,HSP90AA1,CYP7A1,DNAJC7,MYOF,RXRA,FGD4,SMC1A,IP6K3,BLVRB,NCOA6,FTL,CYP2B6,ABCC3,PPP2R4,CYP3A4,GSTA5,CYP2A6,GSTP1,GSTA2,UGT1A1,MGST3,UGT2B4,NR3C1,SLC2A2,UGT1A3,SLC5A11,UGT1A4,SLC5A12,UGT1A7,UGT1A9,SLC5A7,CAP2,SLC5A5,NR0B2,SLC6A1,STAT3,SLC6A4,ACOX1,SLC6A11,POLK,GPAM,SLC6A9,PCK1,IFNG,PDK4,SLC39A9,IL12A,PPARA,SLC39A6,CYP1A1,MGST1,CYP1B1,SLC39A12,UGT1A6,SLC39A3,CYP3A7,ABCG5,SLC39A7,ABCG8,CYP8B1,A…	59.38	0
Interleukin-4 and Interleukin-13 signaling	17	8	IL4R,JAK2,IL2RG,JAK3,IL13RA1,IL13,PTGS2,HMOX1	9	GATA3,IL4,TYK2,JAK1,IL13RA2,SOCS1,HSP90B1,MAOA,IL10	57.85	0
PodNet: protein-protein interactions in the podocyte	293	144	PPP3CA,MAFB,TCF3,SULF1,ENAH,IGFBP7,MYOC,ROBO1,UTRN,NES,ZHX2,ADAM10,ANGPTL2,CUX1,ARPC5,FRAS1,NID2,PRKCE,PIK3C2A,AGTR1,ITGA3,F3,COL4A4,KANK2,RAB4B,CFL1,IQGAP1,WASL,ITGB5,CBL,SLC9A3R2,EFNB1,PAK1,BCAR1,RBPJ,GNE,MAPK8IP3,VEGFA,BMP7,CAPZA2,ARHGAP35,VDR,CCND1,F11R,VANGL2,CXCL12,FCGRT,LMX1B,PTGS2,ACTN4,VASP,LDB1,NOTCH3,TCF21,ARPC4,PLAUR,IGF1R,TBXA2R,PTGER4,WWC1,ADCY1,SEMA3F,SH3KBP1,BMP4,ITGB1,ACTB,AGRN,B…	149	SLC4A1,PSENEN,PIK3CD,VCL,CTTN,WIF1,RALGPS1,RXRA,SMAD3,UCHL1,TNS2,TLN2,TSG101,MPZ,NID1,TLN1,COQ6,TRPC6,SMAD6,KRT7,DNM2,INSR,VANGL1,HSPG2,CRK,FOXC2,ARPC2,SMURF1,PDSS2,PXN,YWHAB,RAB4A,CD151,RHOA,DNM3,OCLN,ITGA6,LRRC7,RARB,CYP26A1,IGF1,SPTAN1,EPAS1,SCEL,BCAM,BAIAP2,CTNNA1,CRB2,PLA2R1,PTK2,DBN1,KCNMA1,NFATC3,RAB3A,NOTCH2,CDH3,RAPGEF2,PLCE1,CRIM1,NRXN1,PICK1,EZR,PAXIP1,CLIC5,SULT1B1,CSK,IGFBP2,KIRREL2,…	56.35	0
Integrin cell surface interactions	13	9	SPP1,CD44,JAM3,F11R,BSG,TNC,THBS1,LUM,PECAM1	4	VCAM1,VTN,IBSP,FBN1	55.73	0
Class A/1 (Rhodopsin-like receptors)	114	43	CCRL2,GAL,GPR31,PTGER1,TACR3,EDN1,PTGFR,RXFP1,P2RY10,CXCL16,CXCR5,HCRTR2,GPR183,HCAR3,MLNR,P2RY1,GPR143,CCR8,P2RY13,CCR10,HCAR2,ADRB2,TBXA2R,C5AR1,CXCR2,GPBAR1,PTGDR,C5AR2,NMUR2,TACR1,AGTR1,CCR9,TAC3,PTGER3,CCK,RXFP3,OXER1,C3AR1,FSHR,HRH2,OPN4,ADRB1,TSHR	71	FFAR1,P2RY6,P2RY2,NMU,TRH,CX3CR1,P2RY14,APLNR,PRLHR,PTGDR2,HRH1,CX3CL1,LPAR6,P2RY4,CCL1,NLN,CXCR3,FPR3,UTS2R,QRFPR,XCR1,OXGR1,MC2R,AGTR2,NPS,GPR35,GPR37,CXCR1,SUCNR1,HCRTR1,CCR7,CCL25,FPR1,FPR2,CXCL13,GPR18,LPAR4,CXCR6,CCL16,LPA,ECE1,KISS1R,GPR39,FFAR2,NMS,GPR37L1,PTAFR,RXFP2,GHSR,QRFP,TACR2,CCL19,FFAR3,ECE2,ADRB3,OXTR,TRHR,P2RY11,HCAR1,CCL13,RXFP4,FFAR4,CMKLR1,NPSR1,P2RY12,LHCGR,CCR6,PTGIR,GPR17…	54.75	0
TCF dependent signaling in response to WNT	44	23	BCL9,DVL1,HDAC1,XIAP,LEO1,TERT,ASH2L,CTBP1,APC,RUVBL1,CTNNB1,CSNK1A1,RNF146,PIP5K1B,USP34,AXIN2,HECW1,DACT1,DVL2,USP8,RYK,CXXC4,CCDC88C	21	CSNK1G2,CDC73,SMARCA4,MEN1,KMT2D,RBBP5,BTRC,TRRAP,KAT5,AMER1,CBY1,YWHAZ,XPO1,WIF1,SOST,CTNNBIP1,CSNK1E,MYC,SMURF2,GSK3B,CHD8	54.52	0
Mitotic G2-G2/M phases	25	9	FKBPL,PKMYT1,PHLDA1,WEE1,NUMA1,EP300,CEP250,AJUBA,CDKN1A	16	CDC25B,CDK1,XPO1,TPX2,PLK1,CDC25C,FOXM1,CDC25A,MYBL2,BORA,CCNB1,AURKA,CCNB2,HMMR,CENPF,GTSE1	53.1	0
Interferon gamma signaling	10	3	CIITA,PIAS1,PML	7	PTPN1,PTPN6,PTAFR,MT2A,SUMO1,SP100,IFI30	50.05	0
Ciliary landscape	213	90	RPGR,IFT122,BBS9,TFAP2B,APC,SPATA7,TFAP2D,HDAC1,HDAC2,COPS7B,CNOT6L,GLA,DYNLL2,EXOC8,EFTUD2,MFAP1,IFT74,CAMK2A,RHBDD2,DNPEP,NFKB1,IFT81,CNOT10,IFT57,LZTFL1,TFAP2E,MKS1,TTC8,WNK1,CD2BP2,CTSA,IFT80,ARFGAP3,TTC30B,IFT27,TTC30A,TTC26,LCA5,POM121,DYNC1LI1,YPEL5,TNKS1BP1,PGRMC2,UBE2H,RMND5A,ARHGDIA,WEE1,DDX5,COPS8,RAB8A,CTNNB1,NEK8,MYL6,COPS6,RAB14,CREBBP,LRPPRC,RAB21,IQCB1,IQGAP1,RQCD1,STOM,EXOSC4,ARL…	123	H3F3A,CNOT1,DCAF11,DYNLL1,MCM9,COPS4,DCAF7,CEP170,TFAP2C,CBS,AAR2,COPS2,BBIP1,UBE2D2,SNAP29,NUP88,CTBP2,IFT52,MCM4,VPS4A,NDUFA9,MCM2,MCM3,SSNA1,ECHS1,YAP1,EXOSC9,RBM14,COPS7A,DVL3,RB1,TSSC1,NME8,IFT88,CEP97,IFT172,IFT43,IFT22,TFAP2A,RAB3IL1,MCM8,HSPB11,TMED1,TIPRL,SNRPB2,DYNC1H1,DYNC1I2,MCM5,EFHC2,NUP133,COPS5,IFT46,HTRA2,ZMYND19,RAB2A,UQCC1,ANKS6,ANKS3,LSM4,NEK7,NDUFA5,CCDC40,TBC1D4,MCM10,CEP290…	47.75	0
HIV Life Cycle	21	8	FEN1,CTDP1,RNMT,PDCD6IP,FURIN,ELL,RCC1,HMGA1	13	PPIA,RNGTT,NMT2,LIG1,GTF2B,CD4,BANF1,NEDD4L,RANBP1,XPO1,RANGAP1,TCEA1,PSIP1	47.68	0
Signaling by FGFR2	13	6	PIK3CA,CBL,BRAF,PTBP1,ESRP2,ESRP1	7	FRS2,FRS3,PTPN11,PLCG1,PIK3R1,HNRNPA1,HNRNPM	47.21	0
PTEN Regulation	12	10	MKRN1,RNF146,SALL4,MECOM,JUN,PTEN,USP7,PML,PREX2,TRIM27	2	EGR1,MAF1	46.76	0
Beta-catenin independent WNT signaling	14	7	DAAM1,CAMK2A,DVL2,NLK,VANGL2,RYK,FZD3	7	PRICKLE1,PFN1,FZD4,MAP3K7,ARRB2,ROR2,SCRIB	46.53	0
C-type lectin receptors (CLRs)	17	10	PLCG2,CARD9,BCL10,TRAF6,UBA3,CLEC7A,CLEC4A,CD209,PYCARD,RELB	7	SYK,CALM1,MALT1,MAP3K14,ICAM2,ICAM3,RAF1	46.12	0
Circadian rhythm related genes	202	94	NR1H3,PER1,JUN,PRKAA1,PAX4,CRX,SFTPC,ADA,NCOA2,DRD3,FAS,CIART,ADIPOQ,ATOH7,SETX,SLC9A3,ADCY1,CST3,DRD2,NTRK1,KCND2,HOMER1,PRKAA2,PER2,NFIL3,AANAT,CARTPT,DDX5,NAGLU,TPH1,ADORA1,NTRK3,DDC,RELB,ID4,KCNH7,PRF1,HCRTR2,UBE3A,HS3ST2,ATF5,SREBF1,GFPT1,RORA,KLF9,DYRK1A,HDAC1,IL6,STAR,NPAS2,SIX3,AGRP,JUND,BTBD9,PROX1,TNFRSF11A,MAGED1,MC3R,PTGDS,OGT,KDM5A,HDAC2,GNA11,NKX2-1,SUV39H2,OPN4,MAGEL2,FBXL21,NR1D1,…	108	NPY2R,CLOCK,CDK4,DRD4,NPS,ARNT2,DRD1,EGR1,CIPC,TYMS,HTR7,TH,ARNTL2,LEP,PRKG2,PER3,KCNMA1,HDAC3,CREM,SLC6A4,CREB1,NCOR1,KLF10,AHCY,DBP,CRY1,HNRNPD,SOX14,GNAQ,SIK1,GSK3B,CSNK1E,SUV39H1,HNRNPU,MTTP,FBXL3,NLGN1,MYBBP1A,PROKR2,ID2,MTA1,RBM4,CUL1,METTL3,ADORA2A,HNF1B,ID3,NR2F6,ARNT,CHRNB2,UTS2R,CLDN4,OPRL1,EZH2,PPP1CC,RORB,CCAR2,SKP1,PROK2,OPN3,ATF4,GHRL,F7,TIMELESS,USP2,NMS,SFPQ,ROCK2,NGFR,PSPC1,TP53,…	45.12	0
Transcriptional regulation by RUNX1	28	9	KMT2A,SOCS4,EP300,HIPK2,RSPO3,CREBBP,CSF2,IL3,PAX5	19	SPI1,MYB,FOXP3,YAP1,KCTD6,ITCH,AXIN1,LIFR,LGALS3,OCLN,ELF1,CLDN5,TJP1,ELF2,SERPINB13,CTSK,BLK,PRKCB,SOCS3	44.86	0
PIP3 activates AKT signaling	11	3	NR4A1,TSC2,IER3	8	BAD,MDM2,AKT1S1,CHUK,RPS6KB2,CREB1,PDPK1,AKT1	44.27	0
TCR signaling	16	9	GRAP2,ZAP70,LCP2,LAT,ITK,BCL10,TRAF6,FYB,NCK1	7	CSK,WAS,PLCG1,INPP5D,PDPK1,CARD11,RIPK2	43.94	0
Mitotic Prometaphase	2	1	HDAC8	1	PLK1	43.23	0
RAB geranylgeranylation	2	1	RABGGTA	1	RABGGTB	43.13	0
Mitotic Prophase	7	2	ARPP19,MCPH1	5	PLK1,RB1,SET,MASTL,ENSA	42.36	0
Protein folding	8	2	SPHK1,PDCL	6	TBCA,TBCD,TBCB,TBCE,TBCC,ARL2	41.67	0
EPH-Ephrin signaling	15	9	DNM1,NGEF,CFL1,RASA1,ADAM10,NCK2,ARHGEF7,MYL12A,SDCBP	6	CAV1,ITSN1,TIAM1,KALRN,SDC2,GIT1	40.78	0
Ciliopathies	182	95	EVC2,ADCY6,ALMS1,AK7,LCA5,IQCB1,INPP5E,DCDC2,ICK,EFHC1,RP2,FLCN,C2orf71,USP9X,SDCCAG8,PKHD1,TTBK2,PKD1L1,PKD1,CEP104,PKD2,GLI3,CFAP53,NEK8,SUFU,NEK1,CRX,NPHP3,INVS,TMEM216,ZIC2,CCDC151,XPNPEP3,TBC1D32,DNAI2,CCNO,DNAJB13,PIH1D3,ZNF423,TULP1,HYDIN,OFD1,CCDC114,KIAA0556,PIBF1,NME7,KIZ,BBS5,FAM161A,IFT81,TTC8,IFT80,BBS9,ARL2BP,CFAP52,NEK9,CC2D2A,TTLL5,TOPORS,TMEM107,TMEM67,TCTN2,SPATA7,RPGRIP1L,RP1L1…	87	GLI2,ANKS3,CEP78,NEK2,TAPT1,GPR161,C21orf2,KIAA0586,RAB28,CNGB1,POC1A,CNGA1,POC1B,RAB23,CEP41,CEP164,ANKS6,SCLT1,CEP290,SMO,PIK3R4,CCDC28B,OCRL,KIAA0753,KIF7,BBS4,TMEM237,TMEM231,EVC,DNAL1,DNAAF5,POMGNT1,GLIS2,DNAH6,GALNT11,DDX59,CCDC40,CCDC39,INTU,CCDC65,PLK4,RSPH4A,RSPH9,DNAAF1,HYLS1,C21orf59,C2CD3,DNAI1,CSPP1,CEP120,CEP19,CENPF,TRIM32,CLUAP1,PDE6D,ATXN10,WDPCP,CEP83,TUB,TMEM138,TMEM17,TCTN1,RP…	40.51	0
Intra-Golgi and retrograde Golgi-to-ER traffic	23	9	GBF1,SCOC,ARFIP2,VAMP4,STX16,STX10,VAMP3,STX5,PC	14	BNIP1,AGPAT3,SEC22B,USE1,STX18,SYS1,PLIN3,VTI1A,STX6,USP6NL,GOSR1,BET1L,RABEPK,PAFAH1B1	40.4	0
Neurotransmitter receptors and postsynaptic signal transmission	13	6	DLG1,NSF,AKAP5,EPB41L1,CAMK4,MYO6	7	PICK1,CALM1,MAPK1,PDPK1,CREB1,CAMKK1,NPTN	40.14	0
EGFR1 Signaling Pathway	173	70	EGF,WNK1,EGFR,CEBPB,RASA1,PEBP1,KLF11,SIN3A,MAP3K2,TGIF1,GRB14,HDAC1,SH3KBP1,GRB10,JUN,SP1,GRB7,CAMK2A,SHC1,PIK3R3,PIK3CA,PLCG2,GAB1,GAB4,JAK2,MAP2K3,MAP2K5,MAP3K4,VAV3,MAPK7,MAPK3,ELK4,PTPRR,GJA1,PLEC,PTPN12,SRC,CBL,NCK1,NCK2,RGS16,INPPL1,RAB5A,RALGDS,ERRFI1,DOK2,PITPNA,CBLB,PLD2,EPS8,HTT,SH3BGRL,TNK2,ABI1,SOS2,DNM1,SH3GL3,SPRY2,JUND,WASL,PSG9,APPL1,MTA2,HIP1,MAPK14,TNIP1,STXBP1,PAK1,BCAR1,CASP9	103	MAPK8,RAF1,RAC1,HRAS,PTK2B,NRAS,KRAS,PTK6,SHOC2,SMAD2,PIK3R1,SMAD3,ATF1,CREB1,GRB2,FOXO1,SH3GL2,PXN,MAP3K3,ELF3,SOS1,HAT1,AKT1,PIK3R2,PTPN5,ITCH,SNCA,ARAF,RPS6KA1,MCF2,RPS6KA3,PIK3CB,DUSP1,PIK3CD,PIK3CG,JAK1,STAT1,STAT3,STAT5A,STAT2,STAT5B,MAP2K1,PRKCA,MAP3K1,PRKCZ,PRKD1,PRKCI,PRKCB,PRKCG,VAV1,VAV2,MAPK1,ELK1,MAP2K7,YWHAB,KRT7,KRT8,KRT17,KRT18,SNRPD2,EPPK1,CRK,CRKL,CAV1,CAV2,PLCG1,GIT1,SOCS1,SOCS…	39.54	0
Cardiac conduction	11	5	CLIC2,TNNI3,NPPC,NPR2,SLN	6	RANGRF,SRI,NOS1,ATP2B4,PRKACA,CALM1	38.84	0
Ras Signaling	181	81	PLA2G4B,LAT,GRIN1,PLA2G16,SHC1,RRAS,SHC2,SHC3,RASA2,REL,EGFR,FGFR2,FGFR4,IGF1R,NTRK1,PDGFRA,PDGFRB,CALML3,RASGRF2,PRKACB,PRKACG,GNG3,GNG7,GNGT1,GNG13,GNG2,GNG12,GNB4,PLCG2,ZAP70,SHC4,GAB1,SOS2,RRAS2,NF1,RASA4,RASA3,RASA1,RASAL1,SYNGAP1,PAK1,PAK2,AKT3,IKBKB,NFKB1,RELA,FOXO4,FASLG,MAP2K2,MAPK3,BRAP,ETS2,PLA2G4D,PLA2G2C,PLA2G3,PLA2G1B,PLA2G2A,PLA2G4A,PLA2G5,PLA2G12A,PLA2G6,PLA2G10,PLA2G4C,JMJD7-PLA2…	100	GRB2,GRIN2A,GRIN2B,HTR7,TTBK1,CSF1R,EPHA2,FGFR1,FGFR3,FLT1,FLT3,FLT4,INSR,KDR,KIT,MET,NGFR,NTRK2,TEK,CALM1,CALM2,CALM3,CALML4,CALML5,CALML6,RASGRF1,PRKACA,GNB5,GNB1,GNB2,GNB3,GNG4,GNG5,GNG10,GNG11,GNGT2,GNG8,PLCG1,RASGRP1,RASGRP2,RASGRP3,RASGRP4,GAB2,PTPN11,SOS1,MRAS,HRAS,KRAS,NRAS,RASA4B,RASAL3,RASAL2,RASSF1,RASSF5,STK4,TIAM1,RAC1,RAC2,RAC3,PAK4,PAK3,PAK6,RHOA,AKT1,AKT2,CHUK,IKBKG,BAD,BCL2L1,SHO…	38.67	0
ER to Golgi Anterograde Transport	12	7	CSNK1D,BET1,SAR1B,GBF1,TMEM115,STX5,TBC1D20	5	PREB,GOSR2,SCFD1,GOSR1,BET1L	38.64	0
Signaling by FGFR1	8	3	PIK3CA,CBL,BRAF	5	PTPN11,PLCG1,FRS2,FRS3,PIK3R1	38.56	0
VEGFA-VEGFR2 Signaling Pathway	227	101	ITGB3,MAPK3,BCAR1,FAS,NCF1,MAP2K3,SHC1,FLNB,SHC2,PRKAA1,IQGAP1,ITGB5,DNAJB9,ACACB,ITGB1,PIK3CA,NCF2,RAB5A,MAPK12,RAP1B,CTNNB1,RND1,BIN1,CBL,BMX,ITPR1,HDAC1,HSPA1A,HDAC5,PRKCD,GAB1,PRKCE,VEGFA,PLA2G4A,MAPK14,HSPB1,NCK1,NRP1,PAK2,STAT6,MLLT4,SRC,RAPGEF1,PLCB3,WASF1,PAK1,SPHK1,RELA,PLA2G5,ERN1,LIMK1,ATF6,CFL1,HERPUD1,TRPC1,KL,GJA1,MAP2K4,JUN,ARF6,NFATC2,NFATC1,PTGS2,GRB10,CAMKK2,NFKB1,ACACA,ICAM1,PR…	126	STAT3,PRKD2,ROCK2,MAPK1,PLCG1,MAP2K6,PFN1,MAPK9,PTK2,MAPK8,CREB1,PRKCZ,RAC1,ATF4,PIK3R2,SH2D2A,TPCN2,CTNND1,MAPKAPK2,FADD,PLAU,TCEB3,RHOC,EGR1,FAF1,MAP2K1,HRAS,TNFRSF10C,PRKD1,SMARCA2,CDH5,STAT1,PTPN11,CSK,FRS2,PTK2B,CRK,HSP90AA1,PRKCI,FHL2,RAP1A,CDC42,ITGAV,CAPN2,MYL9,PTPN9,ROCK1,PTPRZ1,RHOA,NCL,PRKCB,MYH9,PRKCA,AKT1,RAF1,FOXO1,MTOR,NFKBIA,GSK3B,AKT1S1,RPS6KA5,RPS6,PIK3R1,EIF2AK3,NOS3,EIF2A,VAV2…	38.48	0
Degradation of the extracellular matrix	12	9	MMP14,MMP10,ELANE,ADAM8,MMP19,DCN,CD44,BSG,SPP1	3	CTSG,NID1,CAST	38.31	0
Breast cancer pathway	154	69	FGF19,ATM,TCF7,HES1,PTEN,MRE11A,FGF23,FGF21,HEY1,FGF5,FGF16,SHC1,SHC2,SOS2,IGF1R,SHC3,SHC4,NOTCH1,BRAF,NOTCH3,PIK3CA,FRAT1,FRAT2,PIK3R3,TCF7L1,LEF1,AKT3,CCND1,EGF,HEY2,EGFR,HEYL,CDKN1A,NFKB2,LRP5,GADD45B,ESR2,PGR,E2F3,NCOA1,ESR1,JUN,SP1,WNT4,TNFSF11,FGF4,FGF8,FGF9,CSNK2B,CSNK2A2,APC,CTNNB1,CSNK1A1,AXIN2,DVL2,FZD3,FZD10,DVL1,CSNK1A1L,FZD1,WNT5A,FZD2,WNT3A,WNT3,RAD50,WNT7B,MAPK3,MAP2K2,ATR	85	FGF7,ERBB2,FGF6,FGF17,PARP1,RAD51,RPS6KB1,TP53,BRCA1,FGF1,SKP1,GRB2,CDK4,CETN3,FGF18,FGF20,SOS1,FGFR1,HRAS,IGF1,KRAS,NRAS,ARAF,NOTCH2,RAF1,NOTCH4,PIK3CD,LRP6,PIK3R1,PIK3R2,TCF7L2,AKT1,AKT2,MYC,MTOR,RPS6KB2,FLT4,KIT,HES5,JAG2,DLL1,DLL3,BRCA2,DLL4,BAX,GADD45A,DDB2,POLK,CDK6,BAK1,RB1,GADD45G,E2F1,E2F2,NCOA3,WNT1,FGF2,FGF3,FOS,FGF22,APC2,DVL3,GSK3B,FGF10,CSNK2A3,CSNK2A1,FZD8,AXIN1,FZD7,WNT11,FZD4,WNT…	37.25	0
Oxidative Stress Induced Senescence	10	4	MAP2K4,JUN,EED,RBBP4	6	MAP3K5,FOS,EZH2,SUZ12,RBBP7,IFNB1	37.03	0
EGF/EGFR Signaling Pathway	161	71	SHC1,MAPK14,PLD2,GRB10,PIAS3,EGFR,TNK2,JUND,JUN,EPS8,MAP2K2,GAB1,MAPK3,JAK2,ABI1,SRC,MAP4K1,SPRY2,SH3GL3,EGF,INPPL1,BCAR1,NCK2,PTPRR,NCK1,GJA1,RASA1,MEF2D,RALA,DOK2,VAV3,PEBP1,STXBP1,PTPN12,SOS2,SP1,SH3KBP1,BRAF,ARHGEF1,MAP2K5,MAPK7,SYNJ1,USP8,ERRFI1,STAMBP,RAB5A,NEDD8,PTEN,RIN1,ELK4,DNM1,COX2,ARF6,RALGDS,IQSEC1,CBLB,CBL,ABL1,PAK1,CFL1,RICTOR,EIF4EBP1,IQGAP1,MAP3K2,MAP3K4,CAMK2A,PRKCD,TWIST1,FOXO…	90	MAPK1,FOS,CDC42,FOSB,PDPK1,VAV2,PIK3R2,PLSCR1,PIK3R1,PTPN11,AKT1,GRB2,SOS1,EPS15,CRK,CAV1,PLCG1,CSK,RAF1,MAP2K1,ATXN2,RAC1,JAK1,LIMK2,STAT3,ROCK1,CRKL,MAPK9,CAV2,MAPK8,MTOR,CREB1,GAB2,PTK2B,STAT1,MAP3K1,STAT5B,PTK6,STAT5A,PRKCZ,ITCH,VAV1,PRKCI,HRAS,PIK3C2B,NCOA3,FOXO1,INPP5D,KRAS,SH3GL2,NEDD4,ASAP1,MAP3K3,EPN1,HGS,EPS15L1,AP2A1,AP2B1,AP2S1,USP6NL,STAM,RPS6KA1,STAM2,RPS6KA2,RALB,RALBP1,ERBB2,REPS2…	36.89	0
Host Interactions of HIV factors	24	10	HCK,FYN,DOCK2,ELMO1,APOBEC3G,CD28,PACS1,ARF1,RCC1,CDK9	14	KPNA1,KPNB1,XPO1,LCK,RANBP1,RANGAP1,AP2M1,ATP6V1H,CD4,BTRC,SKP1,NPM1,RAC1,CCNT1	36.88	0
Signaling by VEGF	18	7	NRP1,NRP2,BCAR1,SHC2,FYN,SPHK1,RASA1	11	SHB,HSP90AA1,PTK2B,PXN,CRK,BAIAP2,AXL,PDPK1,CAV1,PLCG1,CALM1	36.79	0
Epithelial to mesenchymal transition in colorectal cancer	159	71	TWIST1,PROX1,FMNL2,TGFBR1,PIK3R3,GDF15,JAG1,CDH1,PIK3CA,TMPRSS4,CTNNB1,RBPJ,MEF2D,MAPK3,FZD10,ZEB2,NUBPL,NOTCH1,FN1,TGFB1,RBBP4,NRP2,TRAF6,MAP2K3,MAPK13,MAPK12,MAP2K4,MAPK14,SHC1,SOS2,MPP5,MAP2K2,MMP15,MMP2,MMP9,AKT3,ID1,SNAI1,SNAI2,NOTCH3,HIF1A,DLK1,CDKL2,COL4A3,COL4A4,WNT9B,PKD1,PAK1,WNT3A,FZD2,EED,FZD3,FZD1,ITGA5,CLDN7,CLDN10,CLDN12,CLDN14,CLDN15,CLDN16,CLDN17,CLDN19,CLDN22,COL4A6,WNT4,WNT3,WN…	88	MAP2K1,FZD4,PIK3R1,SMAD4,FOXQ1,PIK3R2,GSK3B,TUSC3,HRAS,CLDN1,RAF1,TP53,JAG2,EIF5A2,COL4A1,DLL1,STRAP,DLL3,JUP,DLL4,FOXC2,WNT16,FOXM1,AKT1,SUZ12,TGFB2,TGFB3,NR2C2,MAPK11,MAP2K6,SMAD2,SMAD3,MAPK8,DSP,PKP1,GRB2,PKP2,SOS1,CRB3,KRAS,VTN,MAPK1,AKT2,ID2,CLDN2,NOTCH2,CLDN3,CLDN4,NOTCH4,CLDN5,CLDN24,COL4A2,TWIST2,CDH2,CTDSP1,WNT10A,WNT5B,LATS2,FZD5,EZH2,ZEB1,TGFBR2,OCLN,SPARC,TJP1,CLDN6,CLDN8,CLDN9,CLDN11…	36.67	0
Nucleotide Excision Repair	15	7	ELL,CETN2,ERCC5,ERCC4,CHD1L,EP300,RNF111	8	XPC,XPA,ERCC1,USP45,ERCC6,HMGN1,TCEA1,UBE2I	36.6	0
Hepatitis B infection	152	65	TGFB1,STAT6,ATP6AP1,MMP9,SRC,NFATC1,MAP2K3,SOS2,CDKN1A,MYD88,TNF,BRAF,MAPK3,MAP2K2,FASLG,JUN,EGR2,SLC10A1,TGFBR1,TAB2,MAPK10,CREBBP,EP300,PIK3CA,PIK3R3,AKT3,IKBKB,NFKB1,RELA,BCL2,MAP2K4,FAS,CASP8,CASP10,BID,CASP3,CASP9,BIRC5,NFATC2,NFATC4,JAK2,JAK3,ATF6B,CREB5,CREB3L3,CXCL8,TLR2,IFNAR1,IRAK1,IRAK4,TRAF6,IL6,MAPK12,MAPK13,MAPK14,TRAF3,TBK1,IRF3,IFNA1,IFNA7,IFNA5,IFNA2,IFNA13,IFNA16,IFNA21	87	TICAM1,VDAC3,PTK2B,JAK1,CREB3,GRB2,SOS1,HRAS,ATF2,KRAS,NRAS,MAPK11,RAF1,HSPG2,MAP2K1,DDB1,MAPK1,MAP3K1,ARAF,SMAD4,ELK1,TGFB2,FOS,TGFB3,CREB1,ATF4,TGFBR2,TAB1,MAPK8,MAPK9,SMAD2,SMAD3,MYC,DDB2,EGR3,PIK3R1,PIK3R2,PIK3CB,PIK3CD,AKT1,AKT2,IKBKG,CHUK,BAD,YWHAQ,YWHAB,YWHAZ,FADD,BAX,CASP12,CYCS,APAF1,PRKCA,PRKCB,PRKCG,NFATC3,TYK2,STAT3,STAT1,STAT2,STAT4,STAT5A,STAT5B,CREB3L2,CREB3L4,CREB3L1,PCNA,TLR4,TIR…	36.45	0
Chemokine signaling pathway	164	73	CCR10,CXCL3,XCL1,CCL26,CXCL11,CCL24,PF4,CCL28,CXCL14,PPBP,CXCL16,JAK2,JAK3,FGR,HCK,LYN,PIK3CA,GNB4,GNGT1,GNG12,GNG2,GNG3,GNG7,GNG13,BCAR1,ELMO1,GRK4,GRK5,GRK1,ARRB1,VAV3,ITK,ADCY6,ADCY8,ADCY1,RAP1B,WASL,PRKCD,CXCR5,NCF1,PRKACG,CXCR2,PRKACB,CCR8,PAK1,MAPK3,AKT3,BRAF,DOCK2,NFKB1,RELA,IKBKB,SOS2,FOXO3,CXCR4,CCR1,CCR9,CCR3,CCL11,CCL20,CCL4,CXCL5,CXCL12,PIK3R3,PIK3R5,PLCB1,PLCB2,PLCB3,SHC1,SHC3,SHC2,S…	91	CCR7,CX3CR1,XCR1,CXCR6,CCL19,CCL27,CXCL10,CXCL13,PTK2,CSK,PXN,GNB2,GNB3,GNB5,GNG10,GNG4,GNG8,GNGT2,GNG11,GRB2,CRK,CRKL,GRK6,ARRB2,ROCK1,ROCK2,VAV1,VAV2,CDC42,ADCY4,ADCY3,ADCY7,ADCY9,ADCY2,ADCY5,RASGRP2,RAP1A,WAS,PRKCB,PARD3,PRKCZ,TIAM1,TIAM2,CCR6,CXCR3,PRKX,PTK2B,GNG5,GNB1,STAT1,STAT2,STAT3,STAT5B,MAPK1,AKT1,AKT2,HRAS,KRAS,NRAS,MAP2K1,RAF1,RAC1,RAC2,CHUK,IKBKG,NFKBIA,NFKBIB,PREX1,SOS1,GSK3B,CCR2,…	36.32	0
Transcriptional regulation by RUNX3	14	10	CDKN1A,CBFB,JAG1,ZFHX3,HES1,CCND1,EP300,HDAC4,FOXO3,SPP1	4	RUNX3,MYC,CTGF,BCL2L11	36.31	0
Focal Adhesion	185	94	COL3A1,ITGB5,THBS4,TNC,COL11A1,COL11A2,PDGFD,VEGFB,RELN,VEGFC,SPP1,TNXB,BCAR1,BRAF,COL4A6,EGF,RAPGEF1,MAPK4,MAPK7,SEPP1,BCL2,MAP2K5,PDGFB,MAPK12,FARP2,PELO,ITGA2,ITGA3,CAPN1,ITGA5,ITGA8,ITGA10,ITGA11,ITGAD,ITGAL,ITGAX,ITGB1,ITGB2,ITGB3,ITGB4,ITGB6,ITGB8,RAP1B,DOCK1,SHC1,SHC3,CAV3,FYN,VASP,SRC,COL4A4,COL6A2,COL1A1,COMP,FN1,LAMA2,LAMA3,LAMA4,LAMB2,LAMC2,THBS1,THBS2,LAMB3,LAMA1,EGFR,FGR,HCK,IGF1R,PD…	91	COL4A1,CAV2,COL4A2,ACTN1,TNR,PIK3CD,VCL,VTN,PAK6,CHAD,VWF,ELK1,LAMC1,PDGFC,LAMC3,COL2A1,TNN,COL5A3,CRK,RAF1,FIGF,CDC42,HGF,BAD,IGF1,PDGFA,BIRC2,MAP2K6,BIRC3,PGF,MAPK8,MAPK9,FLNA,TLN1,PXN,ITGA4,RHOA,ITGA6,ITGA7,ITGA9,ITGA2B,ITGAE,ITGAM,ITGAV,RAP1A,SOS1,ZYX,CAV1,GRB2,ILK,COL5A1,COL5A2,COL1A2,IBSP,LAMA5,LAMB1,THBS3,BLK,ERBB2,FLT1,KDR,MET,PTK6,TESK2,TNK1,ARAF,MAPK1,MAP2K1,PTK2,ARHGAP5,PDPK1,PARVB,AKT…	36.21	0
Metabolism of carbohydrates	31	16	G6PC2,GALK1,PGLS,GCK,GCKR,SLC2A5,G6PC3,GBE1,PPP1R3C,NHLRC1,B4GALT1,LALBA,XYLB,DERA,CHIT1,GLYCTK	15	CIT,PCK1,SLC25A1,G6PC,PCK2,MAL,SLC25A10,AGL,GALT,RPIA,SLC5A1,SLC37A4,AKR1B1,AKR1A1,CHIA	35.73	0
Selenoamino acid metabolism	3	0		3	AHCY,INMT,SECISBP2	35.63	0
Metapathway biotransformation Phase I and II	182	75	SULT1A1,CYP1A2,SULT1A2,SULT1A3,SULT1A4,CYP2C9,SULT1C2,SULT1C4,CYP3A5,SULT2A1,CYP2D6,SULT4A1,FMO2,FMO3,FMO4,AKR1C3,CYP11A1,UGT2B7,UGT2B11,CYP2A13,UGT2B28,CYP2S1,EPHX1,CYP2W1,GSTA1,CYP3A43,CYP4B1,CYP4F2,CYP4F8,CYP4F12,CYP4F22,CYP2A7,CYP4V2,CYP2F1,CYP4X1,CYP46A1,CYP19A1,CYP20A1,CYP24A1,CYP26B1,HS2ST1,HS3ST1,CYP27A1,HS3ST2,HS3ST3A1,CYP27C1,HS3ST3B1,HS3ST4,CYP51A1,AKR1D1,KCNAB2,KCNAB3,GPX3,GPX4,GSTA3,…	107	AKR7A3,CYP1A1,CYP1B1,CYP2A6,CYP2C8,SULT1B1,CYP2C19,SULT1C3,CYP2E1,CYP3A4,SULT1E1,SULT2B1,FMO1,SULT6B1,UGT1A1,UGT1A3,FMO5,UGT1A4,AKR1A1,UGT1A5,AKR1C1,UGT1A6,AKR1C2,UGT1A7,UGT1A10,AKR1C4,UGT2A1,AKR7A2,UGT2A2,UGT1A8,UGT2A3,UGT1A9,UGT2B4,CYP11B2,UGT2B15,CYP2R1,UGT2B17,CYP2J2,NAT1,CYP2U1,NAT2,CYP2B6,CYP3A7,GSTM1,COMT,NNMT,HNMT,CYP4F3,INMT,TPMT,CYP4F11,CYP11B1,CYP2C18,CYP4Z1,CYP8B1,CYP17A1,CYP7A1,CYP7B…	35.49	0
Clathrin-mediated endocytosis	6	3	SGIP1,PIP5K1C,PIK3C2A	3	REPS1,EPS15,AAK1	35.38	0
RHO GTPases Activate Formins	11	5	FMNL2,EVL,SRF,ITGB1,DAAM1	6	SRGAP2,FMNL1,FMNL3,DIAPH1,MKL1,SCAI	35.38	0
miR-targeted genes in lymphocytes - TarBase	422	188	PHC2,ARL10,CHORDC1,MIRLET7G,HOXD8,SMAD1,FMNL2,SYNE1,EGFR,BCL2,GAS2L1,ELMOD2,GRPEL2,UBE2V1,HSDL1,DNMT3B,SPTLC1,FADS1,CEP72,IFRD1,BCKDHB,LMNB2,IRS1,PDLIM5,BCL6,LAMC2,MTRR,DNMT3A,NFIA,IGF2R,FAM105A,MIR140,MIR138-1,MIR138-2,RAI14,RTN4,RAB6A,MBNL1,MIR21,MIR24-1,BACE1,MIR24-2,MIR34A,MIR378A,CSRP1,MIR520H,CYP51A1,MIR222,RHOG,MIR223,BACH1,EHMT2,DHX40,PXDN,SLC12A4,TERT,DMTF1,ASH2L,WDFY1,ANPEP,DDX5,ATP6V1C…	234	MTHFD2,ADPGK,NOTCH2,CAPG,PICALM,ABHD10,RFT1,GNPNAT1,CDK5RAP3,MRM1,TMEM43,CPOX,EIF4E,GNL3L,TRMT1,CORO1C,UBE4A,ARID1A,SNAP23,RHEB,TYMS,ADAR,PDLIM7,GPAM,MOV10,PRKCI,POLR2C,PPIB,VTI1B,TPM1,SUCLG2,GAK,MAP3K8,UBE2S,RBMS1,DOCK5,ABCG2,TMED3,TRAM1,NAPG,ELOVL5,TNFRSF10A,PPP5C,MARS2,MIR15A,SLC38A1,MIR133A1,RCN2,MIR133A2,MIR196A2,MIR196B,MRPL20,MIR129-1,MIR200C,FADS3,PISD,IPO4,MIR370,PDCD4,ATP2A2,MIR92A2,RB1…	35.25	0
Mitotic G1-G1/S phases	21	7	CDK2,WEE1,CDKN1A,PKMYT1,DYRK1A,RBL2,HDAC1	14	CDC45,CKS1B,RB1,CDC25A,CDKN1B,MCM10,CDT1,MYBL2,CDC6,PCNA,E2F1,TOP2A,RBL1,CDK1	35.19	0
Major pathway of rRNA processing in the nucleolus and cytosol	12	4	RIOK3,TSR1,CSNK1D,LTV1	8	XRN2,RIOK2,NOB1,PNO1,CSNK1E,RIOK1,BYSL,ISG20L2	33.84	0
MHC class II antigen presentation	5	3	CANX,LGMN,SPTBN2	2	SH3GL2,IFI30	33.65	0
Sudden Infant Death Syndrome (SIDS) Susceptibility Pathways	157	84	POU3F2,SP1,NFKB1,HTR1A,FEV,CHRNA4,ESR2,ASCL1,CDCA7L,PPARGC1A,NKX2-2,TACR1,NFYA,TPH1,SNTA1,CHRNB4,KCNJ8,ADCYAP1,RYR2,CAV3,DDC,KCNH2,NKX3-1,SCN5A,RORA,HES1,VIPR1,IL6,ADCYAP1R1,IL6R,LMX1B,TNF,RET,TLX3,EP300,JUN,HIF1A,TP73,SSTR2,PBX1,CREBBP,MEF2C,MIR210,BHLHE40,TCF3,PLP1,DLX2,ALDOA,CTNNB1,NANOG,GABRA1,BDNF,GJA1,PRKAR2B,SCN3B,AQP4,YWHAG,IL1A,IL1B,IL13,PRKACB,TSPYL1,VEGFA,SLC9A3,CASP3,FMO3,GCK,MAP2,GPD…	73	C4B,C4A,CC2D1A,REST,NR3C1,HES5,YBX1,HADHA,AR,ACADM,SLC6A4,KCNQ1,IL10,DEAF1,MAOA,FOXM1,CREB1,GATA3,TPH2,PHOX2B,GATA2,VIPR2,AVP,HTR2A,HSPD1,PHOX2A,PPARGC1B,ECE1,CTCF,EN1,GNB3,MIR16-1,SSTR1,PKNOX1,NGF,MAZ,NEUROD1,SP3,EGR1,THRB,RUNX3,SOX2,NTRK2,POU5F1,CHRM2,HTR3A,YWHAE,YWHAZ,SCN4B,PRKAR1B,SST,PRKAR2A,YWHAQ,CPT1A,PRKAR1A,YWHAH,IL1RN,YWHAB,PRKACA,CHAT,PAH,TH,G6PC,NOS1AP,TAC1,SLC1A3,SLC25A4,MYB,TPPP,CRE…	33.04	0
Extracellular matrix organization	11	2	SERPINE1,DCN	9	HAPLN1,NRXN1,NTN4,VTN,BGN,SPARC,DMD,IBSP,DMP1	32.98	0
Signaling by FGFR3	9	3	BRAF,PIK3CA,CBL	6	FRS2,PLCG1,FRS3,PTPN11,PIK3R1,GALNT3	32.84	0
Hedgehog 'off' state	11	4	CSNK1A1,SUFU,PTCH1,GLI1	7	GSK3B,NUMB,ITCH,KIF7,TULP3,GPR161,GLI2	32.8	0
Senescence-Associated Secretory Phenotype (SASP)	4	4	IL6,IGFBP7,CEBPB,CDKN2B	0		32.65	0
NRF2 pathway	142	63	ME1,CES3,GGT1,GPX3,GSTA1,GSTA4,SLC2A11,NQO1,EPHA3,DNAJB1,CES1,SLC2A7,FGF13,TGFA,SLC2A14,GSTT2,GCLC,UGT2B7,PGD,SLC7A11,SLC2A12,CBR1,GSTA3,GCLM,SLC2A13,ABCC5,PPARD,TGFB1,ABCC4,SLC2A5,SOD3,MGST2,SLC2A9,SQSTM1,SLC6A16,CES2,SLC6A15,PTGR1,SLC2A6,SLC2A8,SLC39A2,SLC39A1,HMOX1,HSPA1A,SLC39A11,FTH1,SLC2A3,SLC39A8,PDGFB,SLC39A5,AGER,TXNRD3,SLC39A14,CYP4A11,GSTM2,SLC5A6,SLC5A3,SLC5A8,SLC6A2,SLC6A6,SLC6A13,SL…	79	SLC2A1,HSP90AA1,PRDX1,ADH7,GPX2,GSR,HGF,HSP90AB1,UGT1A4,CES4A,BLVRB,SRXN1,UGT1A7,MGST3,SLC2A10,NFE2L2,GSTA2,ALDH3A1,CYP2A6,ABCC2,MAFF,CBR3,TXN,NRG1,G6PD,UGT1A6,SERPINA1,TXNRD1,ABCC3,TGFB2,UGT1A9,EGR1,GSTP1,CES5A,SLC2A4,SLC6A18,SLC2A2,GSTA5,SLC6A20,UGT1A3,UGT1A1,SLC6A17,PRDX6,SLC6A19,FTL,EPHA2,SLC39A4,SLC39A10,MAFG,SLC39A9,HBEGF,SLC39A6,KEAP1,SLC39A12,SLC39A3,TGFBR2,SLC39A7,SLC39A13,RXRA,GSTM5,GST…	32.52	0
S Phase	20	5	CDK2,WEE1,GINS2,FEN1,CDKN1A	15	CDC6,MCM3,CKS1B,MCM5,MCM2,CDKN1B,GINS1,CDC25A,GINS4,CDCA5,MCM8,CDC45,GINS3,DNA2,LIG1	32.4	0
Cellular response to heat stress	7	1	HSF1	6	PTGES3,EEF1A1,GSK3B,MAPKAPK2,SIRT1,RPS19BP1	32.31	0
Ectoderm Differentiation	142	70	CTNNB1,BOC,SHH,EDA,OGT,PAN2,KCNK10,GLB1,VAX2,CLVS1,RRBP1,PPFIBP2,MKS1,ST8SIA4,CCDC130,SPRY2,TNFRSF11B,STC1,TSKU,SDCBP,WDR44,FGFR2,ABCC4,AES,LHX1,ANKS1B,MECP2,TCF3,MZF1,BMP4,MIR361,SKIL,ZBTB2,GAS2L1,ARX,RIT1,HDAC6,PIM1,PPARD,FOXA2,MAFB,PAX3,MIR124-1,GLI3,NR2F2,CTBP1,CCDC88C,KRT6A,TSC22D1,NUMA1,ZBTB7B,TTC14,NLK,AHI1,FYN,TOX3,ELOVL4,ASTN1,STX16,BCAS3,GREB1,CROCCP2,NFATC1,PGM1,POU2F2,PTPRB,HIST1H2BH,…	72	SNCA,WNT1,CTNND2,ZBTB16,JAKMIP1,PLXNA2,HDAC10,ROR2,CTNNA2,KIAA1161,SERPINB6,JUP,SORCS1,SOCS2,SGSM3,TRPM2,MIR34C,HMGB2,PHF8,C1GALT1,CCL2,RAB8B,ELOVL2,PTPN13,FZD4,ZFHX4,PDE7A,ZNF219,SMURF1,BAZ1A,SCHIP1,MYC,LDB2,UBTF,PAX6,TFAP2C,ARHGAP15,SOX2,TFAP2A,FHL2,BCOR,ARHGEF9,CDH6,CDH8,NF2,NLGN1,EDA2R,CDON,TBL1X,BMPR1A,GRAMD1B,NARS2,RGMA,DMD,PI4KA,PRKAG2,CAP2,CELSR2,RHPN1,ARHGDIG,CLDN11,FZD5,FZD8,GATA6,KIFC3…	32.26	0
Nonsense-Mediated Decay (NMD)	6	3	UPF1,SMG7,SMG6	3	SMG5,EIF4G1,PABPC1	32.26	0
MAPK6/MAPK4 signaling	16	8	MAPK4,JUN,FOXO3,HSPB1,MAPK6,IGF2BP1,ETV4,DNAJB1	8	SEPT7,XPO1,KALRN,MAPKAPK5,MYC,NCOA3,CCND3,FOXO1	31.75	0
RAB GEFs exchange GTP for GDP on RABs	2	2	DENND3,MADD	0		31.54	0
Eukaryotic Translation Initiation	9	4	EIF4EBP1,EIF4H,EIF4B,EIF5	5	EIF1AX,EIF4E,EIF4G1,PABPC1,RPL13A	31.49	0
Genes involved in male infertility	130	58	ABCB1,ARNTL,ATM,AHR,BCL2,MLH3,BHMT,APOB,CAT,MSH5,CDC42BPA,MSMB,HORMAD2,CHD2,MTHFR,MTRR,TCN2,CYP26B1,TSSK6,EPPIN,UBD,NOS2,UBE2B,NQO1,ESR1,OR2W3,ESR2,PACRG,ETV5,CLU,FAS,FASLG,FOLH1,PIWIL1,PIWIL2,PIWIL3,H2BFWT,SPATA17,PON1,PON2,STRA8,PRDM9,TNF,USP8,SHMT1,YBX2,SIRPA,SLC16A7,CREBBP,SOD2,KDM3A,SOD3,SOX5,DAZ1,CDK9,HIST1H4A,DAZ4,EP300	72	LRWD1,SEPT12,AR,MAS1L,MDM2,ABLIM1,MLH1,AHRR,MOV10L1,BRCA2,MSH4,DAZL,HORMAD1,MTHFD1,INSR,CLOCK,KLK2,CRISP2,MTR,LIG4,CYP17A1,TAS2R38,CYP1A1,NANOS1,NFE2L2,NOS1,EPSTI1,ERCC1,NOS3,UBR2,ERCC2,XRCC3,XRCC4,DAZ2,PARP1,PEMT,PEX10,GNAO1,GPX1,PIWIL4,HLA-DRA,PMS2,POLG,SPO11,SRD5A2,TEX15,PRM1,TMEM132E,PRM2,PRMT6,TSSK4,PSAT1,USP26,RAG1,REC8,XPC,RFC1,XRCC2,RGS9,XRCC5,SLC46A1,SIRPG,DAZ3,CCNT1,CCNK,DDX4,SEMG1,CCNT…	31.45	0
Response to elevated platelet cytosolic Ca2+	5	2	STX4,ABCC4	3	STXBP3,CALU,HSPA5	31.2	0
Endoderm Differentiation	143	70	TCF7L1,NANOG,NKX2-1,SFMBT1,CTNNB1,SESN1,UBR5,TCF7,RGS10,MIXL1,BTAF1,DUSP2,DUSP5,NCAPG2,BMP7,RFX7,TGFB1,NODAL,NOG,RARG,ZBTB17,DUSP4,LEF1,GATA4,HOXC11,GRHL2,PAX9,LRPPRC,LEO1,ELP4,OTX2,DAB2,WWC1,SIAH2,DNMT3B,RAB38,GDF3,PBX1,KDM4A,NOTCH1,EXT1,PAF1,JARID2,WNT8A,MAD2L2,FOXA2,ZIC5,PAX3,APP,TNRC6C,LHX1,ELK4,DIP2A,PIAS1,PBX3,NLK,BCORL1,WDFY2,PARP8,CEP250,HPRT1,TOX3,SLC2A12,ACACA,TOX,ATP8B2,VAV3,APC,MAP2K3…	73	CTBP2,STAT1,EOMES,FOXA1,POU5F1,CDYL,ONECUT1,SOX21,CUL4B,C1QBP,ZNF462,NR3C1,CTR9,ZIC3,TAF4B,PTHLH,EPB41L5,BMPR1A,LAMC1,TBX21,PRDM14,SMAD2,SMAD3,NME1,CAND1,RTF1,SOX2,ASCC3,BPTF,TRIM71,CDC73,SOX17,ZNF281,FOXN3,MBTD1,HNF1B,TCEAL2,NAA15,HHEX,DDAH1,NABP2,SCHIP1,CEBPZ,EZH2,FOXH1,SFRP1,WDHD1,SP4,HOXA1,PABPC1,SMAD4,ZFHX4,TAF5,ELAVL1,CER1,FOXO1,MTF2,DKK1,AEBP2,GATA6,TET1,GLI2,CRTC1,AHDC1,PLCH1,TRIM5,PHF6,T…	31.19	0
Cargo recognition for clathrin-mediated endocytosis	4	4	DAB2,LRP2,AGFG1,VAMP7	0		30.88	0
Signaling by NOTCH1	16	8	HES1,HIF1A,NOTCH1,JAG1,DLK1,DNER,EP300,CREBBP	8	ITCH,MYC,NUMB,CNTN1,DLL4,DLL1,JAG2,HES5	30.67	0
Fragile X Syndrome	134	55	KCND2,MMP9,GABRD,ARHGAP32,BDNF,GAB1,SRC,GABRA1,CLTCL1,DUSP3,PPP3CA,HOMER1,FYN,FZR1,HCN1,EPS8L1,ABAT,SYNGAP1,ALDH5A1,PLCB1,ITPR1,SHC1,MAP2K2,PPP1CA,GRIA1,SHANK1,ANAPC2,ARC,CAMK2A,MLST8,GRIP1,PPP2R5B,GRIA2,APP,CAMK4,NF1,ANAPC16,GRM1,TECR,PDK1,AGAP2,PTEN,AKAP5,ANAPC1,TSC2,GABRG2,TBC1D7,ALDH3A2,ABCD3,BRAF,TARBP2,MECP2,EPHA4,SH3GL3,GRIN1	79	CYFIP2,CAMK1,KCNC1,GRM5,CNR1,GAD1,DICER1,RAP1GAP,AP2M1,GRIP2,PICK1,CREB1,DAG1,DLG4,GRIN2A,GRIN2B,SLC6A1,EEF1A1,GABRB2,NTRK2,PRKCA,SLC16A1,PRKACA,CLTA,EIF4G1,AP2A1,FMR1,PLCG1,CLTC,MKNK1,CAMK2B,AP2B1,RPS6KB1,CPT1A,MAPK1,DLGAP3,KRAS,MAP1B,PTPN5,CYFIP1,GRB2,AKT1S1,DEPTOR,CLTB,MAP2K1,TELO2,GPHN,RPTOR,ANAPC13,SOS1,MTOR,EIF4EBP2,PIK3CB,RAF1,TTI1,RHEB,EIF4E,CDC26,PTPN11,PRKAR1A,AP2S1,SH3GL1,AGO2,DNM2,TSC…	30.67	0
Eukaryotic Translation Termination	1	0		1	APEH	30.43	0
Measles virus infection	138	64	CSNK2A2,CSNK2B,CD28,CBLB,CCND1,IFNA7,IFNA13,FASLG,RAB9A,HSPA1A,IFNA2,CD46,CDK2,BBC3,HSPA6,IFNA1,IFNA16,BID,CASP8,IRF3,PIK3CA,FAS,IL1B,IL1A,IFNA5,IL12B,IL6,TRAF3,HSPA1L,TBK1,TLR2,SLAMF1,IFNA21,MSN,AKT3,TLR9,CLEC4M,CD209,IKBKB,TRAF6,NFKB1,TAB2,PIK3R3,IRAK1,RELA,FCGR2B,NFKB2,IRAK4,IFNAR1,MYD88,MAPK10,JUN,BCL2,CASP9,CASP3,RAB9B,TP73,HSPA1B,HSPA2,CCND2,CCNE2,IL2RG,CD3G,JAK3	74	DDX58,IRF7,CSNK2A1,GSK3B,TP53,EIF2AK2,CDKN1B,STAT3,TLR7,IFNA8,OAS1,HSPA8,EIF2AK1,IFNB1,TRADD,IFNA14,EIF2S1,IFNA10,IFNA6,EIF3H,CSNK2A3,CYCS,FADD,JAK1,EIF2AK4,ADAR,EIF2AK3,IL2,FOS,IL2RA,IRF9,CD3D,IL12A,IFNA4,RCHY1,IFIH1,AKT1,TNFAIP3,OAS3,MAVS,MX1,IKBKE,STAT5B,IFNA17,AKT2,PIK3CB,CHUK,PIK3CD,IKBKG,TLR4,PIK3R1,PIK3R2,NFKBIA,NFKBIB,MAP3K7,IFNAR2,TYK2,MAPK8,STAT1,MAPK9,STAT2,OAS2,BAD,BAX,BAK1,BCL2L1,APA…	30.14	0
Cilium Assembly	48	22	IFT27,IFT81,IFT80,IFT74,TRAF3IP1,IFT57,WDR35,IFT122,WDR19,GBF1,RP2,BBS2,BBS5,BBS7,TTC8,BBS9,INPP5E,FBF1,TTBK2,MARK4,TTC26,HDAC6	26	TRIP11,IFT46,IFT88,IFT52,IFT172,IFT20,HSPB11,BBIP1,IFT140,TNPO1,IFT43,TTC21B,RAB3IP,UNC119B,BBS4,BBS1,PDE6D,ARL13B,C2CD3,SCLT1,CEP83,CEP89,CEP164,CCP110,CEP97,SEPT2	29.81	0
Assembly of the primary cilium	48	22	TTC8,BBS9,IFT27,IFT122,IFT81,WDR19,IFT80,WDR35,IFT74,INPP5E,HDAC6,TRAF3IP1,GBF1,IFT57,FBF1,RP2,BBS2,TTBK2,BBS5,BBS7,MARK4,TTC26	26	TRIP11,IFT46,IFT20,IFT88,IFT43,BBS1,BBIP1,TNPO1,PDE6D,TTC21B,IFT52,ARL13B,IFT172,C2CD3,RAB3IP,UNC119B,HSPB11,SCLT1,IFT140,CEP83,CEP89,BBS4,CEP164,CCP110,CEP97,SEPT2	29.81	0
Regulation of TP53 Activity through Phosphorylation	9	4	DYRK2,TP53INP1,STK11,TP53RK	5	HIPK1,NUAK1,NOC2L,AURKB,PLK3	29.81	0
Defensins	4	1	ART1	3	CD4,CCR6,CCR2	29.47	0
RNA Polymerase II Transcription	17	7	RNMT,CTDP1,ELL,TCEB2,NELFE,NELFB,CDK9	10	GTF2B,RNGTT,TCEA1,SUPT4H1,TCEB1,SSRP1,SUPT16H,NELFCD,NELFA,TCEB3	29.39	0
p75 NTR receptor-mediated signalling	16	5	SQSTM1,TRAF6,SMPD2,NGFRAP1,MAGED1	11	MAPK8,PRDM4,AATF,ITGB3BP,BAD,NGFR,LINGO1,PRKCI,MCF2,RIPK2,BCL2L11	29.3	0
Gene Silencing by RNA	7	1	TNRC6A	6	IPO8,MYBL1,HENMT1,MAEL,TDRD9,TDRKH	29.22	0
Degradation of beta-catenin by the destruction complex	7	4	CSNK1A1,APC,HDAC1,AES	3	AXIN1,AMER1,GSK3B	29.22	0
Interleukin-10 signaling	3	1	PTGS2	2	STAT3,IL10	29.2	0
Hedgehog ligand biogenesis	6	2	NOTUM,ADAM17	4	P4HB,HHAT,DISP2,SCUBE2	29.14	0
NIK--&gt;noncanonical NF-kB signaling	2	1	UBA3	1	MAP3K14	29.02	0
TGF-beta Signaling Pathway	133	61	HDAC1,RNF111,MAPK14,MAP2K3,SPTBN1,DCP1A,PDK1,TGFBR1,PML,TGFB1,ZFYVE16,SHC1,PARD6A,WWP1,DAB2,TRAF6,TGIF1,SP1,CDKN2B,APP,EID2,SKI,NUP214,TNC,ZEB2,TERT,SKIL,EP300,CDKN1A,JUND,RUNX2,MEF2A,MEF2C,JUNB,STAMBPL1,JUN,KLF11,RBX1,PIAS1,PIAS2,PJA1,CREBBP,MAP2K2,MAPK3,PAK2,BCAR1,ITGB3,ITGB1,SRC,MAP2K4,MAP4K1,CCND1,SIN3A,ATF3,MMP12,ITGB4,ITGA2,THBS1,FN1,TGFBR3,RBL2	72	SOS1,SMURF1,RAF1,STRAP,HGS,NEDD4L,SMURF2,MAP3K7,MAP2K6,UCHL5,FOS,BTRC,CUL1,ATF2,FOSB,PIK3R2,PIK3R1,AKT1,GRB2,TGFBR2,ZFYVE9,CCNB2,SMAD2,CDK1,SMAD4,TRAP1,SMAD3,SMAD7,RHOA,CAV1,AXIN1,ITCH,MYC,COL1A2,MET,TP53,RBL1,ETS1,NUP153,SNW1,FOXH1,ZEB1,E2F5,PPM1A,SNIP1,E2F4,TFDP1,KLF6,KLF10,FOXP3,SIK1,UBE2I,SUMO1,SKP1,NEDD9,TGFB1I1,COPS5,YAP1,MAP2K1,MAPK1,RAC1,CDC42,LIMK2,ROCK1,PTK2,PRKAR2A,MAPK8,MAPK9,TAB1,CIT…	28.89	0
Regulation of mitotic cell cycle	8	1	FZR1	7	FBXO5,CDC20,PLK1,BUB3,BUB1B,NEK2,PTTG1	28.65	0
Osteoblast differentiation	118	56	LRP5,BMPR2,HEY1,FGFR2,JAG1,HES3,WNT9B,BMP4,RBPJ,WNT7B,PRKCD,NOTCH1,PTCH1,CTNNB1,SMAD1,WNT8A,WNT5A,GLI3,NOTCH3,BMP2,WNT3,PIK3R5,WNT4,PRKCH,HEY2,PIK3CA,WNT8B,BMPR1B,SMAD5,PIK3C2A,FGFR4,PIK3C2G,PPARG,FGF4,RUNX2,FGF5,SOX9,MAPK3,FZD1,FGF8,FGF9,FZD10,MAPK13,FZD2,MAPK6,FZD3,MAPK10,MAPK4,MAPK7,WNT3A,MAPK14,PIK3R6,PRKCE,PIK3R3,PIK3C3,MAPK12	62	GLI2,FGFR1,SMO,WNT6,IHH,LRP6,WNT11,STAT1,WNT10A,JAG2,WNT2B,BMPR1A,HES2,WNT5B,DLL3,MYOD1,WNT1,DLL4,DLL1,NOTCH2,WNT9A,NOTCH4,HES6,WNT2,PRKCA,PRKCI,PRKCB,PRKDC,SMAD9,PIK3CD,SMAD4,PRKCQ,FGF10,FGFR3,PIK3C2B,FGF6,FGF2,PIK3CG,PIK3R2,PRKD1,FGF18,FZD9,PIK3R1,MAPK9,FZD6,FGF1,FZD7,FGF3,FZD4,FGF7,FZD8,FZD5,WNT16,WNT7A,WNT10B,PIK3R4,PRKCG,PRKCZ,PIK3CB,MAPK1,MAPK8,MAPK11	28.55	0
miR-targeted genes in muscle cell - TarBase	348	163	DHX40,AARSD1,ATP6V0A1,DNAJB1,ANAPC1,DSG2,FMNL2,GNA13,CDIPT,CDKAL1,HSDL1,MTRR,COMMD9,MIRLET7A1,CSNK1D,MIRLET7A2,MPZL1,POLD2,FADS2,MYO10,FAM96A,MYO1E,PPP1R7,NT5E,PXDN,GEMIN7,RDH10,GRPEL2,PDLIM5,RHOG,HMGA1,IFRD1,SLC1A4,IGF2BP1,SNX15,SLC25A13,SPCS3,ATG9A,CA12,THBS1,TTC9C,FNDC3B,CEBPB,RAB30,VPS39,CTNNB1,COIL,RTN4,CYP51A1,SYPL1,ATP6V1C1,BET1,RAB6A,BRPF3,RAI14,CBFB,SCAMP1,SLC12A2,SDCBP,SLC38A5,SPTLC1,SR…	185	TPM3,TXN2,CALCOCO2,UBE4A,ATAD3B,CAPG,ZNF622,IPO4,CARHSP1,ADAR,MARS2,HSD17B12,PDLIM7,MRPS24,CDK6,CHMP2A,LPL,ABCG2,NEDD4,MET,NXN,METTL7A,PGRMC1,DOCK5,POLR2C,FNDC3A,PDE3A,PICALM,SCYL1,PKN2,SLC25A24,SPRYD4,SLC25A32,CACNA2D1,SNAP23,FGF2,CDK5RAP3,TYMS,UHRF1,CLDN1,RARS,RFT1,CUL4B,GAK,SLC38A1,PODXL,POLE4,TPM2,PRKCI,AMIGO2,PTPRJ,ANKFY1,RAB27B,RAB34,RCN2,SEC24A,RHEB,SHOC2,SH3BP4,SNAP29,SYNE2,TMEM109,TBCA,T…	28.41	0
TP53 Regulates Metabolic Genes	8	4	TSC2,DDIT4,SCO2,COX19	4	TIGAR,TXN,TSC1,RRM2B	28.32	0
Nonalcoholic fatty liver disease	149	58	NFKB1,RELA,ADIPOR2,NDUFAB1,PIK3CA,PRKAA1,PRKAA2,PKLR,PRKAB2,DDIT3,PIK3R3,IL6R,FASLG,LEPR,AKT3,CXCL8,TGFB1,ADIPOQ,IL1A,CASP3,IL6,IL1B,NDUFA13,MLXIP,NDUFB1,MLXIPL,NDUFV1,NDUFB5,NDUFV3,NDUFA3,NDUFB9,NDUFA4,NDUFB10,NDUFS1,NDUFS7,NDUFA8,COX1,COX2,TNF,SDHC,CYTB,NR1H3,UQCRC2,BBC3,IRS2,JUN,COX5B,COX6B1,COX7A2L,COX7B2,COX8C,SREBF1,IRS1,CASP8,ERN1,BID,IKBKB,FAS	91	ADIPOR1,NDUFA10,NDUFA11,PIK3CD,PIK3CB,PRKAB1,INS,PIK3R1,BAX,PIK3R2,PRKAG1,PRKAG3,AKT1,PRKAG2,AKT2,CDC42,RAC1,LEP,GSK3A,MAP3K5,GSK3B,NDUFA12,MLX,NDUFB2,CASP7,NDUFB3,NDUFB4,NDUFV2,NDUFB6,NDUFA1,NDUFB7,NDUFA2,NDUFB8,NDUFA4L2,NDUFB11,NDUFA5,NDUFA6,NDUFS6,NDUFA7,NDUFS8,NDUFA9,NDUFC1,NDUFS2,UQCR11,NDUFS3,COX3,NDUFS4,NDUFS5,NDUFC2,CYCS,NDUFC2-KCTD14,SDHA,EIF2AK3,SDHB,BAK1,XBP1,SDHD,ATF4,UQCRFS1,CEBPA,CY…	28.01	0
APC/C-mediated degradation of cell cycle proteins	8	1	FZR1	7	PLK1,FBXO5,BUB3,CDC20,BUB1B,NEK2,PTTG1	27.98	0
HDR through Homologous Recombination (HRR) or Single Strand Annealing (SSA)	25	9	TOPBP1,BRCC3,BRE,PIAS4,UIMC1,RNF168,BABAM1,RHNO1,PALB2	16	UBE2I,CHEK1,RAD51,BRCA2,XRCC2,RAD51B,RAD51C,RAD51D,SIRT6,XRCC3,KAT5,RAD51AP1,RTEL1,SPIDR,MUS81,RAD52	27.95	0
tRNA processing in the mitochondrion	2	0		2	ELAC2,TRNT1	27.94	0
Pre-NOTCH Expression and Processing	7	4	SEL1L,RAB6A,JUN,FURIN	3	TMED2,POFUT1,POGLUT1	27.52	0
MAPK Signaling Pathway	160	82	GCK,MAP3K12,MAP3K13,MAP2K5,MAPK7,MAP4K1,MAP4K4,MAP2K2,MAP2K4,MAPK3,BDNF,MAPK4,NTRK1,EGF,MAP2K3,FGF4,SH2D1A,EGFR,PDGFB,PDGFRB,RASA2,SOS2,MAPK6,NFATC1,RASGRF2,NLK,TRAF6,PRKCH,NFKB1,RAP1B,PLA2G5,BRAF,PLA2G10,SRF,PPP3CC,NF1,PPP3CA,RASA1,JUN,JUND,IKBKB,DUSP6,ARRB1,DUSP5,DUSP4,MAPK10,MAPT,AKT3,MINK1,PAK2,PPP3R2,PAK1,HSPA1A,MAP3K2,MAPK8IP3,PRKCD,FAS,CASP8,ACVR1C,ACVR1B,CASP9,TGFBR1,CASP3,TNF,MAPK13,MAPK…	78	MAP2K6,TMEM37,PPM1B,ZAK,MAP3K11,MAP2K1,MAP2K7,MAPK1,PPP5C,ELK1,FGFR1,MRAS,RASGRP1,MAPKAPK5,RASGRP4,RPS6KA5,PRKCG,TAOK2,PRKCZ,MAP3K6,PRKACA,MKNK1,RAP1A,RAF1,MOS,PPP3CB,PTPN5,MAP3K14,IKBKG,ATF2,TP53,DUSP1,FLNA,ARRB2,DUSP7,MAPK8,DUSP10,MAPK9,STMN1,PPM1A,AKT1,RPS6KA3,AKT2,ATF4,MYC,STK3,FOS,PPP3R1,HSPA8,MAP3K1,HSPA5,MAP3K8,RAC2,CRK,RAC1,CRKL,CDC42,IL1R2,CASP6,IL1R1,CASP2,CASP7,TGFBR2,CASP1,CD14,TRAF2,…	27.42	0
Mitochondrial translation	5	2	MTIF3,TSFM	3	MTFMT,MRRF,MTIF2	27.37	0
Respiratory electron transport, ATP synthesis by chemiosmotic coupling, and heat production by uncoupling proteins.	19	7	ETFDH,COX19,NUBPL,NDUFV1,TIMMDC1,NDUFV3,NDUFAF3	12	NDUFAF2,NDUFS3,NDUFS6,NDUFS4,NDUFV2,NDUFA12,NDUFAF4,NDUFAF7,NDUFAF5,NDUFAF6,NDUFB6,NDUFS5	27.28	0
Brain-Derived Neurotrophic Factor (BDNF) signaling pathway	141	76	SQSTM1,VAV3,FYN,GRIA2,SHC3,CDK5R1,GRIN1,SHC2,NCAM1,IRS2,MAPK7,MAPK3,IRS1,RANBP9,TSC2,DOK5,GRIA1,NCK1,SHC4,CAMK4,NCK2,EEF2,SHC1,SIRPA,ACACB,PRKAA2,MAPT,TRAF6,IGF2BP1,CTNNB1,DOCK3,NFATC4,NTRK1,NCF2,NCF1,CDK5,RELA,BDNF,KCNN2,NTRK3,NSF,CFL1,SYN1,GABRB3,ADAM17,MAPK10,MAP2K2,SH2B2,FOXO3,SRC,NFKB1,JUN,EIF4EBP1,CASP3,EGR2,MARCKS,PRKCD,MAPK14,DPYSL2,APC,PTPRF,DLG1,GRIP1,GRIA3,RHOG,PIK3CA,PRKAA1,MAP2K5,MAP…	65	SORT1,MAPK9,GSK3B,NGFR,MAPK8,TIAM1,LINGO1,BCL2L11,CYFIP1,GRB2,PLCG1,KCNA3,PTPN11,FRS2,CDH2,GRIN2B,ELK1,FRS3,PTK2B,RAF1,RAC1,VAV2,CDKL5,STAT5B,NGF,CDC42,NFKBIA,CNR1,CREB1,PIK3R1,GNB2L1,NTF3,PDPK1,PPP2CA,MAP3K1,CRTC1,KSR1,HRAS,MAPK1,RPS6,MAP2K1,EIF4E,PIK3R2,MTOR,STAT5A,KIDINS220,RPS6KB1,AKT1,RPS6KA3,BAD,YBX1,EGR1,RPS6KA1,RPS6KA5,CAMK1,RASGRF1,RAP1A,STAT1,STAT3,FOS,NTRK2,CSNK2A1,RAB3A,EIF2S1,EIF2S2	27.21	0
Peroxisomal protein import	3	3	ZFAND6,PEX7,USP9X	0		26.72	0
Protein ubiquitination	5	2	UBC,UBA6	3	UBB,RPS27A,UBA1	26.67	0
Mesodermal Commitment Pathway	148	70	BCORL1,DIP2A,GRHL2,ELK4,NLK,PBX3,HPRT1,PIAS1,ARL4A,WDFY2,BMP7,ACVR2B,NANOG,LEF1,NOG,GDF3,RARG,HMGA2,PARP8,TEAD2,LEFTY1,NODAL,BHLHE40,HES7,VAV3,SMAD1,SESN1,RGS10,FOXC1,JAK2,ZIC2,EXT1,ATP8B2,CCND1,MEIS1,BMP4,HTT,TEAD1,BMPR2,CEP250,PBX1,TBX6,ELP4,T,HNF4A,ADAM19,C9orf72,TBX3,WNT3A,TCF7L1,SNAI1,FOXA2,TOX3,MIXL1,SLC2A12,WNT3,ACACA,SETD2,TOX,INHBA,C6orf201,MSGN1,SRF,FGF8,AXIN2,UBR5,DNMT3B,JARID2,ZIC5,NC…	78	AHDC1,CRTC1,KDM6A,AXIN1,ZFHX4,EPB41L5,PLCH1,MBTD1,C2orf44,PRKACA,EOMES,PRKAR1A,MIR200A,RARB,AMH,GATA3,SMAD3,KLF5,CSRP2,CUL4B,SMAD4,DLL1,YAP1,DDAH1,TRIM28,PAX6,NABP2,ASCC3,ZNF462,MACF1,ARID5B,CCDC6,ACVR2A,SCHIP1,GATA6,TRIM5,SMAD6,PHF6,FGFR1,LATS1,TBX1,CCDC88A,FOXA1,TCF4,POU5F1,RPL38,FOXH1,PITX2,CHRD,FOXC2,KLF4,BMPR1A,TRERF1,SOX2,TWSG1,HAND1,PPP2CA,ACVR1,SMAD2,DKK1,EXT2,SOX17,LEFTY2,FZD4,FZD5,FZD8,…	26.39	0
Eukaryotic Translation Elongation	5	1	EEF2	4	EEF1D,EEF1B2,EEF1A1,EEF1G	26.33	0
Class B/2 (Secretin family receptors)	13	7	CD55,GHRHR,GIPR,SCT,CALCR,CRH,ADCYAP1R1	6	GHRH,SMO,CRHBP,SCTR,GCGR,GLP2R	26.31	0
Thermogenesis	109	41	BMP8A,PPARG,ACSL1,CREB3L3,ADCY8,ACTL6A,ADCY10,ZNF516,FGF21,KLB,CPT1B,PPARGC1A,PRKAA1,SOS2,PRKAA2,PRKAB2,TSC2,BMP8B,MLST8,UCP1,RPS6KA6,MGLL,TG,CPT2,ACTL6B,ADCY1,ADCY6,PRKACB,PRKACG,MAP2K3,MAPK14,MAPK13,MAPK12,CREB5,KDM3A,ACTB,SMARCC2,SMARCD2,SMARCD3,SMARCE1,DPF1	68	ATF2,CPT1A,TSC1,PRDM16,PLIN1,ARID1A,SLC25A20,ADCY9,RHEB,ADCY4,ACSL3,RPTOR,ACSL4,CNR1,ACSL5,NPR1,ACSL6,KDM3B,GRB2,FGFR1,CPT1C,SOS1,PRKAG2,PRKG1,KRAS,PRKAB1,RPS6KA1,NRAS,FRS2,PRKAG1,ARID1B,MTOR,PNPLA2,RPS6KB1,AKT1S1,CREB3,RPS6KB2,ADRB3,PRKAG3,KDM1A,MAP3K5,SLC25A29,SIRT6,GNAS,HRAS,PRKACA,RPS6KA2,RPS6,RPS6KA3,GCG,ADCY2,ADCY3,ADCY5,ADCY7,PRKG2,LIPE,MAPK11,CREB1,CREB3L4,CREB3L2,CREB3L1,SMARCA2,SMARCA4,…	26.15	0
GPCRs, Class A Rhodopsin-like	230	110	C3AR1,CHRM3,CHRM5,CCR8,ADRA1A,NPY6R,GPR83,NTSR2,ADRA2A,ADRB1,ADRB2,F2RL3,HCRTR2,DRD5,DRD2,DRD3,HRH2,NMUR2,HRH3,HTR1E,FSHR,HTR1F,HTR1A,OR1D2,HTR2C,HTR4,OR2H2,HTR5A,OR2B3,OR2J2,AGTR1,OR2B2,NMBR,OR2C1,OR2D2,GRPR,OR2F1,OR2F2,CCR1,OR2A4,OR3A1,CCR3,OR3A3,CCR9,OR10H1,CCRL2,OR10J1,CXCR4,GPR12,ADORA2B,CCR10,P2RY1,EDNRA,MC1R,LTB4R,MC4R,MC5R,P2RY10,MC3R,NPY1R,OR1D5,CYSLTR1,CYSLTR2,GPR42,SSTR2,SSTR3,GPR68,SS…	120	CHRM1,CHRM2,FPR1,CCR5,CHRM4,CCR6,ADRA1B,NPY5R,ADRA1D,ADRA2C,ADRA2B,NTSR1,GALR2,F2RL1,F2RL2,ADRB3,DRD1,HCRTR1,GPR37,GPR37L1,DRD4,GPR32,HRH1,CMKLR1,NMUR1,LHCGR,HTR1D,OR1D4,HTR1B,OR1A1,HTR2B,OR1C1,OR2W1,HTR2A,OR2S2,HTR6,OR2J3,HTR7,AGTR2,OR2B6,BRS3,BDKRB2,BDKRB1,OR2H1,CCR2,CCR4,OR10H3,CXCR3,OR2T1,CX3CR1,GPR4,CCKAR,ADORA2A,CCKBR,ADORA3,CCR7,P2RY2,XCR1,P2RY6,EDNRB,P2RY4,MC2R,P2RY11,GPR174,GPR35,SUCNR1,…	26.15	0
Calcium Regulation in the Cardiac Cell	145	62	ANXA6,RYR2,PLCB3,ARRB1,PLN,CALR,RYR3,ITPR1,RGS2,ATP2B2,ADCY1,ATP2B1,CHRM3,CHRM5,YWHAG,CACNA1C,CACNA1S,PRKCH,ADCY8,ADCY6,PRKACB,PRKCE,PRKCD,RGS4,RGS16,RGS10,PRKAR2B,RGS3,RGS1,RGS18,GNG2,GNGT1,GNB4,GRK4,GRK5,PKIB,PKIG,PKIA,GNG3,GNG13,GNG12,GNG7,ITPR3,GNA11,CASQ1,CAMK2A,CAMK2D,CAMK4,CACNB1,ATP1A4,ATP1B1,ADRB1,ADRB2,ADRA1A,GJA1,GJA4,GJA5,GJB1,GJB2,GJB3,KCNJ3,GNAI3	83	GNB5,GRK6,FKBP1A,CALM1,CASQ2,ADCY7,ITPR2,ADCY4,CHRM2,RGS20,YWHAH,CHRM4,YWHAQ,YWHAZ,CACNA1D,RGS19,CACNA1E,SFN,CACNA1A,PRKAR2A,CACNA1B,GJB5,GJB6,GNAS,PRKCZ,GNAQ,YWHAE,PRKD1,ADCY9,PRKCG,PRKCA,ADCY2,PRKAR1B,PRKCQ,RGS17,RGS14,RGS11,RGS9,RGS7,RGS5,PRKACA,ADCY5,ADCY3,PRKAR1A,RGS6,GNB3,GNB2,GNB1,GNG4,CALM2,GNG11,GNG5,GNG8,YWHAB,ARRB2,CALM3,RYR1,ATP2A2,ATP2A3,CAMK2B,CAMK2G,CAMK1,CACNB3,ATP2B3,SLC8A3,SLC8A…	26.14	0
Processing of Capped Intron-Containing Pre-mRNA	66	14	HNRNPA2B1,HNRNPH2,PTBP1,SRSF5,DNAJC8,HNRNPA0,CDC40,FUS,CD2BP2,USP39,NCBP1,TRA2B,ELAVL2,DDX5	52	HNRNPU,HNRNPD,SRSF1,U2AF1,HNRNPA1,HNRNPM,ALYREF,HNRNPF,PCBP2,HNRNPC,SRSF3,HNRNPR,HNRNPK,U2AF2,RBM5,PCBP1,DHX38,HNRNPUL1,HNRNPL,YBX1,HNRNPA3,SRSF11,SUGP1,HNRNPH1,SRSF4,RBMX,UPF3B,SRSF9,PABPN1,SRRM1,PAPOLA,RNPS1,NXF1,SRSF6,EIF4E,DHX9,SRSF7,SARNP,CCAR1,EIF4A3,SRSF2,CASC3,NCBP2,DHX16,GPKOW,SNRNP27,SART1,SRRT,ZC3H11A,ELAVL1,CHTOP,POLDIP3	26.04	0
Synthesis of DNA	13	2	GINS2,FEN1	11	CDC6,MCM5,MCM2,MCM3,GINS4,GINS1,CDC45,DNA2,MCM8,GINS3,LIG1	25.99	0
Integration of energy metabolism	20	13	MLXIPL,ACLY,STK11,FASN,AGPAT1,MARCKS,VAMP2,SYT5,CHRM3,STXBP1,RAPGEF4,SNAP25,ARL2BP	7	MLX,PRKCA,GCGR,FFAR1,TALDO1,RAPGEF3,SLC25A4	25.99	0
Opioid Signalling	11	5	PC,CAMK4,PPP1CA,CDK5,PLA2G4A	6	OPRM1,CALM1,ADRBK1,CREB1,PDE4B,PRKACA	25.94	0
Signalling by NGF	16	6	MAGED1,NGFRAP1,SQSTM1,TRAF6,SMPD2,ARHGEF1	10	NGFR,AATF,MAPK8,BAD,PRDM4,RIPK2,PRKCI,BCL2L11,ITGB3BP,LINGO1	25.44	0
Costimulation by the CD28 family	12	5	CD86,GRAP2,PDCD1,BTLA,FYN	7	PTPN11,ICOSLG,MAP3K8,MAP3K14,VAV1,TNFRSF14,PDPK1	25.37	0
Signaling by Insulin receptor	6	3	ATP6AP1,SHC1,GRB10	3	SOS1,PDE3B,PDPK1	25.37	0
Phase II - Conjugation of compounds	15	7	BPNT1,CYP1A2,OPLAH,PNP,ABHD14B,AS3MT,PODXL2	8	NAT1,NAT2,TPMT,COMT,NNMT,ABHD10,AKR1A1,UGT1A10	25.04	0
Regulation of RUNX2 expression and activity	10	6	TWIST1,NKX3-2,RUNX2,STUB1,WWP1,HIVEP3	4	SMURF1,MSX2,GSK3B,STAT1	24.96	0
G alpha (12/13) signalling events	3	2	PLXNB1,ARHGEF1	1	ARHGEF12	24.95	0
ESR-mediated signaling	42	22	SP1,GREB1,HIST1H2AC,CXXC5,KANK1,KDM4B,TFF1,CREBBP,ZNF217,HDAC1,CHD1,BCL2,TBP,PGR,NCOA1,USF2,TFF3,EP300,NRIP1,NR5A2,CCND1,DDX5	20	KCTD6,MED1,KPNA2,MYC,FKBP4,MYB,EBAG9,PTGES3,GATA3,CITED1,NCOA3,USF1,FOXA1,TLE3,PRMT1,CARM1,YY1,KDM1A,POU2F1,AXIN1	24.84	0
Spinal Cord Injury	115	57	TNFSF13B,TNFSF13,SLIT3,NTN1,ZFP36,PTPRA,LTB4R,TNF,PDYN,IL1A,CCNG1,MMP9,PLA2G6,NCAN,APEX1,SLIT1,MAPK3,SOX9,C1QB,GRIN1,FECHP1,VIM,PPP3CA,FCGR2A,IL1B,NOS2,NR4A1,EGFR,BTG2,CDK2,IL6,TGFB1,MMP12,RTN4,CXCL8,AQP4,ARG1,EPHA4,PLA2G5,PLA2G2A,ICAM1,KLK8,GFAP,TACR1,CCND1,CHST11,BCAN,RHOB,OMG,PTGS2,NOX4,MIR23B,SEMA6A,GJA1,BDNF,FOXO3,CASP3	58	LGALS3,SLIT2,LEP,LTB,MIF,CSPG4,RGMA,PTPRZ1,CCR2,IL1R1,CXCL1,PLXNA2,CXCL10,CXCL2,CD47,CCL2,NGFR,AIF1,GADD45A,AQP1,CDC42,GAP43,PRB1,FKBP1A,MAG,RHOA,CDKN1B,IL4,NOS1,IL2,TLR4,FOS,EGR1,IFNG,MBP,C5,ANXA1,SELP,CDK4,E2F5,RB1,PRKCA,E2F1,MAPK1,MYC,TP53,VCAN,COL4A1,XYLT1,COL2A1,ACAN,RHOC,ROCK2,RTN4R,LILRB3,CDK1,GDNF,RAC1	24.73	0
Macroautophagy	6	4	ATG12,ATG5,ATG3,ATG10	2	AMBRA1,ATG16L1	24.68	0
Mitochondrial protein import	1	0		1	TIMM22	24.6	0
ESC Pluripotency Pathways	114	53	GAB1,BMP4,ERAS,LIF,BRAF,LRP5,WNT3,MAP2K2,DVL1,WNT3A,MAP2K3,DVL2,WNT4,MAP2K5,WNT5A,MAPK4,APC,MAPK6,CTNNB1,WNT7B,MAPK7,HNF1A,MAPK12,FGF19,FGF23,WNT9B,AKT3,FGF16,PTEN,FGF21,EGF,FGF4,PDGFRB,FGF11,BMPR1B,PDGFRA,EGFR,BMPR2,PDGFB,FGF14,SMAD1,SMAD5,FZD1,FGFR4,FZD2,FZD3,FGF5,NOG,FGF8,FGF9,JUN,FGFR2,FGF12	61	LIFR,IL6ST,RAF1,JAK1,WNT2,STAT3,WNT1,ARAF,PTPN11,WNT2B,MAP2K1,DVL3,MAP2K6,AXIN1,WNT5B,MAPK1,GSK3B,WNT6,WNT7A,WNT10A,WNT10B,PIK3R2,FGF17,WNT11,PIK3CD,AKT1,FGF20,WNT16,AKT2,FGF22,GRB2,SOS1,ACVR1,BMPR1A,FGFR1,ACTR2,PDGFA,FGF1,LRP6,FGF2,SMAD4,SMAD6,FGF10,SMAD7,FGF3,FZD4,SMAD9,FZD5,FGF6,FZD6,MTOR,FGF7,FZD7,MDM2,FZD8,FOS,FZD9,FGFR3,ELK1,HRAS,FGF18	24.49	0
Neural Crest Differentiation	101	55	HES1,BMP7,RBPJ,RHOB,LHX1,FGFR2,ITGB1,ZIC5,TBX6,SOX9,PAX3,LHX5,TLX2,CDH1,SNAI1,SOX5,SNAI2,WNT3A,NFKB1,FZD3,CDH7,CTNNB1,TCF7L1,AXIN2,DVL2,DVL1,BMP4,SMAD1,ID1,NOTCH1,NOTCH3,HEY2,TWIST1,SOX10,NFKB2,GFAP,GJB1,ASCL1,PMP22,FGF8,FGF19,HDAC1,HDAC2,HDAC4,HDAC5,HDAC6,HDAC8,HDAC9,HDAC11,DCT,COL11A2,MIA,WNT8A,TFAP2B,DMBX1	46	PAX7,MSX2,FGFR1,MYB,LHX2,FGFR3,WNT1,PRTG,TFAP2A,OLIG3,MYC,ZIC1,HOXA1,ISL1,DLX5,CDH6,MSX1,CDH2,FOXD3,ETS1,GSK3B,TCF4,GBX2,AXIN1,DVL3,DLL3,NOTCH4,NOTCH2,DLL4,DLL1,FGF2,HES5,NEUROG1,PHOX2B,OLIG1,OLIG2,MITF,MPZ,MBP,HDAC3,HDAC7,HDAC10,CTBP2,COL2A1,HOXB1,HAND1	24.35	0
Formation of Fibrin Clot (Clotting Cascade)	9	6	TFPI,SERPING1,SERPINC1,SERPIND1,PROCR,F2R	3	F13B,THBD,SERPINA5	24.35	0
SUMOylation of DNA damage response and repair proteins	17	5	PML,CETN2,PIAS4,RNF168,RPA1	12	BLM,PARP1,BRCA1,UBE2I,SP100,TDG,HERC2,WRN,XRCC4,MDC1,XPC,RAD52	24.35	0
Regulation of DNA replication	7	0		7	ORC1,CDC6,CDT1,GMNN,MCM5,MCM3,MCM2	24.13	0
Hedgehog 'on' state	17	5	GAS8,PTCH1,SUFU,CSNK1A1,GLI1	12	CDON,ADRBK1,GAS1,HHIP,KIF3A,ULK3,GPR161,KIF7,CDC73,DZIP1,NUMB,ITCH	24.07	0
Phase II conjugation	13	6	BPNT1,CYP1A2,OPLAH,PNP,ABHD14B,AS3MT	7	NAT1,NAT2,TPMT,COMT,NNMT,ABHD10,AKR1A1	24.05	0
Myometrial Relaxation and Contraction Pathways	146	64	RLN1,GUCY1A3,PKIA,RGS1,ATF3,GNG3,OXT,ADCY1,GNG2,ADM,SP1,MYLK2,ADCY6,PRKACB,RGS4,ACTA1,MYL4,CRH,PLCB3,IGFBP3,ETS2,PRKAR2B,GRK4,ITPR3,ATF5,RGS3,RYR3,ADCY8,PKIB,GUCA2A,PRKCE,CALD1,CRHR1,GNG13,CAMK2D,CORIN,PLCG2,GNGT1,RGS2,ARRB1,RGS18,YWHAG,ITPR1,GJA1,ACTB,IL1B,GNG7,IGFBP5,CAMK2A,IL6,PRKCH,RAMP2,GNB4,RGS10,GRK5,RYR2,RAMP1,RGS16,JUN,GNG12,PKIG,CNN1,PRKCD,NFKB1	82	CACNB3,GNG8,NOS1,IGFBP4,CAMK2G,GNAQ,PDE4D,IGFBP2,RGS14,PLCD1,IGFBP6,PLCG1,RAMP3,ATF2,CALM1,GNG4,SFN,MYL2,ADCY4,PDE4B,YWHAE,CREB1,PRKAR2A,RGS19,YWHAH,GABPA,GNG11,GABPB2,CAMK2B,ATP2A3,GRK6,PRKAR1B,RGS5,PRKCA,GSTO1,PRKACA,RGS7,MAFF,ARRB2,NOS3,ADCY2,RYR1,ACTG1,CNN2,PRKCG,OXTR,CALM2,IGFBP1,ITPR2,GNB1,RGS6,PRKCZ,GNB3,CALM3,GNB5,CALCA,GUCA2B,GNG5,YWHAZ,ACTA2,GNB2,ATP2A2,FOS,RGS11,RGS17,ATF1,GNAS,ADCY5,A…	23.58	0
Pathways Regulating Hippo Signaling	98	43	PRKAA1,PRKAA2,PRKAR2B,CDH24,PRKCD,CDH4,PRKCE,PRKCH,CDH7,CDH9,GNA11,PRKD3,PLCB1,GNAI3,PLCB2,GNAL,PLCB3,PRKACB,PRKACG,YY1AP1,TAZ,TEAD1,TEAD2,TEAD3,FGFR2,IGF1R,EGFR,FGFR4,PDGFRA,PDGFRB,NTRK1,LEF1,TCF7L1,TCF7,CTNNB1,PRKAB2,CDH1,CDH10,CDH11,CDH13,CDH15,CDH18,CDH20	55	PRKAR1B,PRKAR2A,PRKAB1,CDH22,PRKCA,PRKCB,CDH3,CDH5,PRKCG,CDH6,PRKCI,CDH8,PRKCQ,PRKCZ,GNAI2,GNAQ,PLCB4,GNAS,SMAD3,PRKACA,CDC42,SMAD2,MTOR,PRKAR1A,LATS2,STK3,LATS1,NF2,MST1,TEAD4,KDR,INSR,FGFR3,KIT,FGFR1,EPHA2,CSF1R,FLT1,FLT4,NGFR,MET,TEK,FLT3,NTRK2,RHOA,RAC1,TCF7L2,PRKAG1,PRKAG2,PRKAG3,CDH12,CDH16,CDH17,CDH19,CDH2	23.54	0
DNA Replication Pre-Initiation	11	0		11	CDC6,CDT1,MCM10,CDC45,MCM8,ORC6,ORC4,ORC3,ORC1,ORC5,GMNN	23.16	0
M/G1 Transition	10	0		10	ORC3,ORC1,ORC5,ORC6,ORC4,CDC6,CDT1,MCM10,CDC45,MCM8	23.03	0
NoRC negatively regulates rRNA expression	6	4	HDAC1,HDAC2,TTF1,DNMT3B	2	DNMT1,MBD2	22.98	0
Small cell lung cancer	96	44	ZBTB17,CDKN1C,LAMB3,CASP8,FHIT,BID,AKT3,IKBKB,CDKN1A,NFKB1,RELA,GADD45B,BCL2,BIRC8,CASP3,CASP9,TRAF3,CCNE2,CDK2,CCND1,E2F3,CKS2,MAX,CDKN2B,LAMA1,COL4A4,LAMA2,LAMB2,LAMA3,LAMA4,COL4A6,FN1,LAMC2,COL4A3,ITGB1,ITGA2,ITGA3,PIK3R3,PTEN,PIK3CA,TRAF6,TRAF1,PTGS2,NOS2	52	RXRA,BAK1,LAMB1,CKS1B,GADD45G,LAMC3,MYC,COL4A5,AKT1,PIK3CB,RARB,RXRB,PIK3CD,RXRG,IKBKG,TP53,CHUK,BAX,DDB2,POLK,NFKBIA,GADD45A,NFKBIB,BIRC2,BIRC3,CYCS,BIRC7,APAF1,BCL2L1,TRAF2,CCNE1,TRAF4,CDK6,RB1,CDK4,E2F1,E2F2,SKP1,CDKN1B,LAMA5,COL4A2,LAMC1,COL4A1,LAMB4,ITGA6,ITGA2B,ITGAV,PIK3R1,PTK2,AKT2,PIK3R2,TRAF5	22.98	0
COPI-mediated anterograde transport	7	4	GBF1,BET1,TMEM115,STX5	3	GOSR2,GOSR1,BET1L	22.79	0
Proposed models for the context-dependent roles of &beta;-TRCP in regulating the Wnt signaling.	93	48	FZD1,CHKA,FZD10,LEF1,FZD2,CTNNB1,FZD3,MMP7,ZNRF3,TCF7,TCF3,CD44,CCND1,CDH1,WNT3,CDH10,CDH11,WNT9B,CDH13,CDH15,CDH18,CDH20,CDH24,CDH4,CDH7,CDH9,DVL1,DVL2,WNT3A,WNT4,WNT5A,WNT7B,WNT8A,WNT8B,LGR5,HDAC1,HDAC11,HDAC2,HDAC4,HDAC5,HDAC6,AXIN2,HDAC8,HDAC9,SIRT2,APC,CSNK1A1,CTNNA3	45	SKP1,FZD4,FZD5,BTRC,FZD6,FZD7,FZD8,FZD9,WNT16,WNT2,MYC,WNT2B,WNT6,WNT7A,CDH12,LGR4,CDH16,CDH17,CDH19,CDH2,CDH22,CDH3,CDH5,CDH6,CDH8,DVL3,WNT1,WNT10A,WNT10B,WNT11,WNT5B,WNT9A,HDAC10,HDAC3,HDAC7,SIRT1,SIRT3,SIRT4,SIRT5,SIRT6,SIRT7,CTNNA1,GSK3A,CTNNA2,GSK3B	22.49	0
MAPK Signaling Pathway	137	64	IL1A,ELK4,CASP3,PDGFB,AKT3,MAP3K13,DUSP4,HSPB1,MAPK12,GNA12,IL1B,TGFB1,EGFR,MAP3K2,MAX,PPP3CC,MAP4K4,MAP4K1,PDGFRB,MEF2C,NFATC1,SRF,MAPT,RPS6KA4,RAP1B,MAP2K3,BDNF,DAXX,TGFBR1,MAPK10,PLA2G4D,TNF,NTRK1,MAPK14,LRRK2,MAP2K4,RASGRF2,PPP3CA,MAP3K4,EGF,DDIT3,MAPK13,TAOK1,RASA2,PPP3R2,FASLG,FGFR2,FGFR4,JUN,JUND,MAP3K12,GNG12,PLA2G4C,NF1,RASA1,DUSP2,FAS,PLA2G4A,TAOK3,DUSP6,MAP2K2,PLA2G4B,PAK2,PAK1	73	STK4,CRK,FLNA,MYC,MAPKAPK2,TGFB2,TNFRSF1A,MAPK9,GRB2,ZAK,MKNK1,PPM1A,STMN1,ELK1,ATF4,MAP3K1,NTF4,PPP3CB,CDC42,FGFR3,DUSP1,TGFBR2,MAP4K2,RAC2,PPP5C,RPS6,MAPKAPK3,RAC1,IL1R2,RAP1A,ATF2,DUSP10,FOS,GADD45A,CDC25B,MAP3K6,IL1R1,TRAF2,MAP2K6,DUSP8,AKT2,MAPKAPK5,DUSP7,FGFR1,TGFB3,MAP3K8,NGF,TAOK2,MAPK8,PDGFA,NTRK2,RPS6KA5,TP53,AKT1,NTF3,RAPGEF2,PRKX,STK3,MAP4K3,MAP2K7,PPP3R1,DUSP9,DUSP16,MKNK2,NFATC3,MAP…	22.39	0
Integrin-mediated Cell Adhesion	100	49	SRC,SHC1,BRAF,SHC3,RAP1B,MAPK4,ITGAD,MAPK7,ITGAL,MYLK2,ARHGEF7,ITGAX,ITGB1,ITGB2,ITGB3,ITGB4,ITGB5,VAV3,ITGB6,ITGB8,TNS1,MAPK10,PAK1,VASP,CAV3,FYN,ITGA1,SEPP1,RHO,BCAR1,CAPN3,CAPN7,CAPN6,PAK2,MAP2K3,MAP2K5,MAPK12,AKT3,DOCK1,RAPGEF1,MAPK6,MAP2K2,CAPN1,ITGA2,ITGA3,ITGA5,ITGA8,ITGA10,ITGA11	51	CDC42,ARAF,RAF1,CAPNS1,ITGAM,ITGAV,RAC1,RAC2,RAC3,PDPK1,VAV2,ROCK2,ITGB7,ROCK1,SORBS1,VCL,SOS1,GIT2,PIK3R2,PXN,ZYX,ILK,CAV1,CAV2,ITGA7,GRB2,MIR34C,HRAS,PTK2,CSK,AKT1,AKT2,CAPN2,CAPN5,CAPN9,CAPN10,CAPN11,PAK3,PAK4,PAK6,TLN1,MAP2K6,CRK,RAP1A,MAPK1,MAP2K1,ITGA4,ITGA6,ITGA9,ITGA2B,ITGAE	22.35	0
E3 ubiquitin ligases ubiquitinate target proteins	12	6	RNF144A,RNF152,BCL10,SHPRH,HLTF,PEX5	6	PRKDC,UBE2L3,WAC,RNF181,UBE2N,UBE2J2	22.23	0
COPII-mediated vesicle transport	7	4	CSNK1D,BET1,TBC1D20,SAR1B	3	GOSR2,PREB,SCFD1	22.12	0
Regulation of mRNA stability by proteins that bind AU-rich elements	20	8	HSPB1,ZFP36L1,DCP1A,XRN1,ZFP36,ANP32A,NUP214,HSPA1A	12	EIF4G1,PABPC1,HSPA8,DCP2,YWHAB,TNPO1,PARN,YWHAZ,ELAVL1,PRKCA,SET,XPO1	22.01	0
LncRNA involvement in canonical Wnt signaling and colorectal cancer	97	41	RUVBL1,WNT7B,DVL1,CSNK2B,FRAT1,APC,WNT3A,JUN,FZD3,CSNK1A1L,LRP5,LEF1,FZD10,FOSL1,MIR34A,CCND1,CSNK2A2,CTNNB1,TCF7L1,CCND2,TCF3,CSNK1A1,ATF3,TCF7,SERPINF1,FZD2,DVL2,FRAT2,SFRP4,DKK4,WNT5A,NOTUM,CXXC4,FZD1,NLK,NKD1,RYK,CTBP1,WNT4,WNT3,AXIN2	56	APC2,DVL3,GSK3B,PLAU,CHD8,WNT10A,WNT1,CDK8,CSNK2A3,HNRNPK,FZD7,CSNK1E,H2AFY2,MYC,WNT5B,FZD8,WNT2,WNT7A,TFAP2A,CDK6,FZD9,TCF7L2,WNT2B,WNT11,FZD4,ROR2,WNT6,SFRP1,DKK1,CCND3,SFRP2,DKK2,EZH2,SFRP5,SOST,ROR1,CER1,SENP2,LRP6,WIF1,WNT16,PORCN,CTNNBIP1,FZD6,SOX17,NKD2,CTBP2,MIR16-2,CSNK2A1,MIR16-1,AXIN1,H19,WNT10B,HNRNPU,MAP3K7,FZD5	21.83	0
TP53 Regulates Transcription of DNA Repair Genes	8	2	FANCC,CDK12	6	PMS2,MLH1,DDB2,CCNK,CDK13,MSH2	21.8	0
Glucose metabolism	12	4	GCK,GCKR,G6PC3,G6PC2	8	CIT,SLC25A1,PCK2,PCK1,MAL,SLC25A10,SLC37A4,G6PC	21.79	0
Retinoblastoma Gene in Cancer	90	22	CCNE2,ABL1,RBP1,HDAC1,CDK2,MCM6,PRMT2,RPA1,MAPK13,CDKN1A,POLA1,SMC2,DCK,HLTF,CDC7,WEE1,SIN3A,RBBP4,CCND1,MIR21,MIR29B1,E2F3	68	RB1,CDC25A,E2F1,CCND3,TFDP1,CDK1,PLK4,NPAT,CCDC6,SKP2,CCNB1,CDKN1B,CCNB2,CCNE1,RFC4,MYC,TOP2A,CCNA2,MCM3,MDM2,RFC5,TP53,DNMT1,MCM7,SUV39H1,RAF1,MCM4,POLE,PRIM1,ORC1,CDT1,SMARCA2,CHEK1,PCNA,MSH6,PRKDC,BARD1,TTK,KIF4A,RRM1,RRM2,DHFR,HMGB2,TYMS,STMN1,RABIF,ANLN,HMGB1,RPA2,RPA3,POLE2,CDC25B,SMC3,SMC1A,FANCG,FAF1,POLD3,H2AFZ,SAP30,RBBP7,CDK4,MIR29B2,E2F2,ZNF655,TFDP2,CDK6,CDC45,RFC3	21.72	0
L1CAM interactions	22	15	NCAN,NCAM1,EGFR,PAK1,CNTN2,RANBP9,EPHB2,ANK1,CHL1,CNTN6,NRCAM,NRP2,DCX,SDCBP,NRP1	7	L1CAM,SH3GL2,VAV2,CNTN1,ALCAM,HSPA8,NFASC	21.57	0
Regulation of Apoptosis	1	1	ARHGAP10	0		21.34	0
RUNX1 regulates genes involved in megakaryocyte differentiation and platelet function	11	5	NR4A3,HDAC1,EP300,GP1BA,PF4	6	PRKCQ,PRMT1,MYL9,NFE2,PRMT6,KAT2B	21.21	0
Cytoplasmic Ribosomal Proteins	88	5	RPL3L,RPS10,RPL15,RPS6KA6,RPS9	83	RPL37A,RPL8,RPL10A,RPL17,RPL3,RPL23A,RPL9,RPL13,RPL32,RPL12,RPL36A,RPS29,RPLP2,RPSA,RPS13,RPLP1,RPS4Y1,RPS11,RPL13A,RPS6,RPS15,RPL23,RPS7,RPS3A,RPL27A,RPS8,RPS4X,MRPL19,RPL26,RPS12,RPL35,RPS17,RPL7,RPS19,RPL4,RPS21,RPL6,RPS24,RPL7A,RPS25,RPL14,RPS26,RPS27,RPL18A,RPS27A,RPL18,RPS28,RPL19,FAU,RPL21,RPLP0,RPL22,RPS6KA2,RPL24,RPS6KA1,RPL27,RPS6KA3,RPL28,RPL29,RPL11,RPL31,RPL5,RPL34,RPS6KB1,RPL35A,RPL…	21.2	0
Insulin Signaling	148	68	MAP2K3,IGF1R,IRS1,JUN,PTEN,SHC3,PIK3CA,ARF6,ARF1,TRIB3,PIK3R3,PFKM,GYS1,PIK3C2A,GAB1,PIK3C3,SHC1,PIK3C2G,EIF4EBP1,GYS2,SOS2,MAP2K2,GRB10,MAP2K4,RRAD,MAP2K5,INPPL1,MAP3K2,PRKCH,PRKCD,MAP3K4,ENPP1,MAPK3,MAPK4,MAPK6,TSC2,MAPK13,MAPK10,VAMP2,MAP4K1,PRKAA1,MAP3K10,PRKAA2,IKBKB,MAPK14,MAP3K12,MAP4K4,MAPK7,MAP3K13,MINK1,MAPK12,MAP4K5,RPS6KA6,RPS6KA4,PTPRF,CBL,CBLB,RAPGEF1,RHOQ,SNAP25,EHD2,KIF5B,SRF,GRB1…	80	RAF1,INSR,GSK3B,GSK3A,FOS,SLC2A4,IRS4,PRKCI,HRAS,PIK3CB,PRKCZ,PIK3CG,PIK3CD,PIK3R1,INPP4A,PIK3R2,PIK3R4,GRB2,PDPK1,PTPN11,AKT1,AKT2,LIPE,SOS1,EGR1,MAP2K1,SLC2A1,MAP2K6,PRKCA,MAP3K1,PRKCQ,MAP3K3,PFKL,TSC1,MAPK1,RHEB,RAB4A,MAPK9,STXBP4,SOCS3,MAP3K5,MAPK8,MAP3K8,MAP4K2,MAP3K7,MAP3K11,MAPK11,MAP3K9,MAP4K3,MAP3K6,MAP3K14,RPS6KB1,RPS6KA2,RPS6KA3,RPS6KB2,RPS6KA1,RPS6KA5,PPP1R3A,CBLC,CAP1,SORBS1,RHOJ,CRK…	21.14	0
RNA polymerase II transcribes snRNA genes	9	4	ZNF143,SP1,RPAP2,TBP	5	PHAX,SRRT,RPRD2,GTF2B,CDK7	20.85	0
Signaling by NTRK1 (TRKA)	19	6	RAPGEF1,ADCYAP1R1,RALGDS,MAPK7,MAP2K5,NTRK1	13	ADORA2A,FRS2,YWHAB,PLCG1,RHOA,DNAL4,RPS6KA5,ATF1,SH3GL2,CREB1,CRKL,STAT3,ELK1	20.64	0
ISG15 antiviral mechanism	9	4	UBA7,FLNB,IRF3,PIN1	5	ISG15,UBE2L6,PPM1B,NEDD4,EIF4E2	20.52	0
Neurotoxicity of clostridium toxins	4	4	VAMP1,SYT1,SNAP25,VAMP2	0		20.4	0
G Protein Signaling Pathways	91	40	PDE1B,PDE4A,PRKACG,PDE1A,GNAL,PLCB3,AKAP10,GNGT1,GNA12,AKAP9,AKAP11,GNG3,AKAP12,GNG7,GNG12,GNG13,GNAI3,ADCY1,ADCY6,ADCY8,KCNJ3,GNA11,GNA14,ITPR1,RRAS,PPP3CA,PPP3CC,PRKCD,PRKCE,PRKCH,PRKD3,GNA13,ARHGEF1,SLC9A1,PRKAR2B,PRKACB,AKAP2,AKAP4,AKAP5,AKAP13	51	GNAI1,PDE4B,PDE4C,PDE1C,PDE4D,PDE7A,PDE7B,PRKAR1A,PDE8A,PRKAR1B,PDE8B,GNB1,GNB3,GNB2,GNB5,GNGT2,AKAP8,AKAP7,GNG4,GNG5,GNG8,GNG10,GNG11,GNAS,GNAZ,GNAI2,GNAO1,ADCY2,ADCY3,ADCY4,ADCY5,ADCY7,ADCY9,GNAQ,GNA15,HRAS,NRAS,KRAS,PRKCG,PRKCI,PRKD1,PRKCQ,PRKCZ,RHOA,PRKAR2A,PRKACA,CALM1,PRKCA,AKAP1,AKAP3,AKAP6	20.31	0
Metabolism of polyamines	10	6	CPS1,SRM,GAA,SMS,SAT1,NQO1	4	SPN,GAMT,AZIN1,MRI1	20.25	0
Activation of anterior HOX genes in hindbrain development during early embryogenesis	26	16	EP300,HOXD1,EGR2,HOXA2,HOXB2,MAFB,JUN,HOXD3,HOXA4,CREBBP,PCGF2,HOXD4,AJUBA,RQCD1,PIAS2,MEIS1	10	NCOA3,NCOR1,HOXA1,HOXB1,HOXA3,HOXB3,HOXB4,HOXC4,PAX6,HDAC3	20.24	0
Potassium Channels	1	1	KCNN4	0		19.89	0
B Cell Receptor Signaling Pathway	100	41	BCL6,MAPK3,NFKB1,BLNK,E2F3,PLCG2,RELA,GAB1,REL,MAPK14,MAP2K2,LYN,MEF2D,PIK3AP1,IRF4,FYN,MEF2C,LAT2,JUN,PIP5K1C,CAMK2A,RAPGEF1,PIP5K1B,BCAR1,IKBKB,MAX,BCL10,NFATC2,PRKCD,NCK1,CD79B,BRAF,SHC1,CBL,PDPK2,MAPK4,CR2,DAPP1,MAP4K1,IL2RG,JAK3	59	CHUK,PTPN11,IKBKG,MAPK8,PIK3R2,MAPK9,ILF2,PIK3CG,BLK,PIP5K1A,PDPK1,RAF1,TEC,MAP3K7,CRKL,PTPN18,ETS1,LCK,HRAS,CD79A,MAP2K1,CREB1,GSK3A,CD19,MAPK1,RAC2,HCLS1,RAC1,CD81,SH3BP2,GSK3B,GTF2I,MAP2K6,VAV2,BTK,RASGRP3,CARD11,INPP5D,GRB2,VAV1,RPS6KA1,MYC,MALT1,NFATC3,SYK,CRK,PLCG1,AKT1,FOXO1,ELK1,PTPN6,GAB2,PIK3R1,CDC42,NFKBIA,CD22,ATF2,SOS1,IL7R	19.88	0
Platelet homeostasis	9	3	FGR,PLA2G4A,MAPK14	6	PTGIR,LRP8,PTPN6,PTPN11,SRI,CALM1	19.88	0
Signaling by EGFR	18	10	PAG1,PIK3CA,CBL,GAB1,SHC1,SH3KBP1,EGF,EGFR,LRIG1,PTPRK	8	PIK3R1,EPS15L1,PTPN11,EPN1,SOS1,CSK,CDC37,PLCG1	19.74	0
Activation of Matrix Metalloproteinases	11	10	TIMP1,TIMP2,MMP14,MMP3,MMP7,MMP8,MMP9,MMP13,FURIN,MMP10	1	MMP11	19.74	0
Signaling by Type 1 Insulin-like Growth Factor 1 Receptor (IGF1R)	5	3	IGF1R,IRS2,SHC1	2	PDPK1,PDE3B	19.67	0
Toll-like Receptor Signaling Pathway	99	50	MAPK12,TRAF6,CXCL11,IRAK1,IFNA21,IL12B,IRAK4,IKBKB,MYD88,NFKB1,CCL4,IFNAR1,NFKB2,MAPK13,RELA,MAPK3,MAPK10,IL1B,MAP2K2,TBK1,SPP1,PIK3R5,TRAF3,PIK3CA,TLR1,LBP,TLR9,IFNA1,IFNA2,TOLLIP,IFNA5,IFNA7,CASP8,IFNA13,IFNA16,CD86,CD40,JUN,TLR8,MAPK14,PIK3R3,IL6,AKT3,MAP2K4,MAP2K3,TNF,IRF3,CD80,TLR2,LY96	49	IFNB1,CHUK,IL12A,TIRAP,MAP3K7,RAC1,IFNAR2,CCL3,MAPK8,MAPK1,MAPK9,MAP2K1,MAP3K8,IKBKE,RIPK1,PIK3CB,IRF7,IRF5,TLR6,CXCL9,CXCL10,TLR4,TICAM2,IFNA4,TICAM1,IFNA6,CD14,IKBKG,IFNA8,IFNA10,IFNA14,IFNA17,FOS,TLR7,MAPK11,PIK3CD,PIK3CG,PIK3R1,PIK3R2,FADD,CCL5,AKT1,AKT2,STAT1,MAP2K7,NFKBIA,MAP2K6,TLR5,TLR3	19.62	0
miR-targeted genes in epithelium - TarBase	284	124	FAM96A,AARSD1,GEMIN7,GRPEL2,PHLDB2,IFRD1,CDIPT,COMMD9,CSNK1D,MTRR,POM121,PPP1R7,POLD2,PXDN,MIR155,RDH10,RHOB,ATG3,MIRLET7A1,BRPF3,SLC1A4,MIRLET7E,MYO1E,WDFY1,ARHGDIA,VPS39,ATG9A,SYPL1,CA12,CDK5RAP1,EGFR,ARFIP2,SPTLC1,CEBPB,CSRP1,CYP51A1,CTSC,DHX40,DDX5,DNAJB1,FADS1,GNA13,NRP1,PTBP1,MPZL1,MYO10,NT5E,CEP72,PDLIM5,CHD1,PHC2,DOCK7,IDH1,PGM1,RAB6A,RAI14,SLC12A4,SDCBP,STX7,TMED10,UBE2J1,FNDC3B,GALNT7,G…	160	LAMC1,FNDC3A,ATAD3B,MRPL20,AURKB,NOTCH2,CALCOCO2,CAPG,PISD,IPO4,ZNF622,MRM1,CHMP2A,ADAR,MRPS24,ADPGK,MRPS33,ANP32B,DOCK5,ANXA2,NEDD4,POLR2C,TDG,NXN,CDK6,PGRMC1,MAP3K8,GAK,MIR16-1,SLC38A1,MIRLET7B,SCYL1,SLC25A1,NARS,SLC25A24,TRMT1,ABCF2,TYMS,ACP2,UHRF1,AMIGO2,ANKFY1,SLC25A22,CDK5RAP3,TMEM109,CHAF1A,TMEM43,CLDN1,CORO1C,CUL4B,MRC2,MTHFD2,FADS3,MTX1,HSD17B12,PDLIM7,LY6K,PPIB,MET,PTMA,ATRX,CPNE8,PICAL…	19.4	0
DDX58/IFIH1-mediated induction of interferon-alpha/beta	19	5	CYLD,OTUD5,NLRC5,RNF125,PIN1	14	DDX58,DHX58,MAVS,SIKE1,NLRX1,FADD,RIPK1,PCBP2,TANK,ITCH,IRF7,IFNB1,MAP3K1,RNF216	19.32	0
Amyloid fiber formation	8	6	SNCAIP,SIAH1,PARK2,USP9X,BACE1,FURIN	2	SNCA,UBE2L6	19.29	0
GABA receptor activation	1	0		1	NPTN	19.16	0
Gastrin Signaling Pathway	114	48	PIK3CA,RHOD,PIK3R3,RHOB,PPARG,BCAR1,SP1,PRKCH,PRKCE,MAPK3,CDKN1A,LAMTOR3,PAK1,SERPINB2,JAK2,CCND1,CTNNB1,MEF2C,MEF2D,ARHGEF28,EIF4EBP1,CD44,NFKB1,RELA,IKBKB,JUN,BIRC5,VEGFA,CASP3,SRC,IRS1,SHC1,SERPINE1,JAG1,MMP7,ITGB1,FOXO3,PRKCD,MAPK14,FYN,GAST,PTGS2,ARRB1,BMP2,CDH1,EGFR,SLC9A3,SLC9A1	66	BCL2L1,PIK3R1,BIRC3,GNAQ,PIK3R2,CDKN1B,RHOA,ELK1,SOS1,MAPK1,ROCK1,CRK,PTK2,PRKACA,EGR1,NOS3,PXN,CDC42,CDKN2A,RAC1,KAT5,PRKCA,HDAC7,MAP2K1,KLF4,ELAVL1,AKT1,TFF2,STAT3,HDC,ATF2,TCF4,MEF2B,PLCG1,MTOR,RPS6KB1,HRAS,RPS6,KRAS,NFKBIA,CHUK,GSK3B,MAPK8,MAP3K11,CREB1,RAF1,PTPN11,CHGA,BIRC2,MYC,IL2,PRKD1,PRKD2,FOXO1,MAPK9,GRB2,BAD,YES1,PRKCQ,FOS,ANXA2,ARRB2,CCKBR,KIT,TJP1,CLDN1	19.15	0
Hippo-Merlin Signaling Dysregulation	118	57	ITGAX,ITGB1,ITGB2,ITGB3,ITGB4,ITGB5,ITGB6,ITGB8,TEAD1,YY1AP1,TAZ,TEAD2,TEAD3,FGFR2,IGF1R,EGFR,FGFR4,PDGFRA,PDGFRB,NTRK1,CD44,SAV1,PPP1R14A,CTNNB1,CCND1,VGLL4,PPP1R12A,PAK1,AJUBA,PAK2,MIR98,PPP1CA,CUL4A,CDH1,CDH10,RBX1,CDH11,CDH13,CDH15,CDH18,CDH20,CDH24,CDH4,ITGA2,ITGA3,CDH7,ITGA5,CDH9,ITGA8,PRKACB,PRKACG,ITGA10,ITGA11,ITGAD,PRKAR2B,ITGA1,ITGAL	61	ITGB7,PRKAR1B,LATS2,STK3,LATS1,NF2,MST1,TEAD4,KDR,INSR,FGFR3,KIT,FGFR1,EPHA2,CSF1R,FLT1,FLT4,NGFR,MET,TEK,FLT3,NTRK2,CXCL10,PAK3,PAK6,MYC,PTK2,PLCB4,AMOT,LIN28B,PAK4,CTGF,NRAS,HRAS,FOXM1,KRAS,CTNNA1,PPP1CB,PPP1CC,DDB1,CDH12,CDH16,CDH17,CDH19,CDH2,CDH22,CDH3,CDH5,CDH6,ITGA4,CDH8,ITGA6,ITGA7,PRKACA,ITGA9,PRKAR1A,PRKAR2A,ITGAE,ITGAM,ITGAV,ITGA2B	19.11	0
Amino Acid metabolism	92	40	GCLM,GLUL,GSS,PC,MDH2,ACLY,ADH5,ACO2,CS,VARS,IDH1,TPO,OGDH,GPT2,MCCC1,SUCLG1,ACAA1,DDC,SRM,EHHADH,ARG1,CPS1,SMS,DLST,LDHA,PKM,HADH,DBH,ADH1C,HIBADH,HMGCS2,ADH4,PPM1L,OAT,TDO2,TPH1,BHMT,FTCD,MUT,G6PC2	52	PCK1,FH,FARSB,GLUD1,MDH1,ALDH1A1,ALDH18A1,ASNS,GLS,AC007325.2,PDK4,RARS,EPRS,ALDH7A1,AOC3,ASS1,HMGCL,GOT1,AUH,SDHA,BCAT1,ODC1,ACADM,MAOA,CAD,ARG2,GOT2,DLD,P4HA2,ACSS1,PNMT,ADH7,HIBCH,PYCR1,PDHX,IARS,WARS,PDHA1,LARS2,TAT,TH,FAH,SDS,CTH,CBS,MPST,MARS2,GSR,HAL,HDC,HNMT,OTC	19.11	0
B Cell Receptor Signaling Pathway	97	39	PIK3AP1,LAT2,NFKB1,RAPGEF1,E2F3,NFATC2,RELA,PRKCD,MAX,REL,BCL6,NCK1,CBL,MEF2D,PDPK2,IRF4,MAPK4,CD79B,MEF2C,BLNK,CAMK2A,SHC1,BCAR1,FYN,BCL10,BRAF,IKBKB,MAPK3,PLCG2,GAB1,MAPK14,MAP2K2,LYN,JUN,PIP5K1C,PIP5K1B,CR2,DAPP1,MAP4K1	58	CHUK,SH3BP2,IKBKG,MAP2K6,RAC1,VAV2,ILF2,RASGRP3,CD81,GSK3B,BTK,RAF1,CDC42,MAP3K7,INPP5D,GRB2,VAV1,HRAS,RPS6KA1,MAPK8,CREB1,MAPK9,NFATC3,RAC2,CRK,BLK,HCLS1,PLCG1,PTPN18,LCK,AKT1,MAP2K1,MYC,FOXO1,MALT1,ELK1,SYK,PTPN6,CARD11,GAB2,PIK3R1,GTF2I,PTPN11,PIK3R2,PIK3CG,ETS1,CD79A,GSK3A,CD19,PIP5K1A,PDPK1,TEC,CRKL,MAPK1,NFKBIA,CD22,ATF2,SOS1	19.08	0
B Cell Receptor Signaling Pathway	97	39	NFKB1,E2F3,MEF2C,RELA,REL,CAMK2A,BCAR1,MEF2D,IRF4,FYN,NFATC2,PRKCD,CD79B,BCL6,NCK1,BRAF,MAPK3,SHC1,PLCG2,GAB1,MAPK14,MAP2K2,LYN,PIK3AP1,LAT2,CBL,PDPK2,RAPGEF1,MAPK4,MAX,BLNK,CR2,JUN,DAPP1,PIP5K1C,MAP4K1,PIP5K1B,BCL10,IKBKB	58	IKBKG,CHUK,CD79A,HRAS,GSK3A,ILF2,CREB1,CD19,PDPK1,RAC2,TEC,HCLS1,CRKL,RAF1,PTPN18,MAP3K7,LCK,SH3BP2,MAP2K1,MAP2K6,VAV1,VAV2,RPS6KA1,RASGRP3,MYC,MALT1,NFATC3,SYK,INPP5D,GRB2,CRK,PLCG1,PIK3R2,PIK3CG,AKT1,FOXO1,ELK1,PTPN6,GAB2,PIK3R1,PTPN11,ETS1,RAC1,CD81,MAPK8,GSK3B,MAPK9,BTK,BLK,CDC42,PIP5K1A,MAPK1,CARD11,GTF2I,NFKBIA,CD22,ATF2,SOS1	19.08	0
ncRNAs involved in Wnt signaling in hepatocellular carcinoma	87	37	DVL1,FRAT1,DANCR,CSNK1A1L,CSNK2B,APC,FOSL1,WNT3A,FZD3,CSNK2A2,LEF1,CCND2,CCND1,TCF7,FZD2,TCF7L1,JUN,DKK4,LRP5,FZD10,CTNNB1,CSNK1A1,DVL2,WNT5A,FZD1,RYK,WNT4,WNT3,WNT7B,SERPINF1,FRAT2,SFRP4,NOTUM,NKD1,CXXC4,NLK,CTBP1	50	DVL3,CHD8,PLAU,GSK3B,WNT10A,MIR214,WNT1,CSNK2A3,MIR452,MYC,CSNK1E,FZD9,FZD8,ELAVL1,WNT7A,EZH2,TCF7L2,ROR2,WNT11,DKK1,SOX7,DKK2,FZD7,WNT5B,WNT2,UFC1,WNT2B,FZD4,WNT6,CCND3,ROR1,LRP6,WNT16,FZD6,CSNK2A1,AXIN1,WNT10B,FZD5,SOST,SFRP1,SFRP2,SFRP5,CER1,WIF1,PORCN,NKD2,SENP2,CTNNBIP1,SOX17,CTBP2	18.98	0
Keratinization	18	6	KLK13,IVL,KLK8,LOR,CASP14,PERP	12	EVPL,PPL,KLK14,TGM1,SPINK9,CDSN,KAZN,KLK5,ST14,CELA2A,KLK12,SPINK6	18.93	0
Regulation of Actin Cytoskeleton	137	73	EGFR,ITGA1,FGF9,F2R,F2,PDGFB,FN1,GNA12,FGF11,GNA13,ARHGEF6,FGF12,FGF23,BCAR1,FGF8,FGF13,FGF21,GNG12,FGFR2,FGD1,FGFR4,PDGFRA,IQGAP1,PDGFRB,ARHGEF1,SOS2,RRAS,ENAH,RRAS2,ARPC5,ACTB,PIK3C2A,PIK3C2G,PIK3C3,PIK3CA,EGF,PIK3R3,FGF4,FGF5,BRAF,MAP2K2,PPP1R12A,MAPK3,MYLK,MAPK4,LIMK1,MAPK6,DOCK1,CFL1,MYL3,CHRM3,GSN,MYH10,CHRM5,PIK3R5,ARHGEF7,APC,FGF14,PAK1,FGF16,PAK2,ARHGEF4,PAK7,WASF2,SSH1,VIL1,WASF1,TMSB4X…	64	FGF1,FGF20,FGF6,SOS1,FGF22,FGF7,CSK,FGF17,VAV1,CRK,PTK2,FGF18,MOS,FGF10,MAP2K1,MAPK1,FGFR1,CHRM1,FGFR3,CDC42,BAIAP2,WAS,KRAS,PIK3R4,RHOA,ROCK1,RAC1,RAC3,PIK3CB,RAC2,PIK3CD,CD14,PIK3CG,PIK3R2,FGF2,PIK3R1,FGF3,RAF1,ACTN1,MYL1,CHRM2,CFL2,BDKRB2,BDKRB1,ROCK2,MRAS,NRAS,PDGFA,PAK3,PAK4,CYFIP2,PAK6,ACTG1,SSH3,PFN1,SSH2,NCKAP1,GIT1,RDX,PIP5K1A,VCL,PXN,CHRM4,ABI2	18.9	0
T-Cell antigen Receptor (TCR) Signaling Pathway	90	45	MAP4K1,MAP2K2,BCL10,CBLB,VAV3,ITPR1,NFKB1,LCP2,RELA,REL,CD3G,LAT,JUN,NFATC2,IKBKB,NCK1,ZAP70,FYB,CD28,DBNL,CD247,VIM,CBL,IL17A,PRKCD,IL1B,ICOS,FAS,ITK,CD83,FYN,TGFB1,SHC1,IL1A,MAPK14,TNFRSF9,SH2B3,NFATC1,TRAF6,IL6,PAK1,IRF4,GRAP2,IL9,MAPK3	45	SOS1,MAPK9,MAP2K1,MAPK8,MAPK1,MALT1,WAS,CREB1,VAV1,PTK2B,PIK3R2,PIK3R1,CHUK,PSTPIP1,CD4,CD8A,NFKBIA,RAF1,CRKL,LCK,AKT1,PDPK1,FOS,SKAP1,CARD11,ATF2,PRKCQ,MAP3K14,OPRM1,CDC42,MAP3K8,IL15RA,HRAS,MAP3K7,IKBKG,GATA3,GAB2,CD3E,CRK,CCR5,RIPK2,PTPN11,GRB2,CD3D,PLCG1	18.86	0
TNF alpha Signaling Pathway	91	30	TNF,TBK1,JUN,TNFRSF1B,TRAF1,MAP2K3,MAP2K4,MAPK3,MADD,NSMAF,CASP8,SMPD2,NFKB1,NFKB2,TAB2,TAB3,CASP3,IKBKB,CASP9,RELA,NFKBIE,REL,CREBBP,OTUD7B,CYBA,NOX1,NOXO1,BID,GLUL,SELE	61	MAPK8,CSNK2A1,MAPK9,TNFRSF1A,TANK,MAP3K5,PLK1,TRADD,TXN,TRAF2,TNFAIP3,MAP4K2,MAP2K6,BIRC2,BCL2L1,MAP2K7,MAPK1,GRB2,KSR1,SOS1,KSR2,RAF1,FADD,CFLAR,PSMD2,MAP3K14,TRAP1,RIPK1,MAP3K7,TAB1,MAP3K3,BTRC,BIRC3,CHUK,IKBKG,CASP7,AKT1,NFKBIB,NFKBIA,SKP1,CUL1,FBXW11,PPP2CA,PRKCZ,MAP3K1,DIABLO,RFFL,RIPK3,RFK,RAC1,HSP90AA1,CDC37,MAP3K8,BAX,BAD,APAF1,PYGL,CCL2,KRAS,NRAS,HRAS	18.83	0
EGFR Tyrosine Kinase Inhibitor Resistance	84	35	PIK3R3,PDGFB,PDGFD,IL6,CCND1,PDGFRB,JAK2,GAB1,SHC1,IGF1R,AKT3,PDGFRA,SRC,EIF4EBP1,FOXO3,PLCG2,PTEN,FGFR2,EGFR,TGFA,BRAF,EGF,SOS2,MAPK3,VEGFA,RRAS,RRAS2,NF1,MAP2K2,SHC2,SHC3,SHC4,BCL2,PIK3CA,IL6R	49	PIK3R2,PDGFC,PIK3R1,PIK3CD,FGF2,PIK3CB,GAS6,MRAS,NRAS,MET,KRAS,KDR,MYC,FGFR3,RPS6,AXL,PRKCA,AKT1,AKT2,EIF4E,PDPK1,GSK3B,BAD,HGF,BAX,MTOR,PLCG1,STAT3,RPS6KB1,JAK1,RPS6KB2,BCL2L11,EIF4E2,BCL2L1,PRKCB,PRKCG,ERBB3,GRB2,NRG1,ARAF,MAP2K1,MAPK1,ERBB2,NRG2,IGF1,SOS1,HRAS,RAF1,PDGFA	18.73	0
RNA Polymerase I, RNA Polymerase III, and Mitochondrial Transcription	32	12	POLR2E,TAF1A,POLR1B,POLR2H,POLR1A,NFIC,TTF1,NDP,TBP,ZNF143,NFIA,POLR2F	20	UBTF,TAF1C,POLR1E,TAF1B,POLR1D,POLR2K,POLR1C,NFIX,RRN3,NFIB,TFAM,PTRF,GTF3A,TAF1D,POU2F1,CD3EAP,TWISTNB,SSB,ZNRD1,POLR2L	18.63	0
Interferon alpha/beta signaling	28	4	PSMB8,GBP2,IFIT2,RSAD2	24	IFI6,STAT2,RNASEL,IP6K2,STAT1,IFITM3,IRF9,IFI35,USP18,PTPN1,EGR1,PTPN6,BST2,PTPN11,SAMHD1,IFITM1,ISG20,IFI27,ADAR,IFIT3,IFIT1,ISG15,XAF1,IFITM2	18.41	0
DNA Double Strand Break Response	21	12	MRE11A,APBB1,RAD50,ABL1,CHEK2,PIAS4,RNF168,TP53BP1,UIMC1,BRE,BRCC3,BABAM1	9	BRCA1,KPNA2,NBN,BARD1,MDC1,HERC2,UBE2I,WHSC1,PPP5C	18.39	0
WNT ligand biogenesis and trafficking	4	1	SNX3	3	TMED5,PORCN,WLS	18.33	0
Gamma carboxylation, hypusine formation and arylsulfatase activation	12	7	FURIN,SUMF1,SUMF2,DNAJC24,EEF2,FN3K,GGCX	5	EIF5A,DPH5,DPH6,DPH7,FN3KRP	18.27	0
Pancreatic adenocarcinoma pathway	87	29	DUSP6,ARHGEF6,CDKN1A,PRKCD,AKT3,GADD45B,IKBKB,NFKB1,RELA,PAK1,PAK2,CASP9,CCND1,MAPK3,RALGDS,MAP2K2,RALA,E2F3,PEBP1,PIK3CA,PIK3R3,BRAF,MAPK10,TGFA,EGF,EGFR,VEGFA,TGFB1,TGFBR1	58	PAK6,MAPK8,RHOA,AKT1,BAX,AKT2,KRAS,DDB2,TIAM1,GADD45A,CHUK,RAC1,RAC2,GADD45G,IKBKG,RAC3,BAK1,PAK4,POLK,CDKN2A,BAD,CDK4,BCL2L1,PAK3,CDK6,MAPK1,RAF1,RB1,MAP2K1,E2F1,E2F2,RALB,PLD1,RIPK4,RALBP1,CDC42,PIK3CB,PIK3CD,PIK3R1,PIK3R2,ARAF,MAPK9,ERBB2,MTOR,RPS6KB1,RPS6KB2,JAK1,STAT1,STAT3,TGFB2,TGFB3,TGFBR2,SMAD2,SMAD3,SMAD4,BRCA2,RAD51,TP53	18.12	0
Signaling by FGFR4	11	6	FGFR4,FGF19,BRAF,KLB,PIK3CA,CBL	5	FRS3,PTPN11,PLCG1,PIK3R1,FRS2	17.99	0
tRNA processing in the nucleus	3	1	XPOT	2	TRNT1,ELAC2	17.92	0
Regulation of lipid metabolism by Peroxisome proliferator-activated receptor alpha (PPARalpha)	41	22	ACSL1,ALAS1,FADS1,ANGPTL4,ANKRD1,ABCA1,APOA5,FDFT1,CPT2,TNFRSF21,CYP4A11,TRIB3,G0S2,FABP1,ME1,AGT,NPAS2,HMGCS2,ESRRA,PLIN2,RGL1,SULT2A1	19	PPARA,TBL1XR1,TBL1X,SLC27A1,FHL2,ABCB4,CPT1A,ACADM,TIAM2,CYP1A1,CTGF,CYP7A1,TXNRD1,GLIPR1,UGT1A9,GRHL1,HMGCS1,RXRA,PEX11A	17.8	0
Arrhythmogenic Right Ventricular Cardiomyopathy	74	38	SGCD,ITGA8,ITGB1,TCF7L1,CACNA2D3,CTNNB1,CACNG8,GJA1,RYR2,CACNG7,CACNG6,CACNA1C,SGCB,CACNA1S,LAMA2,CACNB1,CACNB2,DSC2,CACNB4,DSG2,ITGA11,ITGA1,ITGA2,ITGA3,ITGA5,ITGA10,ITGB3,ITGB4,ITGB5,ITGB6,ITGB8,ACTB,CTNNA3,ACTN4,ACTN3,DES,LEF1,TCF7	36	CACNG2,CACNG3,CACNG5,CACNG1,CACNG4,CACNA2D2,CACNA2D4,DMD,ATP2A2,SLC8A1,SGCG,CACNA1D,CACNA1F,SGCA,DAG1,CACNA2D1,EMD,LMNA,CACNB3,JUP,PKP2,DSP,ITGA6,ITGA2B,ITGA4,ITGA7,ITGA9,ITGAV,ITGB7,ACTG1,CDH2,CTNNA1,CTNNA2,ACTN1,ACTN2,TCF7L2	17.77	0
Vitamin D Receptor Pathway	162	79	STS,PTGER4,BCL6,TNFSF11,PRDM1,VDR,CYP2C9,IRF4,TRAK1,HSD17B2,LRP5,CDKAL1,FGF23,SPP1,CYP24A1,CST6,BTLA,CD40,HLA-DQA1,CLPTM1L,TNFSF4,SATB1,HIF1A,MYO9B,CTLA4,NINJ1,MXD1,CD200,CD9,KLK6,TGFB1,SULT2A1,NRIP1,ADAMTS5,TNFRSF11B,PNOC,DNER,ID4,DND1,CDKN1A,S100G,MEG8,ATP2C2,NFATC2,CCND1,CDKN2D,HILPDA,ALPPL2,ATP2B1,CDK2,SULT1C2,MED9,DACT2,MX2,NOX1,JUNB,CYP2S1,TIMP3,CYP3A5,CASP14,EFNA5,TIMP2,SPRR1B,S100A6,KRTAP…	83	ITGAM,LRRC25,RASGRP1,LPGAT1,SLC34A2,TREM1,CYP7A1,CYP2B6,RXRA,THBD,HLA-DRB1,CASP5,CLEC16A,DUSP10,TNFAIP3,SEMA3B,S100A2,CD14,PRKCQ,KLF4,IRF5,ALOX5,IL12A,SLC37A2,STAM,CBS,BDKRB1,CLMN,PTH,TRPV5,TPM1,TRPV6,SLC2A4,CYP27B1,CYP1A1,STEAP4,CYP3A4,BGLAP,ASAP2,SOSTDC1,SLC8A1,CALB1,GADD45A,CCNE1,CLDN2,CDKN2A,S100A9,KNG1,IRF8,TGFB2,ORM2,EPHB4,G6PD,S100A8,CDC34,ORM1,KRT13,KRT71,KRTAP10-4,S100A4,KRTAP5-4,KRT34,K…	17.77	0
Genes related to primary cilium development (based on CRISPR)	100	50	TUBD1,RABL2A,BBS2,TMEM67,IFT74,IFT27,IFT57,IFT80,KATNB1,MKS1,DYNC2H1,TMEM216,IFT81,TTC30B,TCTN3,BBS5,WDR60,BBS9,TRAF3IP1,BBS7,RPGRIP1L,TTC8,TTC26,MKKS,ARL6,TCTEX1D2,LZTFL1,PIBF1,KIFAP3,KIF3B,TTBK2,ICK,FGFR1OP,CEP104,ARMC9,INPP5E,TUBE1,CEP295,TCTN2,CC2D2A,SASS6,FBF1,EVC2,IQCE,WDR19,WDR35,IFT122,FUZ,OFD1,TMEM107	50	TXNDC15,CEP44,CLUAP1,IFT88,EVC,IFT52,CEP83,DYNC2LI1,IFT20,B9D1,CDK20,HSPB11,IFT172,WDR34,BBS10,KIF3A,DYNLT1,CEP192,ARL3,ARL13B,BBS4,BBS1,CBY1,CEP76,C2CD3,BBS12,RSG1,CEP120,RAB23,WDPCP,KIAA0753,TRAPPC11,TMEM231,CEP162,MIB1,CEP97,TCTN1,SCLT1,TTC23,EFCAB7,TTC21B,IFT140,TULP3,IFT43,FOPNL,CEP19,C5orf42,IFT46,DYNLL1,TMEM17	17.7	0
Regulation of toll-like receptor signaling pathway	134	69	IRAK1,MYD88,JUN,NFKB2,IKBKB,RELA,CCL4,MAPK3,TLR8,MAP2K2,MAPK14,SPP1,MAPK13,TRAF3,MAPK12,IL12B,CXCL11,PIK3R3,LY96,IFNA1,IFNA2,TLR1,IFNA5,TRAF6,RNF41,IRAK4,IFNA7,NFKB1,IRAK2,OTUD5,IFNA13,USP7,IFNA16,CYLD,SFTPA1,IFNA21,CD86,CD40,RBCK1,IFNAR1,RNF31,IRAK3,MAPK10,IL1B,TBK1,PIK3R5,PIK3CA,IL6,AKT3,MAP2K4,MAP2K3,TNF,IRF3,CD80,TLR2,LBP,TLR9,TOLLIP,CASP8,CD180,NEU1,MLST8,FBXW5,CTNNAL1,CUEDC2,CISH,PELI2,PELI…	65	FOS,MAP3K7,MAPK1,TLR7,MAP2K1,MAP3K8,MAPK11,RIPK1,CCL3,IRF7,IL12A,IRF5,PIK3R2,CXCL9,CXCL10,TLR5,IFNB1,TLR3,IFNA4,CHUK,IFNA6,SOCS1,IFNA8,IFNA10,TRAFD1,IFNA14,TNFAIP3,IFNA17,SFTPD,TREM1,SYK,TIRAP,MBL2,RAC1,IFNAR2,MAPK8,MAPK9,IKBKE,PIK3CB,PIK3CD,PIK3CG,PIK3R1,FADD,CCL5,AKT1,AKT2,STAT1,MAP2K7,NFKBIA,MAP2K6,TLR6,TLR4,TICAM2,TICAM1,CD14,IKBKG,ZMYND11,SARM1,SIGIRR,BTK,PLK1,RNF216,PTPN6,PELI1,SMAD6	17.67	0
Cytosolic sensors of pathogen-associated DNA	19	9	TBK1,IRF3,TRIM21,CTNNB1,DHX36,MYD88,TMEM173,STAT6,MRE11A	10	ZBP1,RIPK3,RIPK1,IFI16,DDX41,PRKDC,DHX9,MB21D1,DTX4,NLRP4	17.66	0
Apoptotic Signaling Pathway	85	38	TNF,MIR29B1,TRAF3,MIR29A,IRF1,CASP9,NFKB1,FAS,LTA,CASP3,PRF1,RELA,GZMB,TNFRSF21,TNFRSF1B,CASP10,BID,TNFRSF25,MAPK10,TRAF1,IKBKB,IGF1R,IGF2,BBC3,IRF3,CASP8,FASLG,HRK,TP73,BCL2L2,BIRC5,TNFRSF10B,JUN,BNIP3L,BCL2,IRF4,NFKBIE,MAP2K4	47	PMAIP1,BAK1,IKBKG,MDM2,BIRC2,DIABLO,AKT1,CHUK,BAX,BAD,APAF1,NFKBIA,CASP1,RIPK1,BIRC3,IRF2,NFKBIB,CASP4,IRF6,TNFRSF1A,IRF5,CASP7,DFFA,MYC,CYCS,CRADD,CASP2,TNFSF10,HELLS,BOK,MAP3K1,TRAF2,TP63,CFLAR,MIR29B2,PIK3R1,TRADD,IGF1,DFFB,IRF7,BCL2L1,TP53,CDKN2A,FADD,MCL1,CASP6,BCL2L11	17.62	0
Apoptosis	85	38	TNFRSF21,MAPK10,MIR29B1,MIR29A,CASP9,TRAF3,IRF1,LTA,NFKB1,FAS,CASP3,PRF1,GZMB,BBC3,BIRC5,IGF1R,RELA,TNFRSF10B,JUN,IRF4,TNFRSF1B,NFKBIE,CASP10,BID,TNFRSF25,TRAF1,IKBKB,IRF3,HRK,TP73,TNF,IGF2,BCL2L2,BNIP3L,BCL2,MAP2K4,CASP8,FASLG	47	BIRC3,PMAIP1,BAD,NFKBIA,CASP1,MDM2,RIPK1,BAK1,IRF2,NFKBIB,CASP4,IRF6,BIRC2,DIABLO,AKT1,CYCS,TNFRSF1A,IGF1,CHUK,BAX,BCL2L1,APAF1,TP53,IRF5,DFFA,CASP2,CASP7,MYC,CRADD,IKBKG,BOK,TRAF2,CFLAR,PIK3R1,TRADD,DFFB,IRF7,CDKN2A,TNFSF10,HELLS,FADD,MCL1,CASP6,BCL2L11,MAP3K1,TP63,MIR29B2	17.62	0
Electron Transport Chain (OXPHOS system in mitochondria)	99	32	ND6,ATP5S,ATP5I,ND2,NDUFAB1,COX6B1,ND5,NDUFS1,NDUFA8,ND4,NDUFA3,SLC25A14,COX2,NDUFB9,ND4L,UQCRC2,COX1,COX7A2L,NDUFS7,SLC25A6,NDUFB1,NDUFB5,COX5B,ND1,NDUFV1,SDHC,NDUFB10,NDUFA4,NDUFV3,ND3,CYTB,UCP1	67	ATP5A1,NDUFB6,SDHA,SLC25A5,COX15,COX7B,SLC25A4,COX6C,UQCRB,ATP5J2,ATP5O,SCO1,ATP5G2,SURF1,NDUFC1,ATP5B,NDUFA7,ATP5H,NDUFC2,NDUFV2,NDUFA6,NDUFS6,UQCRFS1,NDUFA2,ATP8,NDUFS5,COX5A,COX11,ATP5J,SDHB,COX6A1,SLC25A27,NDUFS4,COX7A1,COX4I1,ATP5L,UCP3,UQCRH,NDUFA9,NDUFB3,ATP5G1,NDUFB4,COX7A2,SDHD,ATPIF1,NDUFB7,NDUFA1,UQCRC1,ATP6,COX3,NDUFS3,COX8A,ATP5G3,COX6A2,NDUFB2,NDUFS2,COX7C,ATP5D,COX17,NDUFA5,ATP5F1,…	17.57	0
Chromosomal and microsatellite instability in colorectal cancer	73	32	BRAF,TCF7L1,TGFBR1,AKT3,MAPK10,RALA,TCF7,MAPK3,CDKN1A,JUN,TBK1,BIRC5,REL,APPL1,NTN1,PTGS2,CASP3,DCC,TGFB1,CASP9,BCL2,BBC3,LEF1,CCND1,AXIN2,RALGDS,GADD45B,APC,CSNK1A1L,CSNK1A1,CTNNB1,EXOC2	41	SMAD4,TP53,ARAF,AKT2,MAPK8,SMAD2,RALB,MAPK9,MAP2K1,RAC1,RAC2,MAPK1,RAC3,RHOA,KRAS,FOS,CYCS,AKT1,MLH1,BAX,PMAIP1,TGFB2,TGFB3,TGFBR2,SMAD3,MSH3,MSH6,BAD,BCL2L11,MSH2,TCF7L2,MYC,GSK3B,AXIN1,RAF1,DDB2,POLK,BAK1,GADD45A,GADD45G,APC2	17.49	0
Semaphorin interactions	20	14	ARHGAP35,FARP2,SEMA5A,FES,SEMA6A,LIMK1,CFL1,PTPRC,SEMA3E,SEMA4A,SEMA6D,SEMA7A,PLXNC1,NRP1	6	PLXNB3,TLN1,SEMA4D,CD72,PLXND1,GSK3B	17.35	0
Wnt Signaling Pathway and Pluripotency	96	42	JUN,FOSL1,WNT9B,WNT4,TCF7,CCND2,AXIN2,DVL2,NLK,WNT7B,TCF7L1,FZD3,FZD2,PRKCH,CTNNB1,PPP2R1B,LDLR,DVL1,LRP5,CCND1,LEF1,PPP2CB,WNT3,NFYA,WNT3A,PRKCD,ESRRB,PPARD,MAP2K4,APC,NANOG,MMP7,MAPK10,FZD1,FZD10,NKD1,CTBP1,FRAT1,PRKCE,CD44,WNT5A,PPP2R2C	54	WNT11,TCF7L2,FZD6,FZD8,TP53,CSNK1E,PRKCQ,PPM1J,FZD7,CCND3,POU5F1,PPP2R5E,SOX2,PAFAH1B1,WNT10B,NKD2,ZBTB33,AXIN1,WNT1,CTNND1,MYC,PRKCA,PPP2R5C,CTBP2,RHOA,DVL3,FZD9,MAPK9,WNT5B,WNT10A,FZD4,WNT2B,FBXW2,PPP2R3A,WNT16,MAP3K7,WNT7A,RACGAP1,PRKCI,FZD5,PPP2R2A,WNT2,PRKD1,PPP2R4,PPP2CA,PPP2R2B,PRKCZ,FOXD3,GSK3B,WNT6,PPP2R3B,PLAU,LRP6,PPP2R1A	17.1	0
TNFR2 non-canonical NF-kB pathway	7	6	TRAF3,TNFRSF1B,LTBR,TNFRSF13C,TNFRSF11A,TNFRSF12A	1	MAP3K14	17.08	0
Signaling by MET	16	8	SPINT1,RANBP9,RANBP10,GAB1,LRIG1,USP8,TNS3,RAPGEF1	8	MET,PTPRJ,MUC20,SOS1,PTPN11,PTK2,GGA3,STAT3	17.04	0
Senescence and Autophagy in Cancer	107	61	ULK1,CDK2,BMP2,COL10A1,IGFBP3,HMGA1,IGFBP7,LAMP1,BRAF,FKBP8,CXCR2,IL6R,RB1CC1,JUN,MIR29B1,SERPINE1,BCL2,PIK3C3,SERPINB2,CREG1,COL1A1,MAPK14,CDKN1A,MAP2K3,TGFB1,IRF1,IGF1R,CXCL14,IL6,IL3,FN1,THBS1,GSN,ATG12,ATG5,LAMP2,BECN1,PTEN,ING1,CD44,COL3A1,IGFBP5,UVRAG,SRC,SH3GLB1,ATG10,MAP1LC3A,ATG3,GABARAPL1,SQSTM1,MAP1LC3B,RSL1D1,SLC39A2,SLC39A1,GABARAPL2,ING2,IL24,IL1A,IL1B,MMP14,INHBA	46	SMAD4,RB1,TP53,CDK4,IL6ST,E2F1,CDK6,BMI1,HRAS,IFNB1,IFNG,ATG16L1,IRF5,IRF7,RNASEL,AKT1S1,PLAU,MIR29B2,GSK3B,MIR29C,IFI16,AMBRA1,RAF1,CDKN2A,MDM2,MAP2K1,MAPK1,CDKN1B,MAP2K6,CDC25B,IGF1,CXCL1,SPARC,VTN,ATG14,PCNA,SMAD3,ATG7,MAP1LC3C,SLC39A3,SLC39A4,GABARAP,INS,CCL3,TNFSF15,PLAT	16.99	0
NCAM signaling for neurite out-growth	9	6	NCAM1,PTPRA,NCAN,FYN,PRNP,CNTN2	3	SOS1,RPS6KA5,CREB1	16.9	0
Signaling Pathways in Glioblastoma	83	38	TSC2,MIR21,PTEN,PIK3C2A,IRS1,PIK3C2G,IGF1R,PIK3CA,ERRFI1,AKT3,SPRY2,SRC,GAB1,FOXO3,CCND1,FOXO4,PDGFRA,PDGFRB,EGFR,FGFR2,CBL,NF1,BRAF,PRKCH,PRKCD,PLCG2,MAP2K2,MAP2K3,MAP2K4,MAP2K5,MAPK3,CDK2,CDKN1A,CDKN2B,CCND2,MDM4,EP300,ATM	45	LPA,PIK3R1,PIK3C2B,PDPK1,RB1,AKT1,FOXO1,PIK3R2,ERBB3,PIK3CB,FGFR1,PIK3CD,AKT2,GRB2,MAP2K1,CCNE1,PIK3CG,TSC1,ERBB2,MET,NRAS,KRAS,HRAS,ARAF,RAF1,PLCG1,PRKCZ,PRKCQ,PRKCG,PRKCI,PRKCB,PRKCA,MAP2K6,MAP2K7,MAPK1,CDKN1B,CDKN2C,CDK4,CDK6,E2F1,MDM2,TP53,BRCA1,BRCA2,MSH6	16.84	0
22q11.2 Deletion Syndrome	85	33	GP1BB,GP1BA,DGCR6L,DRD2,LRRC74B,GP5,OAT,TSSK2,SERPIND1,CCDC188,SEPT5,ALDH4A1,KLHL22,LINC00896,CLTCL1,FOXA2,AIFM3,TXNRD2,ZNF74,P2RX6,TRMT2A,ASF1A,PAX3,TSKS,EMC10,SRF,FGF8,CYP26B1,FOXC1,SHH,ZDHHC8,FGFR2,HES1	52	LZTR1,VWF,THAP7,SLC7A4,GP9,HIC2,GLUD1,HIRIP3,HAND2,ARVCF,SHOC2,RAF1,RTN4R,MED15,TANGO2,CDC45,GSC2,SLC2A4,USP41,DGCR2,DGCR6,SLC25A1,C22orf39,CRKL,CLDN5,GNB1L,PRODH,ALDH1A2,SNAP29,RANBP1,PPP1CB,CBX5,PI4KA,MRPL40,HIRA,FGF10,SCARF2,DROSHA,COMT,CHRD,CYP26A1,PITX2,DGCR8,TBX1,CYP26C1,FOXC2,FGFR1,NKX2-5,CDC42,GBX2,ACTA2,ACTC1	16.59	0
Androgen receptor signaling pathway	86	38	NCOR2,PIAS3,CALR,SRC,NCOA1,PTEN,RHOB,RNF14,PIAS2,PIAS4,CCND1,EP300,CTNNB1,CREBBP,PSMC3IP,JUN,RAD9A,NCOA2,RELA,RNF4,TGIF1,PIAS1,AES,SP1,CDKN1A,HDAC1,STUB1,RUNX2,DAXX,EGFR,UBE3A,KLK3,RLN1,BMF,SIN3A,ETV5,ZMIZ1,SMARCE1	48	PTK2,AR,NR0B2,PIK3R2,CAV1,PIK3R1,RAC1,AKT1,CDC42,RHOA,RAN,UBE2I,ROCK1,BRCA1,ROCK2,FLNA,LIMK2,FHL2,DSTN,NCOR1,GNB2L1,NCOA4,GSK3B,TGFB1I1,PAK6,KAT5,PATZ1,CCNE1,SMAD4,NCOA3,NR2C2,SMAD3,STAT3,MDM2,BAG1,RB1,PRDX1,PARK7,EFCAB6,CARM1,FOXO1,KAT2B,RNF6,SUMO1,KDM1A,FKBP4,CREB1,SIRT1	16.59	0
Adipogenesis	119	61	PTGIS,LPIN2,PPARD,MIXL1,IRS2,SREBF1,FAS,PPARG,MEF2A,MEF2C,MEF2D,ASIP,TNF,TGFB1,SERPINE1,SCD,TWIST1,RBL2,ADIPOQ,AGT,CDKN1A,SP1,HMGA1,IL6,GADD45B,BMP1,BMP2,BMP3,BMP4,NDN,PPARGC1A,NCOA1,NCOA2,STAT6,CNTFR,MBNL1,OSM,CTNNB1,UCP1,DLK1,FZD1,DDIT3,DVL1,LIF,CEBPB,CYP26B1,TRIB3,GATA4,RARA,NR2F1,NR1H3,NRIP1,RORA,HIF1A,SFRP4,NCOR2,EGR2,AHR,IRS1,BSCL2,LPIN1	58	IGF1,KLF7,LIPE,CREB1,PCK1,PCK2,GH1,CEBPA,LPL,LPIN3,E2F4,RBL1,GATA3,GATA2,MEF2B,MIF,SLC2A4,LEP,RETN,GTF3A,RB1,E2F1,GADD45A,CEBPD,KLF5,FOXC2,PPARA,STAT3,STAT2,STAT1,SOCS1,SOCS3,LIFR,IL6ST,ID3,WNT10B,STAT5A,WNT5B,STAT5B,WNT1,SMAD3,NR3C1,RXRG,FRZB,CYP26A1,INS,RXRA,PRLR,KLF6,NCOR1,KLF15,EPAS1,WWTR1,GDF10,IRS4,LMNA,AGPAT2,ZMPSTE24	16.52	0
Translocation of SLC2A4 (GLUT4) to the plasma membrane	7	2	MYO5A,VAMP2	5	SLC2A4,ASPSCR1,TBC1D1,TBC1D4,SNAP23	16.45	0
PPAR signaling pathway	68	36	AQP7,HMGCS2,FABP1,CD36,ANGPTL4,SLC27A6,SLC27A2,ACOX2,PPARD,SLC27A5,PPARG,SLC27A4,FABP4,APOA2,ACAA1,PLTP,FABP3,ADIPOQ,ACADL,FABP2,SCD,CYP4A11,FABP6,FADS2,EHHADH,FABP5,CPT2,ACSL1,NR1H3,CPT1B,CYP27A1,APOA1,OLR1,APOA5,ME1,UCP1	32	GK3P,CYP7A1,PCK1,GK2,PCK2,SORBS1,PLIN1,MMP1,PPARA,RXRA,ACOX1,RXRB,SLC27A1,ACOX3,RXRG,ILK,PDPK1,SCP2,FABP7,ACADM,APOC3,CPT1C,CYP8B1,CPT1A,ACSL5,ACSL6,ACSL4,ACSBG2,DBI,ACSL3,LPL,ACSBG1	16.43	0
Regulation of TP53 Expression and Degradation	8	5	DAXX,USP7,CCNG1,SGK1,PRDM1	3	MDM2,TP53,USP2	16.41	0
Circadian Clock	20	11	ARNTL,NR1D1,CRY2,PER1,PER2,RORA,NPAS2,EP300,PPARGC1A,HIF1A,NRIP1	9	CRY1,BTRC,FBXL3,HDAC3,NCOR1,CLOCK,SIRT1,RAI1,SIK1	16.27	0
Latent infection of Homo sapiens with Mycobacterium tuberculosis	1	0		1	LTF	16.27	0
Metabolism of nucleotides	16	7	ADA,GLRX,NUDT9,NUDT1,AK4,AK6,NUDT13	9	GART,PFAS,GMPS,TK2,NT5C1B,TXN,AK2,GUK1,NUDT15	16.13	0
Oncogene Induced Senescence	4	3	SP1,ID1,ETS2	1	ERF	15.94	0
Head and Neck Squamous Cell Carcinoma	66	27	EGFR,PTEN,DDIT4,PDK1,CDK2,PIK3CA,EIF4EBP1,GAB1,AKT3,RICTOR,MLST8,PIK3R5,CASP8,TSC2,STK11,TERT,CDKN1A,NOTCH1,SESN1,SESN2,CCND1,PRKAA1,PRKAA2,VEGFA,MAP2K2,MAPK3,ETS2	39	TP53,IRF6,MAML1,FKBP1A,AKT1,SMAD4,EIF4E,PIK3R1,RB1,PIK3R2,TP63,PIK3CB,AKT2,NRAS,RPS6KB2,KRAS,HRAS,TSC1,NUMB,CDKN2A,RHEB,MTOR,RPTOR,RPS6,FAT1,PIK3CG,MAPKAP1,NOTCH2,CDK4,CDK6,TGFBR2,CSMD3,RAF1,KSR1,KSR2,MAP2K1,MAPK1,ETS1,ELK1	15.92	0
Oncostatin M Signaling Pathway	66	30	JUND,RICTOR,JAK3,RELA,MAPK3,JAK2,OSMR,PRKCH,PRKCE,PIAS3,CASP3,MAP2K2,OSM,SHC1,HIF1A,IRS1,VEGFA,SRC,MAPK14,MMP3,NFKB1,CDK2,SERPINE1,CEBPB,TIMP3,JUNB,CASP9,PRKCD,MMP13,LDLR	36	KRAS,MAPK9,TYK2,MAPK8,MAP2K1,LIFR,SOCS3,PTPN11,MAPK1,PRKCB,PRKCA,STAT5B,IL6ST,STAT3,SOS1,STAT1,GRB2,JAK1,RAF1,PIK3R1,HRAS,AKT1,CCL2,FOS,MMP1,PXN,PTK2B,NFKBIA,CDKN1B,RPS6,CASP7,MTOR,TP53,CREB1,CYR61,EGR1	15.92	0
AGE/RAGE pathway	67	32	MAPK3,HIF1A,IKBKB,AGER,PRKCD,MMP2,MMP14,MMP13,CASP3,MMP9,IRS1,MMP7,MYD88,IRAK4,MSN,SRC,SP1,NFKB1,RELA,MAPK14,FOXO4,JAK2,CASP8,PLA2G4A,JUN,CASP9,ALPL,NCF1,NOS2,SHC1,EGFR,MSR1	35	MAPK9,INS,SMAD3,INSR,STAT5B,EZR,LGALS3,CDC42,RAC1,RHOA,PRKCA,TIRAP,ROCK1,HRAS,MAPK1,FOXO1,AKT1,MAPK8,STAT1,STAT3,CHUK,NFKBIA,SMAD2,DIAPH1,ATF2,MAP2K1,RAF1,STAT5A,NOS3,PRKCB,PRKCZ,CEL,CYCS,SOD1,DDOST	15.92	0
Apoptotic execution phase	31	12	DBNL,SATB1,VIM,DSG2,PAK2,GSN,APC,PLEC,PRKCD,MAPT,LMNB1,BMX	19	SPTAN1,OCLN,ADD1,GAS2,DSG3,DNM1L,TJP1,DSP,DSG1,PKP1,TJP2,BIRC2,PRKCQ,ACIN1,ROCK1,STK24,CLSPN,DFFB,DFFA	15.92	0
Signaling by PTK6	22	10	STAP2,BCAR1,CBL,ARAP1,ARHGAP35,RASA1,SRMS,GPNMB,LRRK2,HIF1A	12	STAT3,SOCS3,PXN,AKT1,DOK1,PTK6,KHDRBS1,KHDRBS2,PTPN1,SFPQ,EPAS1,PELP1	15.91	0
Cytosolic DNA-sensing pathway	72	32	ATG5,POLR2E,TREX1,CASP8,POLR3G,CASP10,CCL4,POLR2H,POLR3E,POLR2F,IKBKB,NFKB1,RELA,IL6,CCL4L2,PYCARD,IL1B,IL33,IRF3,IFNA16,IFNA2,IFNA7,IFNA21,IFNA1,IFNA13,IFNA5,TBK1,TRIM25,CYLD,RNF125,ATG12,TMEM173	40	POLR2L,TRADD,POLR3GL,POLR3A,FADD,POLR3F,POLR1C,POLR3H,POLR3C,POLR2K,POLR3D,POLR3B,POLR1D,POLR3K,ADAR,ZBP1,RIPK1,RIPK3,IKBKG,CHUK,NFKBIA,NFKBIB,CCL5,CXCL10,AIM2,CASP1,IL18,IRF7,IFNA10,IFNA8,IFNA17,IFNA14,IFNA4,IFNA6,IFNB1,IKBKE,DDX58,ISG15,NLRX1,MAVS	15.89	0
Fatty acid, triacylglycerol, and ketone body metabolism	28	12	CPT2,FASN,HMGCS2,DGAT2,ACAD11,ACSF3,ACSF2,ACACB,PALM,ACAD10,PNPLA4,PNPLA5	16	GPD2,SLC25A20,CIT,MCEE,MAL,SLC25A1,AGMO,OLAH,PPT1,ELOVL7,PPT2,DECR2,AACS,AWAT2,MAG,PLIN3	15.88	0
Pyrimidine metabolism	92	32	CTPS1,CTPS2,POLA1,UPB1,ENTPD4,TYMP,POLR3G,UPRT,ENPP1,UCK2,DUT,UPP2,DCK,ENPP3,NME7,PNP,UPP1,NT5E,POLR1A,POLR1B,POLR2E,POLR2H,POLR2J2,POLR2J3,POLR3E,POLR2I,POLE3,NUDT2,CDA,POLD2,DPYS,ENTPD6	60	CAD,DPYD,UCKL1,DCTPP1,ENTPD8,PRIM2,UMPS,DHODH,DCTD,CMPK1,POLR2A,POLR2G,RRM1,POLR3GL,UCK1,DTYMK,NT5C,RRM2,TK1,CMPK2,RRM2B,ENTPD3,ENTPD1,NME1-NME2,NME1,NME2,NME3,NME4,NME6,NT5M,ZNRD1,POLR2K,POLR3D,POLR3H,POLR1C,POLR1D,POLR1E,POLR2B,POLR2C,POLR2D,POLR2L,POLR3A,POLR3B,POLR3C,POLR3F,POLR3K,TWISTNB,POLD1,POLD3,AK9,PRIM1,PNPT1,POLA2,POLD4,TYMS,POLE2,TK2,POLE4,ENTPD5,CANT1	15.87	0
Neurexins and neuroligins	5	4	CASK,PDLIM5,BEGAIN,DBNL	1	SHARPIN	15.75	0
Non-small cell lung cancer	66	20	EGF,PIK3CA,FHIT,MAPK3,PIK3R3,TGFA,CCND1,CDKN1A,PDK1,E2F3,EGFR,JAK3,SOS2,BRAF,MAP2K2,PLCG2,AKT3,CASP9,FOXO3,GADD45B	46	STAT5A,EML4,STAT5B,PIK3R1,PIK3R2,RXRB,BAK1,CDK6,AKT1,RASSF5,HRAS,RXRA,KRAS,RXRG,E2F1,BAD,E2F2,RB1,BAX,CDKN2A,DDB2,RASSF1,GADD45A,PRKCA,STK4,RARB,CDK4,TP53,ERBB2,GRB2,SOS1,NRAS,ARAF,RAF1,MAP2K1,MAPK1,PLCG1,PRKCB,PRKCG,PIK3CB,PIK3CD,AKT2,ALK,STAT3,GADD45G,POLK	15.67	0
DNA Damage Response (only ATM dependent)	105	47	APC,MAP3K4,CDKN1A,AKT3,ATM,FOXO3,ABL1,TP73,RBL2,CCNG2,SOD2,NFKB2,CAT,MLKL,NFKB1,FASLG,BCL6,BCL2,SOS2,BBC3,SHC1,PDK1,IRS1,TGFB1,PTEN,FRAT1,CCND2,WNT5A,FOSL1,WNT7B,WNT3,CTNNB1,CCND1,PIK3C2G,WNT4,PIK3C3,MAPK10,DVL2,LDLR,WNT3A,DVL1,JUN,PIK3CA,PIK3R3,PIK3R5,PIK3C2A,LEF1	58	AKT1,MAPK8,TP53,AKT2,MAP3K7,MAP3K1,CDKN1B,RAC1,RAC2,MAPK9,RAC3,HMGB1,CDC42,CDKN2A,GRB2,BCL2L11,MDM2,SOS1,BAX,G6PC,BAK1,INSR,SCP2,PMAIP1,SMAD3,WNT1,ERBB2,SMAD4,PIK3CG,PIK3CD,PIK3R1,WNT5B,PIK3R2,WNT16,WNT2B,PPP2R5E,PLAU,CCND3,PIK3C2B,RHOA,HRAS,GSK3B,WNT10A,MYC,DVL3,WNT11,WNT10B,WNT2,WNT6,WNT7A,AXIN1,PPP2R5C,BAD,BIK,PIK3CB,PIK3R4,KRAS,NRAS	15.6	0
Leptin signaling pathway	77	32	LEPR,MAPK14,ACACA,PLCG2,SHC1,JAK2,TIMP1,NCOA1,PRKAA2,IRS2,IRS1,SH2B1,SP1,EIF4EBP1,NFKB1,PTEN,MAP2K2,MAPK3,REL,EGFR,IL1B,PRKAA1,CCND1,SOCS7,IGF1R,ESR1,FYN,SRC,RELA,CISH,IKBKB,ACACB	45	STAT1,GSK3A,BAX,NOS3,PLCG1,PTK2,RAF1,CFL2,RPS6,GRB2,CREB1,PIK3R2,BAD,PIK3R1,STAT3,SOS1,HRAS,KHDRBS1,MAPK1,PDE3B,STAT5B,GSK3B,MAP2K1,PTPN1,BCL2L1,ELK1,RPS6KB1,IL1RN,JAK1,RHOA,ROCK1,CDC42,RAC1,ROCK2,PTPN11,SOCS3,ERBB2,FOXO1,MTOR,AKT1,SOCS2,IKBKG,CHUK,MAPK8,EIF4E	15.58	0
T-Cell antigen Receptor (TCR) pathway during Staphylococcus aureus infection	6	2	LAT,ICOS	4	IL2,IL4,IL10,IL5	15.47	0
Genotoxicity pathway	64	28	HIST1H2BG,ITPR1,TP53I3,ARRDC4,TOPORS,PRKAB2,BRMS1L,MEX3B,CBLB,DAAM1,FBXO22,CDKN1A,B3GNT2,SMAD5,SEL1L,PTGER4,E2F7,EI24,SERTAD1,TM7SF3,HIST1H1E,HIST1H2BC,TNFRSF17,COIL,BLOC1S2,BTG2,ITPKC,DUSP14	36	LCE1E,LRRFIP2,AEN,MDM2,USP41,ID2,NLRX1,DDB2,RBM12B,PHLDA3,E2F8,CEBPD,HIST1H2BI,SEMG2,ACTA2,DCP1B,CCP110,PLK3,CENPE,PRKAB1,HIST1H2BB,HIST1H2BN,HIST1H2BM,HIST1H3D,PPM1D,PCDH8,IKBIP,GADD45A,RRM2B,TIGAR,AMER1,GXYLT1,RPS27L,TRIAP1,RAPGEF2,TRIM22	15.41	0
Lung fibrosis	64	36	ELMOD2,SPP1,EGF,DPP9,TIMP1,IL12B,CCL4,BMP7,PDGFB,TERC,PTX3,MMP9,SKIL,TNF,SFTPA1,IL6,EDN1,ELN,GREM1,TERT,MECP2,CXCL8,TGFA,IL13,IL1B,CCR3,CCL11,MUC5B,CEBPB,CYSLTR2,HMOX1,MMP2,SFTPC,CSF2,FAM13A,TGFB1	28	FGF2,RTEL1,CMA1,CXCL2,IL5,FGF1,SMAD7,CTGF,NFE2L2,SFTPA2,PARN,FGF7,CCL2,SERPINA1,CSF3,DSP,OBFC1,CALCA,CCL5,PDGFA,ATP11A,HGF,CCR2,IL4,PLAU,CCL3,MT2A,IGF1	15.41	0
TNF signaling	12	6	BAG4,ADAM17,TRAF1,NSMAF,CLIP3,CYLD	6	TRAF2,TRADD,FADD,RIPK1,GNB2L1,OTULIN	15.33	0
Prolactin Signaling Pathway	75	30	PIK3CA,YWHAG,MAP2K2,CTSD,PRL,SH2B1,SRC,CASP3,CISH,MAPK3,RELA,PAK1,NFKB1,NOS2,PIAS3,JUN,AGAP2,CBL,NEK3,ITGB1,IRF1,SIRPA,MAPK14,EIF4EBP1,JAK2,SHC1,FYN,IRS1,IRS2,ZAP70	45	PPIA,PRLR,PIK3R2,YWHAZ,JAK1,SOS1,PTPN6,RAF1,STAT5A,HRAS,STAT5B,MAP2K1,SOCS1,NFKBIB,TEC,PPIB,FOS,MYC,NFKBIA,RPS6KA2,SOCS3,SOCS2,PIK3CG,PIK3CB,STAT1,GAB2,MAPK1,VAV2,FLNA,RAC1,MTOR,AKT1,RPS6,MAPK9,GSK3B,VAV1,GRB2,PTPN11,PIK3R1,PTPN1,RPS6KB1,PTK2,ELK1,PXN,STAT3	15.33	0
Antimicrobial peptides	9	4	BPI,PI3,ATOX1,LYZ	5	PRTN3,GNLY,LEAP2,LTF,SLC11A1	15.26	0
Glycogen metabolism	4	3	GBE1,PPP1R3C,NHLRC1	1	AGL	15.26	0
SUMOylation of RNA binding proteins	4	0		4	HNRNPK,NOP58,HNRNPC,UBE2I	15.26	0
Vasopressin regulates renal water homeostasis via Aquaporins	1	0		1	AVPR2	15.19	0
Endometrial cancer	63	24	EGF,EGFR,MAPK3,SOS2,PTEN,PIK3CA,BRAF,PIK3R3,MAP2K2,AKT3,FOXO3,CASP9,CDH1,CTNNB1,CTNNA3,AXIN2,APC,TCF7,LEF1,TCF7L1,CCND1,CDKN1A,GADD45B,FGFR2	39	CTNNA1,FOS,GRB2,MAPK1,SOS1,ELK1,HRAS,KRAS,NRAS,PIK3CB,ARAF,PIK3CD,PIK3R1,RAF1,PIK3R2,MAP2K1,PDPK1,ILK,AKT1,AKT2,BAD,CTNNA2,AXIN1,APC2,GSK3B,TCF7L2,MYC,ERBB2,BAX,DDB2,GADD45A,GADD45G,BAK1,POLK,TP53,FGF1,FGF2,FGFR1,FGFR3	15.14	0
Joubert Syndrome	74	38	RP2,PDE6B,TMEM67,TTC8,TMEM216,ARMC9,SUFU,INVS,CEP104,MYO5A,PDE6A,ZNF423,MYO6,NEK8,CETN2,BBS9,ATM,BBS2,DVL1,BBS5,BBS7,UNC119,NPHP4,SHH,NPHP3,NIN,TCTN2,RAD50,OFD1,INPP5E,AHI1,B9D2,CC2D2A,MKS1,RAB8A,RPGRIP1L,PIBF1,TCTN3	36	TMEM17,CSPP1,KIAA0586,TMEM231,DVL3,RAB3IP,ARL13B,ATF4,CCP110,CEP97,RHOA,ARR3,CETN1,FLNA,BBS1,TMEM237,RHEB,TCTN1,ANKS6,MTOR,PDE6G,B9D1,CEP41,NPHP1,PDE6D,ARL3,CEP290,CEP164,BBS4,ARL2,TMEM138,KAT5,PARP1,PCM1,CEP120,PCNT	15.09	0
Transcriptional Regulation by MECP2	34	14	GAD2,BDNF,GRIA2,HTT,GPRIN1,SLC2A3,MECP2,PPARG,SGK1,CRH,HIPK2,MEF2C,IRAK1,PTEN	20	AURKB,FKBP5,PVALB,OPRM1,RBFOX1,PTPN4,GAMT,OPRK1,GAD1,DLL1,GRIN2B,MOBP,LBR,MET,GRIN2A,PTPN1,FOXG1,DGCR8,SOX2,CREB1	14.98	0
Cell surface interactions at the vascular wall	36	19	DOK2,GRB7,SELE,ANGPT2,GRB14,SELPLG,PECAM1,SHC1,JAM3,JAM2,CD48,F11R,CD58,AMICA1,CD2,MERTK,OLR1,PPIL2,BSG	17	ANGPT1,SPN,SOS1,PTPN11,CD84,PPIA,ANGPT4,CD177,TEK,CD47,CD244,CXADR,TREM1,INPP5D,PLCG1,PTPN6,CAV1	14.85	0
PI3K Cascade	2	0		2	PDE3B,PDPK1	14.76	0
Corticotropin-releasing hormone signaling pathway	89	36	SP1,IVL,CRHR1,RELA,PRKCD,CTNNB1,MAPK3,NR4A2,GNA11,CRHR2,CYP11A1,BRAF,RAP1B,PLCG2,PLCB3,CASP9,CASP3,STAR,CAMK2A,GJA1,ARRB1,SULT2A1,BCL2,TBX19,NFKB1,MAPK14,PRKAA2,ACACA,JUN,JUNB,JUND,FOSL1,CACNA1H,NR4A1,NCOA2,CRH	53	PRKCQ,HSP90AA1,PTK2,IL18,KRT14,PRKCI,PRKCB,HSD3B1,PRKCA,TCF4,GNAQ,TFAP2A,CREB1,GNB5,GNB3,IL2,GNB2,KRT1,GNB1,MAPK9,ADRBK2,GNAO1,MAPK1,GNAS,GNAI2,GNAI1,MAP2K1,PLCG1,GSK3B,PARP1,CASP12,MAPK8,MAP3K5,CYP21A2,CYP17A1,CYP11B1,HSD3B2,GRK6,ECE1,NFKBIA,ARRB2,AKT1,POMC,GNAZ,ELK1,NOS3,FOS,FOSB,FOSL2,TLR4,TRIM28,CRHBP,RHOA	14.67	0
GPVI-mediated activation cascade	7	4	LAT,LCP2,PLCG2,PDPN	3	SYK,PRKCZ,PDPK1	14.54	0
Activated PKN1 stimulates transcription of AR (androgen receptor) regulated genes KLK2 and KLK3	3	1	NCOA2	2	KDM4C,KDM1A	14.46	0
Elastic fibre formation	3	3	FURIN,ELN,LTBP4	0		14.46	0
Mitochondrial biogenesis	15	5	PPARGC1A,TFB1M,ESRRA,ALAS1,POLRMT	10	NRF1,HCFC1,PPARGC1B,PPRC1,GABPA,TFB2M,TFAM,CYCS,SSBP1,ATP5B	14.37	0
TYROBP Causal Network	60	31	IL13RA1,TNFRSF1B,RGS1,KCNE3,ABCC4,SFT2D2,SLC7A7,PPP1R18,MAF,RBM47,LHFPL2,APBB1IP,PYCARD,NCKAP1L,ITGB2,ADAP2,FKBP15,TMEM106A,NPC2,CXCL16,TYROBP,ELF4,ZFP36L2,SPP1,NRROS,NCF2,CD37,TGFBR1,ITGAX,IL10RA,SH2B3	29	SAMSN1,CYTL1,GIMAP2,TCIRG1,GPX1,DPYD,LGALS9C,IL18,CD4,ITGAM,BIN2,IGSF6,C1QC,SLC1A5,CAPG,STAT5A,HLX,RPS6KA1,RUNX3,CREB3L2,LYL1,PLEK,LOXL3,C3,GAPT,GAL3ST4,CD84,RNASE6,HCLS1	14.33	0
miR-targeted genes in squamous cell - TarBase	139	50	ATP6V1F,POLD2,COMMD9,POM121,FAM96A,PPP1R7,CBFB,PXDN,GALNT7,SPCS3,GFPT1,THBS1,HMOX1,ATP6V1C1,GYS1,BET1,HMGA1,DHX40,DNAJB1,RTN4,FMNL2,SLC12A2,MPZL1,SPTLC1,SRPRB,RAI14,UBE2V1,SDCBP,SMAD1,ANPEP,UBE2J1,GOLGA7,FNDC3B,NRP1,TNFRSF10B,E2F3,IDH1,MIR20A,TMED10,GAS2L1,MAGT1,MIRLET7A1,MIRLET7A2,MIR155,MIR1-1,MIR30A,MIR124-1,MIR21,MIR23B,MIR34A	89	AKAP8,MRPS33,NEDD4,CHMP2A,POLR2C,DHX57,ARFIP1,MIR124-2,FNDC3A,MIR199A2,MIR196A2,CUL4B,MIR196B,HSD17B12,MIR133A1,MET,MIR133A2,SLC38A1,PICALM,PODXL,RAB34,TMEM43,TPM3,RHEB,ADAR,SH3BP4,ANP32B,SYNE2,ANXA2,TBCA,AP3D1,TRAM1,ARCN1,TXNRD1,ARF4,AXL,FGF2,MOV10,LAMC1,MRC2,MRPL20,PISD,PDLIM7,RARS,PTMA,SH3BGRL3,PWP1,TPM1,TICAM2,YWHAQ,TMEM59,AP2A1,ATP2A2,NRAS,ATRX,PDCD4,CPNE8,GALNT1,MAP3K8,GNAI2,MIRLET7B,MIR370…	14.2	0
RNA Polymerase I Transcription	22	8	TBP,TAF1A,POLR2H,POLR2F,POLR2E,POLR1B,POLR1A,TTF1	14	PTRF,UBTF,TAF1D,TAF1C,TAF1B,CD3EAP,TWISTNB,POLR2K,ZNRD1,POLR1D,POLR2L,POLR1C,POLR1E,RRN3	14.15	0
ERCC6 (CSB) and EHMT2 (G9a) positively regulate rRNA expression	3	2	EHMT2,TTF1	1	CBX3	14.11	0
Vitamin A and Carotenoid Metabolism	1	0		1	RPE65	14.11	0
Carboxyterminal post-translational modifications of tubulin	1	0		1	TTL	14.11	0
Human Thyroid Stimulating Hormone (TSH) signaling pathway	65	21	MAPK3,TSHB,JUN,GNG2,BRAF,TSHR,GNA12,TTF1,PAX8,PIK3CA,GNAI3,CDK2,RALGDS,SRC,JAK2,GNA13,MAP2K3,PLCB1,RAP1B,MAPK14,APEX1	44	HRAS,CCND3,RAF1,MAP2K1,PIK3R2,FOS,GNB1,GNAS,CGA,EGR1,RPS6,MYC,KCNIP3,SCRIB,GNAI2,E2F1,STAT3,GNAO1,TTF2,PDPK1,GNAQ,CREB1,PIK3R1,MYL12B,PDE4D,GNAI1,JAK1,MAP2K6,MTOR,AKT1,ADCY2,PRKCZ,ADCY3,RPS6KB1,CDK4,MAPK1,RPS6KA1,RB1,PLD1,RAP1A,RHOA,CCNE1,CDKN1B,RAP1GAP	14.1	0
SUMOylation of DNA replication proteins	8	2	PIAS3,PIAS4	6	AURKA,UBE2I,PCNA,TOP1,TOP2A,TOP2B	14.08	0
RHO GTPases Activate WASPs and WAVEs	2	1	ABL1	1	BAIAP2	14.05	0
Pathways in clear cell renal cell carcinoma	82	48	PFKM,ACACA,EGFR,EFCAB3,FASN,ENPP3,MLST8,SQSTM1,PDGFRA,PTEN,VEGFA,HIF1A,GRB10,MIR21,TSC2,VHL,PDGFB,SETD2,TGFB1,BAP1,ACACB,ACLY,ME1,HK2,GPI,PFKP,ALDOA,ALDOB,ALDOC,TPI1,GAPDH,PGK1,PGK2,PGM1,ENO1,ENO3,SHMT1,PKLR,LDHA,LDHB,LDHD,LDHC,PKM,PDGFRB,BHLHE41,CDH13,PGBD5,RAPGEF5	34	DEPTOR,FLT1,STAT3,SHMT2,KCNJ2,SDS,CAMK1,AKT1,HK3,MTOR,RPTOR,TSC1,PBRM1,KDM5C,RHEB,TGFB2,TGFB3,AKT1S1,MDH1,HK1,PFKL,PGM2,ENO2,PHGDH,PSAT1,PSPH,SDSL,KDR,CEP290,KSR1,PLOD2,SSPN,ZEB1,TOX2	13.98	0
Glucocorticoid Receptor Pathway	69	37	JUN,BHLHE40,GADD45B,NAV3,NFKB2,IL11,SLC26A2,DNER,SERTAD2,PPP1R14C,FGFBP1,TGFBR3,ANGPTL4,LRRC8A,ANKRD1,PTGS2,ZIC2,CDKN1C,SCNN1A,SLC19A2,CCL20,STOM,RGS2,ALOX5AP,MFGE8,ABHD2,SNAI2,CPEB4,SPINK13,MT1IP,SPRY1,ETNK2,B3GNT5,AKAP13,S100P,NR1I3,NR1I2	32	PTGES3,CDC42EP3,NR3C1,PRRG4,FGD4,HSP90AA1,AMIGO2,EPB41L4B,ARL5B,CUL1,BIRC2,GPR153,KTN1,SERPINB9,CCL2,ENC1,THBD,PMP2,PDE4B,PLK2,TNFAIP3,SRGN,EDN2,MGAM,SEC14L1,DNAJC15,TSC22D3,BIRC3,SDPR,POU5F1,TNS4,RXRA	13.8	0
MyD88-independent TLR4 cascade	8	2	TRAF6,TRAF3	6	TICAM1,RIPK1,RIPK3,FADD,PTPN11,TANK	13.78	0
SUMOylation of transcription cofactors	25	17	PPARGC1A,NCOA2,PIAS1,NCOR2,NRIP1,DDX17,HIPK2,EP300,TOPORS,DAXX,ING2,NCOA1,CTBP1,MBD1,CREBBP,DDX5,SIN3A	8	UBE2I,SAFB,PARK7,ZNF131,CASP8AP2,NPM1,MKL1,TRIM28	13.66	0
Metabolism of water-soluble vitamins and cofactors	23	12	COASY,QPRT,SLC25A16,FASN,TCN1,PDXP,LMBRD1,MMACHC,NUDT12,ABCC1,HLCS,BTD	11	FLAD1,NAMPT,AASDHPPT,GIF,MOCS2,CARKD,MMADHC,CD320,SLC52A3,ABCD4,CTRC	13.65	0
Oxidation by Cytochrome P450	63	35	CYP4F12,CYP1A2,CYP2A7,CYP2W1,CYP2A13,CYP4A11,CYP3A43,CYP2C9,CYP3A5,CYP2D6,CYP4F2,CYP4B1,CYP2F1,CYP4A22,CYP2G1P,CYP4F22,CYP19A1,CYP2S1,CYP26B1,CYP4F8,CYP46A1,CYP4V2,POR,CYP4X1,CYB5R1,CYB5R2,CYP51A1,CYP11A1,CYP20A1,CYP24A1,CYP27A1,CYP27C1,CYB5R3,CYB5R4,CYB5B	28	CYP1A1,CYP2U1,CYP1B1,CYP2C19,CYP2A6,CYP3A4,CYP2B6,CYP2C8,CYP3A7,CYP2C18,CYP4F3,CYP2E1,CYP2J2,CYP17A1,CYP2R1,CYP4F11,CYP26C1,CYP4Z1,CYP7A1,CYP7B1,CYP8B1,CYP11B1,CYP11B2,CYP21A2,CYP26A1,CYP27B1,CYP39A1,CYB5A	13.56	0
Intrinsic Pathway for Apoptosis	12	3	GZMB,BBC3,BCL2	9	CYCS,DIABLO,APAF1,BCL2L1,MAPK8,BAD,PMAIP1,BAX,BAK1	13.52	0
DNA Damage/Telomere Stress Induced Senescence	11	7	CDKN1A,UBN1,ASF1A,HMGA2,LMNB1,HMGA1,EP400	4	CABIN1,HIRA,RB1,KAT5	13.32	0
Activation of NMDA receptors and postsynaptic events	6	1	CAMK4	5	MAPK1,PDPK1,CAMKK1,CALM1,CREB1	13.29	0
RANKL/RANK (Receptor activator of NFKB (ligand)) Signaling Pathway	55	23	NFKB1,TNFSF11,MAPK3,RELB,MAPK14,LYN,SRC,TAB2,CBL,TNFRSF11B,CALCR,TRAF6,ACP5,SQSTM1,TNFRSF11A,ICAM1,TRAF3,TRAF1,NFKB2,NFATC1,IKBKB,JUN,RELA	32	MAPK8,FOS,AKT2,MAPK1,CTSK,FHL2,CHUK,MITF,MTOR,MAP2K6,MAP2K1,RAC1,TAB1,SYK,CDC42,MAP2K7,GAB2,TRAF2,VCAM1,SPI1,TRAF5,MAP3K14,PIK3R1,PIK3R2,STAT1,IKBKG,AKT1,NFKBIA,MAPK9,MAP3K7,PLCG1,PTK2	13.28	0
IL-1 signaling pathway	55	28	IL1RAP,MAP2K4,MYD88,ECSIT,IKBKB,SQSTM1,TAB3,HSPB2,MAP3K2,TAB2,IL1A,TOLLIP,UBE2V1,TRAF6,IL1B,JUN,RELA,MAPK14,PELI2,MAP2K3,MAP2K2,MAPK3,NFKB1,REL,IRAK4,IRAK1,IRAK3,IRAK2	27	MAP2K7,PTPN11,MAPK8,PRKCZ,MAPK9,MAP2K6,CHUK,MAP3K14,TAB1,PELI1,UBE2N,MAPKAPK2,IL1R1,MAP3K1,MAP2K1,PIK3R2,CCL2,PIK3R1,MAP3K7,NFKBIA,ATF2,AKT1,MAPK1,PLCG1,MAP3K3,IKBKG,NFKBIB	13.28	0
Glycerophospholipid biosynthesis	28	14	GNPAT,AGPAT5,PC,PTDSS1,ABHD3,PTDSS2,ABHD4,SLC44A1,PGS1,CRLS1,PLA2G6,TAZ,PLA2G4C,PLA2G4B	14	MBOAT7,CHAT,PLB1,PEMT,PTPMT1,CDS2,MAG,PGP,CHDH,ALDH7A1,AWAT2,DGAT2L6,LCLAT1,GPCPD1	13.17	0
B-WICH complex positively regulates rRNA expression	10	3	SF3B1,KAT2A,EP300	7	BAZ1B,SMARCA5,MYBBP1A,DEK,DDX21,KAT2B,GSK3B	13.17	0
Notch Signaling Pathway Netpath	60	25	CDKN1A,NOTCH1,PTCRA,HES1,NOTCH3,DTX1,MAML2,HIF1A,CCND1,SRC,HEY2,APH1A,PSEN2,PSEN1,MAML3,HDAC2,HDAC1,HEY1,EP300,NCOR2,JAG1,ADAM17,RBPJ,NFKB1,JAK2	35	MAML1,GATA3,STAT3,HES6,NOTCH2,FHL1,NOTCH4,NUMBL,APH1B,NCSTN,PSENEN,GSK3B,RING1,HES5,NCOR1,SPEN,SNW1,DLL4,DLL3,DLL1,JAG2,SAP30,FBXW7,CUL1,SKP1,ITCH,NUMB,TLE1,PIK3R2,PIK3R1,LCK,MAGEA1,AKT1,MYC,MTOR	13.06	0
Listeria monocytogenes entry into host cells	2	0		2	MET,CTNND1	13	0
SUMOylation of SUMOylation proteins	4	2	PIAS4,TOPORS	2	UBE2I,RANBP2	12.9	0
SUMOylation of intracellular receptors	19	14	NR3C2,RORA,NR5A1,NR2C1,PGR,RARA,PIAS3,HDAC4,NR4A2,PIAS4,VDR,ESR1,PIAS1,PPARG	5	UBE2I,PPARA,RXRA,THRB,AR	12.87	0
Wnt Signaling	64	25	LDLR,WNT3,WNT3A,WNT4,WNT5A,FZD3,MAPK10,WNT7B,DVL1,DVL2,FZD1,FZD2,PRKCD,FZD10,PRKCE,PRKCH,RYK,FRAT1,APC,CTNNB1,CCND1,CCND2,FOSL1,JUN,LRP5	39	WNT1,WNT2,FZD9,WNT2B,FZD8,FZD7,FZD6,FZD5,FZD4,WNT5B,WNT6,MAPK9,WNT7A,RHOA,WNT10A,RAC1,WNT10B,WNT11,WNT16,DVL3,PRKCG,PRKD1,PRKCI,PRKCQ,PRKCZ,ROR1,PPP2R5E,PPP2R5C,AXIN1,CSNK1E,GSK3B,FBXW2,PAFAH1B1,MYC,CCND3,PLAU,PRKCA,LRP6,ROR2	12.81	0
Liver steatosis AOP	95	46	ALAS1,EHHADH,SREBF1,FASN,SLCO1B1,SRPX2,CYP4F12,SP1,ABCC4,NCOA1,SRC,PPARGC1A,NCOA2,CPT2,ACSL1,CYP1A2,ACADS,NRIP1,PSMC5,ACADL,ECHDC2,ACACA,ECHDC1,ACLY,PRKACG,ACACB,DECR1,PRKAR2B,PRKAA1,PRKACB,PRKAB2,PRKAA2,CD36,PPARG,HMGCS2,LDLR,FOXA2,PPARD,FAS,SCD,CYP2C9,ABCB1,CYP4A11,SULT1A1,CYP3A5,SULT2A1	49	PPARA,CYP1B1,ABCG8,ABCG5,CYP2B6,CYP7A1,ABCC3,UGT1A4,UGT1A6,CYP3A7,UGT1A9,UGT1A3,FOXO1,NCOA3,NCOA6,ACSL4,SCP2,SMC1A,CYP1A1,HADHA,ACSL3,PECR,ECHS1,ACADM,ACSL5,ACADVL,SLC25A20,PRKAG3,PRKAG1,ECHDC3,ABHD5,PRKAR2A,ACAA2,MECR,ACSL6,ECH1,PRKAR1B,PRKACA,PRKAB1,PRKAG2,PRKAR1A,HSD17B10,CPT1A,UGT1A1,ABCC2,CYP2A6,CYP2C19,GSTA2,CYP3A4	12.79	0
Nonhomologous End-Joining (NHEJ)	12	7	BRCC3,BABAM1,PIAS4,UIMC1,RNF168,BRE,NHEJ1	5	PRKDC,RIF1,KAT5,DCLRE1C,PAXIP1	12.77	0
Cardiac Progenitor Differentiation	53	27	TNNT2,TNNI3,SIRPA,NANOG,INHBA,SCN5A,FOXA2,IRX4,NCAM1,IGF2,T,ANPEP,MIXL1,WNT3A,BMP4,MESP1,MESP2,CXCR4,PDGFRA,NOTCH1,GATA4,MEF2C,MAPK14,BMP1,NOG,NODAL,TGFB1	26	SOX2,MYH6,LIN28A,LIN28B,ZFP42,MYLK3,POU5F1,THY1,INS,SOX1,ACTC1,PAX6,MYL2,SOX17,DKK1,IGF1,NRG1,ROR2,GSK3B,FGF2,KDR,KIT,ISL1,NKX2-5,TBX5,TBX20	12.77	0
Signaling by PDGF	7	5	FURIN,BCAR1,GRB7,RASA1,RAPGEF1	2	PTPN11,PLCG1	12.72	0
DNA Damage Bypass	12	6	MAD2L2,REV3L,UBA7,USP10,KIAA0101,ZBTB32	6	POLH,REV1,USP43,ISG15,SPRTN,RCHY1	12.65	0
Signaling by PTK6	22	10	SRMS,GPNMB,RASA1,CBL,ARHGAP35,ARAP1,HIF1A,LRRK2,BCAR1,STAP2	12	DOK1,PELP1,PTK6,SOCS3,SFPQ,AKT1,STAT3,KHDRBS1,PXN,EPAS1,KHDRBS2,PTPN1	12.62	0
Preimplantation Embryo	58	28	SOX8,NR3C2,NANOG,DLX2,IRF4,DNMT3L,LEUTX,TBX3,CDH1,NLRP5,ZFP36L2,ZSCAN4,ZFP36,MXD1,TFAP2B,HMGA1,PBX1,SOX11,TCF7L1,MTA3,AQP9,SIX3,NKX2-1,DDIT3,DPRX,ARGFX,ESRRA,CELF3	30	BARX2,SOX2,POU5F1,FOXD1,KLF4,ZFP42,TPRX1,EGR1,CDX2,TEAD4,SMARCA4,DPPA3,ATP1A1,ZAR1,PADI6,MOS,ELAVL1,KHSRP,FOXQ1,FOSB,AQP3,IRX5,HNRNPAB,MYBL1,NANOGNB,BATF3,GATA3,H2AFY2,GATA2,E2F5	12.56	0
TP53 Regulates Transcription of Cell Death Genes	28	16	FAS,IGFBP3,BBC3,BCL6,BCL2L14,PERP,BIRC5,RABGGTA,CREBBP,BNIP3L,CHM,PRELID1,ZNF420,TP53INP1,TP53I3,STEAP3	12	BAX,NDRG1,PMAIP1,TMEM219,AIFM2,PIDD1,CRADD,APAF1,RABGGTB,TP53AIP1,NLRC4,TRIAP1	12.52	0
Cell migration and invasion through p75NTR	52	28	LEF1,TWIST1,MAPK12,MMP9,MAPK3,CDH1,CDH10,CDH11,CDH13,CDH15,CDH18,CDH20,CDH24,CDH4,CDH7,CDH9,MAPK10,MAPK13,MAPK14,EFNB2,MMP8,EFNA5,MMP2,EFNB3,ARF1,EFNA1,EFNB1,BDNF	24	MAPK11,NGF,ADAMTS13,RHOA,MAPK1,CDH12,CDH16,CDH17,CDH19,CDH2,CDH22,CDH3,CDH5,CDH6,CDH8,MAPK8,MAPK9,STAT3,NGFR,EFNA2,EFNA4,EFNA3,KIDINS220,NTRK2	12.51	0
Thrombin signalling through proteinase activated receptors (PARs)	3	2	ARRB1,F2R	1	ARRB2	12.4	0
Pre-NOTCH Processing in Golgi	2	1	FURIN	1	TMED2	12.3	0
Wnt Signaling Pathway (Netpath)	51	23	NLK,LRP5,GCKR,LEF1,DVL2,DVL1,FRAT1,TCF3,RYK,PPARG,NFATC2,BCL9,CTNNB1,APC,CTBP1,PIP5K1B,CSNK1A1,GJA1,CCND1,CSNK1G1,AXIN2,CSNK1D,TSC2	28	LRP6,DVL3,ROR1,TCF7L2,RHOA,RAC1,AXIN1,AKT1,TCF4,ARRB2,MAP3K7,SOX1,PRKCA,PRKCG,CSNK1E,PRKCB,CDK6,MAPK1,GSK3A,TSC1,PI4K2A,MYC,TEK,MTOR,GSK3B,ROR2,MAPK9,MAPK8	12.25	0
Synaptic Vesicle Pathway	51	23	SYN1,NAPA,SYN2,SLC17A6,SYT1,SLC18A1,VAMP2,STX1B,STX2,SLC22A3,STX1A,STX3,SNAP25,STXBP1,UNC13A,CPLX3,CPLX2,NSF,DNM1,CLTCL1,AP2A2,CLN8,ATP1A2	28	SLC32A1,SYN3,SLC17A8,RAB3A,SLC17A7,AP2B1,AP2M1,SLC6A4,SLC18A2,SLC25A4,SLC18A3,RIMS1,UNC13C,UNC13B,CPLX1,CACNA1A,CACNA1B,SYP,DNM1L,DNM2,DNM3,CLTA,CLTC,AP2S1,AP2A1,SLC38A1,PARK7,SLC1A3	12.25	0
Cell junction organization	27	10	PLEC,VASP,ITGB1,LIMS1,TESK1,ARHGEF6,F11R,MPP5,PVR,ANG	17	CD151,FBLIM1,ILK,FERMT2,PXN,PARVA,ACTN1,PARVB,RSU1,CRB3,INADL,CTNNA1,CTNND1,CADM1,CADM3,PVRL3,PVRL1	12.23	0
Melanoma	66	20	CDKN1A,CDH1,GRM3,NF1,BRAF,PREX2,STK19,GADD45B,PAK1,MAPK3,MAP2K2,SOS2,CCND1,SHC2,E2F3,PIK3CA,CALML3,PIK3R3,AKT3,PTEN	46	VCL,TP53,RAC1,KRAS,MDM2,BAX,NRAS,DDB2,ETS1,KDR,POLK,KIT,BAK1,ERBB4,GADD45G,GADD45A,RAF1,MAP2K1,MITF,CDK6,MAPK1,RB1,GRB2,CDK4,SOS1,E2F1,ELK1,HRAS,E2F2,FOS,ARAF,CREB1,CALM2,CALM3,PIK3R1,PIK3R2,CALML4,PIK3CB,CALML5,PIK3CD,CALML6,AKT1,AKT2,BAD,GRIN2A,CALM1	12.17	0
Lipid digestion, mobilization, and transport	23	11	APOA4,APOA5,SAR1B,APOE,LDLR,PLTP,FABP4,MGLL,PALM,APOF,ZDHHC8	12	APOC2,APOC3,LIPC,LDLRAP1,LCAT,LPA,ALB,LIPE,PLIN1,ABHD5,CAV1,NCEH1	12.15	0
Signaling by ERBB2	14	8	SHC1,PIK3CA,ERBB2IP,RNF41,USP8,GRB7,STUB1,CUL5	6	CDC37,PIK3R1,PLCG1,MATK,MEMO1,PTK6	12.07	0
SIRT1 negatively regulates rRNA expression	3	1	RRP8	2	SUV39H1,SIRT1	12.06	0
miR-targeted genes in leukocytes - TarBase	137	60	ANAPC1,CEBPB,ATP6V0A1,CTNNB1,ATP6V1F,DNAJB1,FADS1,CDIPT,GYS1,FMNL2,HMGA1,GNA13,IFRD1,PDLIM5,POM121,PHC2,RDH10,RHOG,SLC1A4,RAB6A,THBS1,VPS39,BRPF3,WDFY1,ARHGDIA,CA12,CDK5RAP1,CHORDC1,HMOX1,IGF2R,KCNN4,RTN4,SERPINE2,SPTLC1,ANPEP,CDCP1,CSRP1,CTSC,DDX5,GOLGA7,FRG1,IDH1,LMNB2,PTRH1,SLC7A11,TMED10,MAPK14,CD164,BCL6,BCL2,MIR1-1,MIR30A,MIR200B,MIR24-1,MIR378A,MIR34A,MIR155,MIR24-2,MIR29B1,MIR124-1	77	CAPG,FADS3,LPL,POLR2C,PLXND1,POLE4,SCYL1,RAB34,RAB5C,SNAP23,TBCA,TYMS,TRAM1,TXNRD1,CDK5RAP3,ACP2,SH3BGRL3,SLC25A1,MLLT11,MRPL20,PISD,PPIF,RFT1,SEC24A,SHOC2,TMEM109,TMEM43,TNFSF9,TPM3,TXN2,ADAR,ADPGK,ANXA2,AP3D1,ARCN1,ARF4,CAP1,CORO1C,G6PD,GAK,MRC2,MTHFD2,PPIB,PRSS21,SAC3D1,SFXN1,SNX6,UNC93B1,YWHAQ,ATP2A2,GNAI2,MPDU1,PPP2R4,PRPF40A,TMED3,TNFAIP2,ACAA2,MATR3,CDK6,MAP3K8,MIRLET7B,MIR16-1,MIR127,MIR1…	12.03	0
Synaptic signaling pathways associated with autism spectrum disorder	50	23	PRKAA1,GRM1,CAMK4,PRKAA2,GRIN1,PRKAB2,GRIN2D,PIK3CA,PIK3R3,SYNGAP1,MAPK3,HOMER1,EIF4EBP1,GRIN3B,NF1,UBE3A,BDNF,PTEN,GRIN3A,ARC,CACNA1C,TSC2,AKT3	27	AKT2,PRKAG2,PIK3R1,PRKAB1,GRIN2B,PRKAG1,PRKAG3,PIK3CB,GRIN2A,PIK3CD,DLG4,HRAS,MTOR,GSK3B,KRAS,NTRK2,RPS6KB1,AKT1,TSC1,NRAS,RHEB,CAMK2B,MAPK1,GRIN2C,RPTOR,SHANK3,PIK3R2	11.98	0
Photodynamic therapy-induced AP-1 survival signaling.	50	21	TRAF6,PDGFRA,CDKN1A,BCL2,JUNB,IL6,TNF,CCND1,MAPK13,MMP2,MAPK12,MAPK14,MAP2K3,MAP2K4,EGFR,FASLG,FAS,BCL3,BID,BMF,JUN	29	MAPK11,HSP90AA1,IL2,TRAF5,IFNG,TNFSF10,TRAF2,FOS,MAP2K7,MAP3K5,MAP2K6,TNFRSF1A,CCNA2,CCNE1,HBEGF,FGF7,RB1,TP53,BCL2L1,BCL2L11,CDKN2A,CFLAR,NFE2L2,BAK1,BAX,MCL1,ELK1,ATF2,MAPK8	11.98	0
Cristae formation	2	0		2	TMEM11,DNAJC11	11.95	0
SUMOylation of ubiquitinylation proteins	4	2	PIAS4,VHL	2	UBE2I,MDM2	11.9	0
The citric acid (TCA) cycle and respiratory electron transport	6	3	LDHAL6B,ACO2,L2HGDH	3	D2HGDH,CIT,MAL	11.9	0
MET in type 1 papillary renal cell carcinoma	60	21	CBL,DVL2,GAB1,PIK3CA,SOS2,RAPGEF1,RAP1B,BRAF,PAK1,PAK2,MAP2K2,MAPK3,PIK3R3,AKT3,JUN,TFE3,CDKN1A,HIF1A,COL21A1,CADM2,SRC	39	STAT3,PLCG1,MET,HGF,MAPK8,GRB2,SOS1,HRAS,KRAS,NRAS,CRK,CRKL,PTPN11,RAP1A,ARAF,RAF1,RAC1,CDC42,PAK4,PAK3,PAK6,MAP2K1,MAPK1,PIK3CB,PIK3CD,PIK3R1,PIK3R2,AKT1,AKT2,BAD,ETS1,PRCC,SFPQ,RBM10,CTSK,BIRC7,DIAPH1,TFEB,PTK2	11.81	0
Inositol phosphate metabolism	3	2	IPMK,IPPK	1	MINPP1	11.72	0
Cardiac Hypertrophic Response	6	2	PDK1,EGF	4	RAF1,RAC1,AKT1,AKT2	11.71	0
MyD88 dependent cascade initiated on endosome	6	4	MYD88,IRAK4,TRAF6,ECSIT	2	IRF7,MAP3K1	11.71	0
ROS, RNS production in phagocytes	2	0		2	LTF,SLC11A1	11.61	0
Metabolism of non-coding RNA	9	2	SNRPG,TGS1	7	PHAX,SNRPE,SNRPD1,SNRPF,SNRPD2,SNUPN,SNRPB	11.57	0
Host Interactions with Influenza Factors	4	1	SLC25A6	3	EIF2AK2,CPSF4,PABPN1	11.56	0
Pathways Affected in Adenoid Cystic Carcinoma	63	30	SMARCE1,SRCAP,FOXO3,BCORL1,CREBBP,MAP2K2,CNTN6,KAT6A,NOTCH1,BRD1,CTBP1,EP300,FOXP2,SETD2,MAML3,KMT2C,CMTR2,ARID4B,HIST1H1E,ATM,MYCN,MGA,MAX,FGF16,ERBB2IP,FGFR4,INSRR,PIK3CA,PTEN,MAGI2	33	SMARCA2,ATRX,RAF1,ARID1A,AKT1,BCOR,MORF4L1,KANSL1,DTX4,FBXW7,NSD1,KDM6B,KDM6A,ARID5B,JMJD1C,HIST1H2AL,PRKDC,SMC1A,BRCA1,TP53,UHRF1,TLK1,MYBL1,MYB,NFIB,MYCBP,NCOR1,MYC,CEBPA,IL17RD,ERBB2,HRAS,MAGI1	11.4	0
Proteasome Degradation	62	23	PSMA5,UBE2B,PSMD10,HLA-B,HLA-C,HLA-E,PSMA6,HLA-F,HLA-G,UBC,PSMD5,PSMD4,PSMC5,PSMA2,PSMB6,PSMB7,PSME1,PSMB10,PSMB8,PSME3,PSMD7,PSMD8,HLA-J	39	PSMA7,H2AFX,PSMC4,H2AFZ,PSMD9,PSMB2,HLA-A,UBE2D1,PSMD11,UBE2D2,PSMD12,UBE2D3,PSMD13,PSMC1,NEDD4,UCHL1,PSMC6,RPN2,PSMD1,RPN1,PSMD2,PSMD3,HLA-H,PSMC2,PSMC3,PSMA1,PSMB1,PSMA3,PSMA4,PSMB3,PSMB5,PSMB4,PSME2,IFNG,PSMB9,PSMD6,HIST1H2AB,UBB,UCHL3	11.4	0
Novel intracellular components of RIG-I-like receptor (RLR) pathway	58	29	CYLD,TMEM173,DDX3Y,RNF125,MAPK14,TRAF3,MAPK13,MAPK12,CXCL8,DDX17,TBK1,TRIM25,ATG5,CASP8,ATG12,CASP10,PIN1,IRF3,OTUD5,IKBKB,AZI2,TRAF6,NFKB1,IFNK,RELA,CXCL12,MAPK10,IFNA1,IFNE	29	MAPK8,TRADD,TBKBP1,MAPK11,FADD,RIPK1,SIKE1,DDX58,IKBKE,ISG15,IKBKG,NLRX1,DDX3X,MAVS,DHX58,IFIH1,IRF7,CHUK,TANK,NFKBIA,TRAF2,NFKBIB,CXCL10,MAPK9,SNW1,MAP3K7,MAP3K1,IFNG,IFNB1	11.29	0
RHO GTPases activate PKNs	2	1	PPP1R14A	1	CDC25C	11.26	0
Signaling by ROBO receptors	2	1	ROBO1	1	ARHGAP39	11.26	0
Factors involved in megakaryocyte development and platelet production	25	9	SIN3A,IRF1,HBE1,RAB5A,CDK5,ABL1,WEE1,CABLES1,CDK2	16	RAD51B,RAD51C,MYB,IRF2,HBB,CBX5,HBG2,ITPK1,HBG1,LRRC16A,JMJD1C,AK3,VPS45,NFE2,HBD,CAPZB	11.24	0
Heart Development	47	26	CTNNB1,TBX2,SRF,BMPR2,NFATC2,IRX4,MEF2C,SMYD1,NOTCH1,HEY1,GATA4,MIR1-1,HEY2,SHH,FOXA2,FOXC1,FGF8,BMP2,NFATC1,VEGFA,NFATC4,VEGFB,VEGFC,BHLHE40,SMAD1,BMP4	21	TBX20,BMPR1A,NKX2-5,TBX5,BMP10,HAND1,FOXH1,HAND2,ISL1,FOXC2,TBX1,PITX2,FGF10,PTPN11,NFATC3,SMAD4,GATA6,MIR143,MIR145,ERBB3,MAPK1	11.17	0
Energy Metabolism	47	20	CAMK4,PPARGC1A,TFB1M,PPP3R2,PRKAA1,NCOA1,FOXO3,EP300,ESRRA,PPARG,MAPK14,MEF2A,MEF2C,MEF2D,HDAC1,PPP3CA,PPP3CC,PRKAA2,PRKAB2,PPARD	27	GSK3B,CREB1,GABPA,SIRT1,UCP3,FOXO1,TFB2M,PPP3R1,PPARA,UCP2,PPARGC1B,CAMK2G,MED1,SIRT3,ATF2,PRMT1,PPRC1,RXRA,NRF1,TFAM,MYBBP1A,MEF2B,PPP3CB,PRKAB1,PRKAG1,PRKAG2,PRKAG3	11.17	0
Signaling by ERBB4	12	6	GFAP,SHC1,S100B,PIK3CA,ADAM17,PGR	6	ERBB4,PIK3R1,WWOX,YAP1,CSN2,NEDD4	11.14	0
Signaling by NOTCH2	12	6	GZMB,JAG1,HES1,MDK,EP300,RBPJ	6	DLL1,DLL4,JAG2,NOTCH2,HES5,CNTN1	11.14	0
MicroRNAs in cardiomyocyte hypertrophy	26	13	EGF,PDK1,RCAN1,PIK3CA,PIK3R3,LIF,FZD1,FZD2,LRP5,WNT3A,WNT5A,GATA4,FGFR2	13	FGF2,ROCK2,RAF1,AKT1,AKT2,PIK3CB,PIK3CG,PIK3CD,PIK3R1,PIK3R2,ROCK1,STAT3,LRP6	11.04	0
Kit receptor signaling pathway	57	19	JUNB,MAPK3,EP300,KITLG,BCL2,MAP2K2,GRB7,SHC1,SH2B2,FYN,SNAI2,JAK2,TBX2,SNAI1,GRB10,LYN,CBL,MAPK14,SRC	38	STAT3,RPS6KA1,STAT1,RPS6KA3,MAPK1,AKT1,GRB2,DOK1,CRK,PTPN11,RPS6KB1,STAT5A,KIT,VAV1,FOS,GAB2,TEC,CRKL,PIK3R2,STAT5B,SOCS1,PLCG1,BTK,MATK,PTPN6,SOCS6,RPS6,MTOR,SOS1,RAF1,MAP2K1,INPP5D,PRKCA,BAD,MAPK8,PIK3R1,MITF,HRAS	11.03	0
Signaling by SCF-KIT	12	4	JAK2,CBL,PTPRU,SH2B3	8	KIT,PRKCA,VAV1,PTPN6,PTPN11,SOCS1,SOCS6,GAB2	11.03	0
Apoptosis-related network due to altered Notch3 in ovarian cancer	52	31	NET1,VAV3,ERN1,TNF,SERBP1,APOE,CUL5,SQSTM1,TNFRSF10B,CDKN1A,HSPB1,ANXA5,HDAC1,NFKB1,BCL3,TRAF1,NGFRAP1,VIM,PKN1,IER3,CARD14,NQO1,GCLC,JUND,F2R,BIRC5,THBS1,TNFRSF21,APP,ABL1,PAK2	21	PTK2B,ERBB3,HSPA5,RIPK2,CUL1,AKT1,CTNNA1,HSPD1,HELLS,RNF7,PTK2,ETS1,MAPK1,CDKN1B,RPS6KB1,AXIN1,SMAD7,CASP7,NRG1,SOCS3,IL7R	11.01	0
MyD88:MAL(TIRAP) cascade initiated on plasma membrane	9	5	MYD88,TRAF6,IRAK4,IRAK3,ECSIT	4	SIGIRR,MAP3K1,BTK,SOCS1	11	0
BMAL1:CLOCK,NPAS2 activates circadian gene expression	14	9	CRY2,PER1,RORA,HIF1A,PER2,NR1D1,BHLHE40,BHLHE41,SERPINE1	5	CRY1,SIK1,PPARA,DBP,NAMPT	10.95	0
Visual phototransduction	20	10	RBP1,GNGT1,SAG,MYO7A,RHO,CYP4V2,ABCA4,RLBP1,PALM,SLC24A1	10	STRA6,GNAT1,LRAT,RPE65,RBP3,DHRS3,CALM1,RDH12,CAMKMT,NAPEPLD	10.9	0
Cholesterol metabolism (includes both Bloch and Kandutsch-Russell pathways)	46	33	SREBF1,ABCG1,ABCA1,HMGCR,NR1H3,SOAT1,FASN,DHCR7,SC5D,NSDHL,CYP51A1,MSMO1,HSD17B7,CYP46A1,CYP27A1,SOAT2,ACOT2,HMGCS2,MVK,SQLE,IDI1,FDFT1,FDPS,LSS,NR1H2,MYLIP,SREBF2,ACSL1,ELOVL3,ELOVL4,FADS1,FADS2,SCD	13	CH25H,DHCR24,EBP,TM7SF2,HMGCS1,PMVK,MVD,GGPS1,ACSL3,ACSL4,ELOVL2,ELOVL5,LBR	10.89	0
Translation inhibitors in chronically activated PDGFRA cells	46	18	PRKCD,MAPK3,MAPK14,MAP2K2,MAP2K4,PIK3CA,EIF4EBP1,RPS6KA4,PIK3R3,EIF4G3,PIM1,PDK1,MAP2K5,PIM2,EIF4B,MAPK10,MAP2K3,AKT3	28	PRKACA,RPS6KA2,RPS6KA1,PIK3CB,EIF4E,RPS6,PIK3R1,EIF4A1,PIK3R2,EIF4A2,RPS6KB1,PIK3CG,EIF4G1,RPS6KB2,MAP2K6,AKT1,MAP2K7,PDCD4,MAPK9,MTOR,RPTOR,MAPK8,MAP2K1,MAPK1,PRKCA,RPS6KA5,CSNK2A1,AKT2	10.89	0
DAP12 interactions	11	3	TYROBP,TREM2,SIRPB1	8	KIR2DS5,CLEC5A,NCR2,TREM1,SYK,BTK,CD300E,CD300LB	10.81	0
Hepatitis C and Hepatocellular Carcinoma	55	27	MIR744,IL6R,IL6,TGFBR1,LEF1,CDKN1A,BIRC5,CCND1,CASP3,CASP9,MIR34A,MAPK3,VEGFA,HIF1A,NFKB1,PTGS2,CD44,FASLG,MAPK14,TGFB1,HNF1A,JUN,MIR155,MIR24-1,MIR24-2,MIR92A1,NOS2	28	MYOF,MAPK8,SMAD4,FRZB,PODXL,RRM2,BIRC3,BCL2L1,MMP1,CXCR1,GRB2,SOS1,STAT3,UCHL1,TP53,JAK1,COL4A2,AKT1,E2F2,BRCA1,PTPN11,CTTN,VAV2,MYC,RAC1,SMAD3,CASP7,MIR92A2	10.78	0
Signaling by Retinoic Acid	5	4	FABP5,ALDH8A1,AKR1C3,RDH13	1	CYP26C1	10.75	0
MyD88 cascade initiated on plasma membrane	5	4	ECSIT,MYD88,IRAK4,TRAF6	1	MAP3K1	10.75	0
Transcriptional regulation by RUNX2	25	12	MAF,SATB2,SP7,CDKN1A,RUNX2,SOX9,ZNF521,COL1A1,HDAC4,HDAC6,CBFB,MMP13	13	PPM1D,HDAC3,RBM14,RB1,SMAD6,ITGBL1,UCMA,WWTR1,HAND2,LGALS3,IHH,YAP1,BAX	10.75	0
Host-pathogen interaction of human corona viruses - ER stress	51	26	PPP1R1C,PPP1R12A,PPP1R3E,PPP1R16A,PPP1R1B,PPP1R12C,ATF6,PPP1R14C,PPP1R11,PPP1R9A,PPP1R9B,ERN1,MBTPS1,PPP1CA,PPP1R12B,PPP1R1A,PPP1R7,PPP1R14A,PPP1R3C,PPP1R3G,PPP1R3F,CEBPB,PPP1R3B,DDIT3,MAPK10,MBTPS2	25	CEBPD,PPP1R14D,PPP1R3A,PPP1R2,CEBPA,XBP1,PPP1R8,PPP1R16B,PPP1R14B,PPP1CC,PPP1R15A,MAPK8,EIF2A,PPP1CB,CEBPZ,EIF2AK3,MAPK9,PPP1R15B,ATF4,CEBPG,PPP1R13B,PPP1R3D,CEBPE,PPP1R10,EIF2AK2	10.74	0
Endosomal Sorting Complex Required For Transport (ESCRT)	3	2	CHMP3,CHMP6	1	CHMP7	10.7	0
TP53 Regulates Transcription of Cell Cycle Genes	20	6	PLAGL1,EP300,CDKN1A,ARID3A,BTG2,E2F7	14	CARM1,RGCC,PRMT1,AURKA,GADD45A,CDC25C,E2F1,PLK2,CENPJ,NPM1,PLK3,PCBP4,SFN,BAX	10.65	0
Interleukin-11 Signaling Pathway	44	18	IKBKB,SRC,IL11RA,JAK2,IL11,FYN,MAPK3,RELA,BIRC5,BCL2,RUNX2,ICAM1,MAP2K2,FES,TGFB1,PIAS1,PIAS3,ITGA2	26	PIK3R2,JAK1,IL6ST,TYK2,YES1,STAT3,PIK3R1,PPP2R4,RAF1,HRAS,PTPN11,GRB2,RPS6,RPS6KA1,AKT1,MAPK1,STAT1,CREB1,ATF1,CHUK,SOCS3,BGLAP,IBSP,MAP2K1,RPS6KB1,PDPK1	10.62	0
Telomere Maintenance	10	4	DKC1,TERT,RUVBL1,FEN1	6	WRAP53,NHP2,RUVBL2,DNA2,POT1,LIG1	10.61	0
trans-Golgi Network Vesicle Budding	22	11	GBF1,STX4,VAMP2,ARRB1,VAMP7,SH3D19,NAPA,BLOC1S6,BLOC1S4,BLOC1S3,AP1G2	11	SH3GL2,SNAP23,VAMP8,DNM2,TXNDC5,BLOC1S1,DTNBP1,CLINT1,PUM1,CHMP2A,HGS	10.46	0
Signaling by Retinoic Acid	5	4	FABP5,RDH13,ALDH8A1,AKR1C3	1	CYP26C1	10.44	0
Meiotic synapsis	15	10	SYCP3,SYCE1,SUN2,ATR,SYNE1,SUN1,SYCE2,HSPA2,SYCP1,FKBP6	5	SYCP2,BRCA1,SYNE2,UBE2I,TEX12	10.39	0
Nucleotide Excision Repair	43	11	CETN2,RBX1,CUL4A,ERCC5,RPA1,ERCC3,GTF2H1,GTF2H2,ERCC4,POLD2,POLE3	32	ERCC6,GTF2H5,RPA2,GTF2H4,RPA3,POLD1,CUL4B,ERCC8,DDB1,XPA,CDK7,MNAT1,CCNH,ERCC2,GTF2H3,ERCC1,POLD3,POLD4,POLE,POLE2,POLE4,PCNA,RFC1,RFC2,RFC3,RFC4,RFC5,LIG1,DDB2,XPC,RAD23A,RAD23B	10.37	0
IL-6 signaling pathway	44	21	IL6,HCK,MAPK3,SHC1,MAP2K2,IL6R,MAP2K4,PRKCD,GAB1,JAK2,PRDM1,IRF1,CREBBP,VIP,JUNB,HDAC1,TIMP1,NLK,NCOA1,EP300,AGT	23	MAP2K1,RPS6KB1,STAT3,AKT1,GRB2,PIK3R1,RAC1,STAT1,GSK3B,SOS1,VAV1,IL6ST,JAK1,MAPK1,PIK3R2,SOCS3,BAD,TYK2,PTPN11,MAP3K7,BCL2L1,A2M,CRP	10.37	0
Copper homeostasis	53	33	MT3,ADAM17,MT4,ATOX1,PRNP,APP,XIAP,MT1A,ATP7A,MT1B,SCO2,MT1F,MT1G,SOD3,MT1JP,STEAP3,MT1L,MT1X,CCND1,SP1,STEAP1,STEAP2,SLC11A2,CASP3,MTF1,PIK3CA,BACE1,ADAM10,PTEN,MAPT,APC,JUN,FOXO3	20	SLC31A1,CCS,COX17,COMMD1,SLC31A2,SOD1,SCO1,MT1E,COX11,ATP7B,MT1H,STEAP4,MT2A,XAF1,MTF2,FOXO1,ADAM9,TP53,GSK3B,MDM2	10.3	0
Glycolysis and Gluconeogenesis	48	27	ALDOA,PFKP,ALDOC,FBP2,PGK2,PGAM2,PDHA2,SLC2A5,PKLR,ALDOB,PC,ENO3,LDHAL6B,PGK1,MDH2,LDHA,GAPDH,ENO1,TPI1,LDHC,FBP1,SLC2A3,LDHB,GPI,GCK,HK2,PFKM	21	PDHX,MDH1,DLAT,PDHB,SLC2A2,GOT1,ENO2,GAPDHS,GOT2,PCK1,PGAM1,PDHA1,G6PC,DLD,SLC2A4,SLC2A1,HK1,HK3,PFKL,MPC1,MPC2	10.24	0
One carbon metabolism and related pathways	48	23	GPX3,GPX7,DNM1,DNMT3A,CEPT1,ETNK2,BHMT,BHMT2,CHKA,PCYT1B,MTHFR,SHMT1,DMGDH,GCLC,GSS,CDO1,GAD2,CSAD,GCLM,BAAT,SOD2,SOD3,GPX4	25	MAT1A,MAT2A,GPX2,GPX6,PCYT1A,GNMT,AHCYL1,SARDH,CHDH,CHKB,PEMT,CHPT1,PLD1,ETNK1,PCYT2,MTR,SHMT2,TYMS,CBS,CTH,GAD1,SOD1,GSR,GPX5,GPX1	10.24	0
IL-3 Signaling Pathway	48	17	JUN,LYN,IL3,FYN,HCK,BCL2,CD86,TGFB1,CCR3,IL5RA,ENPP3,SRC,CBL,JAK2,MAPK3,SHC1,RAPGEF1	31	MAPK8,PIK3R1,MAPK1,PIK3CD,VAV1,SYK,IL3RA,CD69,FOS,YWHAB,GRB2,PRKACA,INPP5D,BAD,PIK3R2,STAT5B,BCL2L1,SOS1,CSF2RB,STAT5A,MAP2K1,YWHAQ,AKT1,PTPN6,CRKL,HRAS,RAF1,JAK1,GAB2,STAT3,PTPN11	10.24	0
MAP3K8 (TPL2)-dependent MAPK1/3 activation	2	1	TNIP2	1	MAP3K8	10.22	0
rRNA processing	1	0		1	ELAC2	10.17	0
Surfactant metabolism	9	4	TTF1,SFTPC,ZDHHC2,DMBT1	5	CCDC59,GATA6,LMCD1,ABCA3,CKAP4	10.13	0
Metabolic reprogramming in colon cancer	42	18	PPAT,PKM,GPI,TKT,PGD,GAPDH,ALDOB,PGK1,LDHA,ENO1,SLC16A3,ACO2,DLST,IDH2,MDH2,ACLY,FASN,PAICS	24	G6PD,GOT2,GLS,SLC1A5,PSAT1,PYCR1,GLUD1,HK3,SHMT2,TIGAR,PFKL,PYCR2,SLC2A1,PGAM1,PDHA1,PDHB,SUCLG2,FH,SDHB,IDH3A,PSPH,GART,TALDO1,RPIA	10.12	0
Splicing factor NOVA regulated synaptic proteins	42	22	EFNA5,STX2,GRIN1,MAPK4,GRIK2,EPB41L1,AGRN,KCNJ6,CLASP1,CASK,NCDN,GABRG2,ATP2B1,NEO1,CSN3,KCNQ2,STXBP2,EPB41,EPB41L3,CHL1,NTNG1,TERF2IP	20	CAV2,GRIN2B,EPB41L2,ANK3,PRKCZ,CDH2,GABBR2,SNW1,MAP4,CADM3,CLSTN1,KCNMA1,MAPK9,PLCB4,RAP1GAP,CAMK2G,CADM1,GPHN,DAB1,APLP2	10.12	0
PI Metabolism	12	4	PC,SACM1L,ENPP6,PNPLA7	8	PI4KB,MAG,GDE1,INPP5F,GDPD1,GDPD3,PNPLA6,GDPD5	10.07	0
Signaling by Erythropoietin	3	3	SHC1,EPO,GAB1	0		10.03	0
Nucleobase catabolism	6	3	NUDT1,NUDT9,NDP	3	NT5C1B,DNPH1,NUDT15	10.03	0
Trans-sulfuration pathway	47	24	BCKDHB,DNMT3A,GCLM,GGT1,GAD2,GADL1,DBT,CSAD,GGT6,BAAT,MDH2,CDO1,LDHA,GCLC,LDHC,LDHAL6B,GGT5,LDHB,CKB,GSS,DNMT3B,DNMT3L,AHCYL2,BHMT	23	GAD1,GOT1,MAT2B,CBS,CTH,CKM,MTR,AHCY,MAT2A,MDH1,GGT7,CKMT1A,MAT1A,BCKDHA,MPST,GOT2,LDHAL6A,DNMT1,CRAT,CKMT1B,CKMT2,DLD,AHCYL1	9.99	0
Differentiation Pathway	47	26	INHBA,TGFB1,NOG,TF,BMP4,SHH,WNT7B,NT5E,EGF,VEGFA,FGF4,NOTCH1,WNT3A,NODAL,TPO,FLT3LG,IL6,IL3,EPO,PDGFB,IL11,TNFSF11,WNT5A,IL6R,FGF8,LEFTY1	21	INS,CXCR1,FGF2,WNT2,KIT,IGF1,HGF,FGF10,CSF1,DKK1,WNT1,TGFB3,NTF4,FST,GDF5,CSF1R,WNT2B,ALK,CNTF,PDGFA,FGF1	9.99	0
TGF-beta Receptor Signaling with Skeletal Dysplasias	56	31	TGFBR3,LTBP3,TGFB1,THBS1,LIF,SMAD1,NOG,RUNX2,LEF1,ADAMTSL2,SKI,ADAMTS10,BMP4,MAPK3,TNF,TGFBR1,NFKB1,SPP1,SKIL,EP300,ZNF423,SERPINE1,JUN,INHBA,CTNNB1,TFE3,EGF,CREBBP,SMAD5,ITGB6,LEFTY1	25	WNT1,SMAD9,TGFBR2,JAK1,MAPK9,IFNG,ENG,SMAD6,SMAD4,RUNX3,FST,FKBP1A,SMAD3,FBN1,BAMBI,SMAD7,LTBP1,FOXH1,SMAD2,HRAS,STAT3,ZFYVE9,FOS,STAT1,LEFTY2	9.97	0
Deadenylation-dependent mRNA decay	8	5	DCPS,XRN1,NT5C3B,EIF4B,PAIP1	3	EIF4G1,EIF4E,PABPC1	9.95	0
ROS, RNS production in response to bacteria	2	0		2	LTF,SLC11A1	9.87	0
Visual Learning	41	24	NF1,CDK5,HTT,HMGCR,GRIN1,ATP1A2,ATXN1,CTNS,SCT,APBB1,PPP1R1B,HRH2,HIF1A,CACNA1C,DRD3,PDE1B,APP,MECP2,DRD2,NETO1,DBH,FOXB1,CRHR1,SYNGAP1	17	ADRA1B,LRRN4,CHRNB2,TANC1,HRAS,DRD1,NPS,GRIN2A,RIC8A,NRAS,KRAS,HRH1,RGS14,ATP1A3,CACNA1E,NLGN3,ADAM2	9.86	0
HSP90 chaperone cycle for steroid hormone receptors (SHR)	4	1	STIP1	3	FKBP5,FKBP4,PTGES3	9.73	0
Activation of gene expression by SREBF (SREBP)	20	15	SP1,SQLE,DHCR7,ACACA,ELOVL6,ACACB,SCD,FDPS,FDFT1,FASN,IDI1,CYP51A1,LSS,SC5D,MVK	5	TM7SF2,MVD,GGPS1,HMGCS1,PMVK	9.7	0
RET signaling	8	2	RET,SHC1	6	ARTN,PSPN,FRS2,PTPN11,PLCG1,GFRA4	9.67	0
Hexose transport	8	6	SLC2A5,GCKR,GCK,G6PC3,G6PC2,FGF21	2	SLC37A4,G6PC	9.67	0
Oxidative Damage	40	23	CDKN1C,C1QB,TNK2,C5AR1,C3AR1,TNFRSF1B,MAP2K4,BAG4,TRAF3,BCL2,CR2,TRAF1,NFKBIE,NFKB1,TNF,MAPK13,MAPK10,TRAF6,CDKN1A,C1QA,C1S,CASP3,CASP9	17	PCNA,C1QC,CYCS,C5,C2,CDKN1B,BAD,APAF1,MAP3K9,GADD45A,CDC42,MAP3K1,TRAF2,C4B,C1R,TDP2,BAK1	9.61	0
Microglia Pathogen Phagocytosis Pathway	40	23	PIK3C3,SIGLEC7,TYROBP,FCER1G,HCK,C1QA,TREM2,ITGB2,LYN,PLCG2,LAT,VAV3,NCKAP1L,NCF4,NCF2,NCF1,CYBB,CYBA,C1QB,PIK3CA,PIK3C2A,PIK3R6,PIK3R3	17	SYK,TREM1,ITGAM,FCGR1A,PIK3R1,PTPN6,RAC1,RAC2,RAC3,VAV1,VAV2,ARPC1B,C1QC,PIK3CG,PIK3CD,PIK3CB,PIK3R2	9.61	0
Class C/3 (Metabotropic glutamate/pheromone receptors)	2	1	GPRC6A	1	CASR	9.53	0
DNA methylation	2	0		2	UHRF1,DNMT1	9.53	0
Plasma lipoprotein assembly, remodeling, and clearance	32	17	APOA4,SAR1B,APOC4,ZDHHC8,APOF,APOA5,ANGPTL8,ANGPTL4,PLTP,APOE,CREB3L3,LDLR,VLDLR,LIPA,NPC2,NPC1,CES3	15	APOC1,GPIHBP1,ANGPTL3,LPA,APOC2,LPL,LCAT,APOC3,PCSK5,ALB,LIPC,LDLRAP1,NCEH1,PCSK9,HDLBP	9.52	0
Mechanoregulation and pathology of YAP/TAZ via Hippo and non-Hippo mechanisms	45	26	MAPK10,PAK1,PAK2,ACTA1,YY1AP1,SAV1,TEAD2,TEAD3,TAZ,ITGB5,SRC,ACTB,ITGB8,ITGB6,CDH1,MAP4K5,SGMS1,ITGB4,TEAD1,ITGB3,ITGB2,ITGB1,LIMD1,MAP4K4,MAP4K1,CTNNB1	19	STK3,PAK3,ACTA2,PAK4,PAK6,MAPK8,ACTC1,MAP4K2,TEAD4,YWHAQ,ITGB7,ACTG2,MAP4K3,ACTG1,LATS1,NF2,MST1,MAPK9,CTNNA1	9.49	0
Smooth Muscle Contraction	7	3	CAV3,TRIM72,ANXA6	4	CALM1,DYSF,ANXA2,ANXA1	9.48	0
miRNAs involved in DNA damage response	13	4	CCND1,CDKN1A,ABL1,ATM	9	E2F1,CDK6,CCND3,CCNE1,CDKN1B,RAD52,H2AFX,CREB1,TP53	9.4	0
RHO GTPases activate PAKs	4	1	LIMK1	3	NF2,FLNA,CTTN	9.36	0
Kisspeptin/Kisspeptin Receptor System in the Ovary	39	18	PRKCD,PLCB2,PRKCE,MMP9,STAR,BMP15,PLCB1,NFKB1,CYP11A1,MAP2K2,PRKCH,KISS1,FSHR,ARRB1,PDK1,MAPK3,PLCB3,PIK3CA	21	HSD3B1,PIK3CD,GDF9,HRAS,PIK3CB,PRKCQ,PRKCB,AKT1,MAP2K1,RAF1,AMH,PLCB4,PRKCA,NRAS,KRAS,PRKCG,AKT2,ARRB2,KISS1R,MAPK1,PIK3CG	9.35	0
Ferroptosis	41	23	ACSL1,PRNP,STEAP3,TF,MAP1LC3A,MAP1LC3B,GCLC,SLC11A2,CYBB,SLC3A2,SLC39A8,ATG5,HMOX1,FTH1,TFRC,GPX4,SLC39A14,SLC7A11,GCLM,GSS,ALOX15,SAT1,CP	18	PCBP1,VDAC2,FTL,NCOA4,ATG7,VDAC3,FTMT,MAP1LC3C,PCBP2,IPP,SLC40A1,SAT2,TP53,LPCAT3,ACSL3,ACSL4,ACSL6,ACSL5	9.35	0
JAK/STAT	105	43	JAK2,PAK1,IRS1,PRKAA1,IRS2,ZAP70,PIAS3,SH2B1,SIRPA,RELA,ESR1,REL,IRF1,PDK1,PRKAA2,ACACA,MAP2K2,ACACB,MAPK14,MAPK3,NCOA1,SP1,JUN,TIMP1,COX2,TWIST1,EIF4EBP1,IL1B,IKBKB,NFKB1,CCND1,CISH,PRL,FYN,CBL,AGAP2,NEK3,LEPR,EGFR,EGF,PIK3CA,SRC,ITGB1	62	STAT3,PDE3B,PTPN11,STAT5B,GRB2,STAT5A,FLNA,STAT1,PXN,PTK2,PIK3R1,PPIA,PIK3R2,PTPN1,SOCS2,SOS1,KHDRBS1,BAX,PTPN6,BCL2L1,HRAS,JAK1,ROCK2,RAF1,CFL2,MAP2K1,MAPK8,MAPK1,CDC42,MAPK9,RHOA,FOS,ROCK1,MYC,ELK1,RPS6KA1,AURKA,CREB1,AKT1,MTOR,RPS6KB1,EIF4E,IL1RN,GSK3A,GSK3B,FOXO1,NOS3,CHUK,IKBKG,MDM2,BAD,PRLR,SOCS3,YWHAZ,VAV2,RAC1,GHR,LEP,PIK3CB,PIK3CG,VAV1,TEC	9.24	0
Growth hormone receptor signaling	5	3	JAK2,ADAM17,LYN	2	PTPN6,PTPN1	9.19	0
MAPK targets/ Nuclear events mediated by MAP kinases	7	1	JUN	6	CREB1,RPS6KA5,ATF1,ATF2,FOS,ELK1	9.18	0
DAG and IP3 signaling	4	1	CAMK4	3	CALM1,ADRBK1,CREB1	9.13	0
Cargo concentration in the ER	8	3	CTAGE5,CNIH1,GRIA1	5	PREB,SEC23A,SEC24C,MIA3,SEC22B	9.12	0
Sleep regulation	38	17	HCRTR2,ADA,CACNA1I,DRD3,MRGPRX2,SLC29A1,OXT,CST3,ADORA1,IL6,STAR,NPAS2,BTBD9,PTGDR,DRD2,PTGDS,CRH	21	NPY2R,NLGN1,NPS,PER3,GHRH,UTS2,TH,DRD1,FOS,HTR2A,AHCY,OXTR,MTNR1B,ADORA2A,GRIN2A,DLAT,CHRNB2,UTS2R,GHRL,HCRTR1,IL18	9.08	0
Nuclear Receptors	38	24	THRA,NR1H3,NR4A2,RARA,NR5A1,NR5A2,RARG,NR1I2,PPARD,PPARG,NR0B1,RORA,NR1H2,VDR,HNF4A,NR2F1,NR2F2,ESR1,ESR2,ESRRA,ESRRB,PGR,NR4A1,NR1I3	14	THRB,RARB,PPARA,NR1D2,ROR1,RORC,RXRA,RXRB,RXRG,NR2C2,NR2F6,NR2E1,NR3C1,AR	9.08	0
Sphingolipid metabolism	29	19	ALDH3B2,KDSR,DEGS2,GALC,ASAH1,ENPP7,GBA2,GBA3,SUMF1,SUMF2,GLTP,ACER1,OSBP,ACER2,PC,SGMS1,PALM,FA2H,UGT8	10	ACER3,SMPD1,UGCG,CERK,DEGS1,PRKD1,CSNK1G2,NEU2,NEU3,ALDH3B1	9.02	0
Hematopoietic Stem Cell Differentiation	83	43	LMO2,CXCR4,CD34,RIOK3,MIR223,CDH1,MIR17,HMGN5,MIR155,SEC14L2,TNXB,MIR222,MUC1,MIR150,CIITA,PIM1,RUNX1,LEF1,NFATC2,NOTCH1,KCNH2,TXK,NLK,CBFA2T3,KLF1,EGF,TGFB1,LBX2,NCKAP1L,ZNF792,RCAN1,ZNF789,PBX1,F2R,MEF2C,TPO,PIM2,IL3,EPO,IL6,IL1A,CSF2,IL1B	40	GATA2,RHOH,IRF5,MXI1,THRB,MIR15A,HES6,MIR10A,FOSB,ZNF835,TRAF3IP3,FLI1,MIR16-1,IKZF1,NFE2,ABO,LYL1,LOXL3,HEXIM2,STAT5A,MYB,GATA5,SPI1,WNT11,VAV1,HEXIM1,ZGLP1,FOS,TRIM29,ELF1,CSF3,IL5,CSF1,MED12L,GATA1,HLF,PADI4,PRDM5,ZFP37,CRLF3	8.99	0
TGF-beta Receptor Signaling	52	28	TGFB1,INHBA,BMP4,TGFBR3,TNF,TGFBR1,EGF,NFKB1,NOG,ITGB6,MAPK3,THBS1,SMAD1,CTNNB1,SMAD5,SPP1,RUNX2,LEF1,JUN,TFE3,ZNF423,EP300,CREBBP,SKIL,SKI,SERPINE1,LIF,LEFTY1	24	SMAD9,SMAD2,SMAD3,SMAD4,ENG,IFNG,TGFBR2,FKBP1A,STAT1,LTBP1,FST,SMAD7,SMAD6,HRAS,ZFYVE9,WNT1,JAK1,MAPK9,RUNX3,STAT3,FOXH1,FOS,BAMBI,LEFTY2	8.97	0
Interleukin-3, Interleukin-5 and GM-CSF signaling	17	8	JAK2,CSF2,IL5RA,IL3,SHC1,CBL,RAPGEF1,BLNK	9	CSF2RB,CSF2RA,PRKACA,IL5,IL3RA,PTPN11,YWHAZ,VAV1,TEC	8.89	0
Syndecan interactions	7	4	THBS1,CASK,TGFB1,TNC	3	VTN,TRAPPC4,ACTN1	8.88	0
DNA Damage Response	62	23	CCNE2,FAS,ATR,TNFRSF10B,ABL1,CDK2,CDKN1A,PML,CASP9,CHEK2,RAD9A,ATM,CCND1,BBC3,GADD45B,SESN1,BID,CASP8,CCND2,RAD50,ATRIP,CDK5,CASP3	39	GADD45A,PMAIP1,HUS1,RB1,H2AFX,RAD1,APAF1,RAD51,RAD52,FANCD2,CCNB2,MDM2,CDK4,SMC1A,CDC25A,SFN,GADD45G,RPA2,CDKN1B,TLK2,CYCS,CCNB1,E2F1,TP53AIP1,CDK6,CHEK1,TLK1,TP53,CCNB3,BAX,CDC25C,CCNE1,RAD17,PRKDC,RRM2B,DDB2,CCND3,NBN,BRCA1	8.84	0
Overview of interferons-mediated signaling pathway	37	14	PIK3CA,JAK2,IFNAR1,IFNGR1,IFNA1,IFNA7,IFNL3,IFNA5,IFNA2,IFNA13,IFNA16,IFNA21,IFNE,IFNK	23	STAT1,IFNB1,STAT2,PIK3R1,JAK1,TYK2,PRKCA,IRF9,IL10RB,IFNAR2,IFNL1,IFNGR2,IFNG,IFNLR1,IFNL2,IFNL4,IFNA6,IFNA4,IFNA8,IFNA10,IFNA14,IFNA17,IFNW1	8.82	0
Wnt Signaling in Kidney Disease	37	16	NPHP3-ACAD11,CTNNB1,INVS,LRP5,WNT5A,WNT4,WNT3A,WNT9B,WNT3,WNT7B,FZD1,FZD2,FZD3,DVL2,DVL1,MAPK10	21	RHOA,LRP6,WNT1,WNT10A,WNT10B,WNT7A,WNT16,WNT6,WNT2B,WNT11,WNT5B,WNT2,FZD8,FZD4,FZD7,FZD9,FZD5,FZD6,DVL3,MAPK9,MAPK8	8.82	0
Zinc homeostasis	37	21	SLC30A1,MTF1,MT1F,MT1M,MT3,MT1L,SLC39A8,SLC39A5,SLC39A2,SLC39A1,MT1A,MT1B,MT1G,MT1X,MT4,SLC39A11,SLC30A9,SLC30A4,SLC39A14,SLC30A7,SLC30A6	16	SLC39A13,SLC39A9,SLC39A10,SLC39A12,SLC39A4,SLC39A3,MT1E,MT1H,MT2A,SLC39A7,SLC30A10,SLC30A3,SLC30A2,SLC30A5,SLC39A6,SLC30A8	8.82	0
MECP2 and Associated Rett Syndrome	58	23	BCL6,MECP2,GPRIN1,HDAC1,CSRP1,MEF2C,TET2,NREP,BDNF,FUT8,NF1,SIN3A,GRIN1,GABRR2,FGF5,FGF4,CAMK2A,SP1,TAF1,IGF2,SGK1,MPP1,UBE3A	35	SST,HNRNPF,APOC2,GAMT,HNRNPH1,CDON,RBFOX1,TET1,TET3,CNP,SMC3,MBP,DLX5,MAG,FGF2,NCOR1,OPRK1,GAD1,PRPF3,EZH2,ARHGEF26,FGF3,AKT1,SP3,MTOR,TAP1,RPS6,FKBP5,E2F1,CTCF,MYT1,REST,DLX6,GRID1,CREB1	8.8	0
Fas Ligand (FasL) pathway and Stress induction of Heat Shock Proteins (HSP) regulation	42	20	LMNB2,DAXX,CASP10,FASLG,FAS,MAP2K4,HSPB1,PAK1,TNF,PAK2,IL1A,ARHGDIB,JUN,ACTA1,ACTB,BCL2,CASP9,CASP3,LMNB1,CASP8	22	CFLAR,RIPK2,RB1,CASP7,MAP3K1,PARP1,MAPK8,MAP3K7,MAPKAPK2,SPTAN1,MAPKAPK3,DFFA,MIR34C,CYCS,DFFB,PRKDC,ACTG1,CASP6,APAF1,LMNA,FADD,FAF1	8.73	0
Transcriptional activity of SMAD2/SMAD3:SMAD4 heterotrimer	19	9	SERPINE1,TRIM33,HDAC1,USP9X,RNF111,JUNB,SP1,CDKN2B,ATP1B4	10	WWTR1,SMAD7,MYC,NEDD4L,SMURF2,SMAD4,MEN1,PARP1,PPM1A,SNW1	8.71	0
Interleukin-1 family signaling	10	6	TRAF6,IRAK3,IRAK4,TOLLIP,IRAK1,IRAK2	4	MAP2K6,IL1R1,IL1R2,IL1RN	8.7	0
TAK1 activates NFkB by phosphorylation and activation of IKKs complex	3	1	IKBKB	2	CHUK,IKBKG	8.7	0
Meiotic recombination	16	6	PRDM9,TOP3A,MLH3,ATM,CDK2,MSH5	10	MSH4,BRCA1,BLM,RAD51,MLH1,BRCA2,CDK4,DMC1,RAD51C,TEX15	8.65	0
Angiogenesis overview	62	25	VHL,MMP12,APC,NRP1,SHC1,IQGAP1,SEMA4A,PLA2G1B,ROBO4,ROBO1,MMP9,MAP2K4,SRC,MAPK14,GRB14,NCK1,BMX,MMP2,TIMP2,NOX4,VEGFA,MMP14,DOK2,PAK1,GRB7	37	PTPN11,MAPK11,GRB2,MAPK1,SOS1,AKT1,SEMA3A,PLCG1,NOS3,PLXND1,PRKCA,DAG1,MAP2K1,RAC1,MTOR,ATF2,CDC42,PDPK1,ELK1,BAD,RAF1,MAPK8,PXN,CRK,FRS2,STAT3,TIMP4,FGF1,SHB,ANGPT1,KDR,FGFR1,SLIT2,MAP3K7,MAP2K6,TEK,PIK3CD	8.63	0
Myogenesis	5	4	BNIP2,SPAG9,ABL1,TCF3	1	CDON	8.56	0
Exercise-induced Circadian Regulation	46	19	KLF9,TOB1,MYF6,HERPUD1,PURA,CRY2,PER1,PER2,PPP1R3C,CEBPB,PPP2CB,ETV6,HLA-DMA,DNAJA1,DAZAP2,IDI1,G0S2,ARNTL,QKI	27	SF3A3,CBX3,AZIN1,PSMA4,ZFR,SUMO1,HIST1H2BN,CRY1,NCOA4,CAST,HSPA8,UCP3,GSTM3,UGP2,CLDN5,PIGF,TUBB3,GFRA1,SUMO3,GSTP1,NCKAP1,VAPA,RBPMS,NR1D2,CLOCK,BTG1,EIF4G2	8.55	0
Wnt Signaling in Kidney Disease	36	16	INVS,NPHP3,LRP5,CTNNB1,WNT9B,DVL1,WNT5A,WNT4,WNT3A,WNT3,WNT7B,FZD1,FZD2,FZD3,DVL2,MAPK10	20	LRP6,WNT5B,WNT1,WNT10A,WNT10B,WNT7A,WNT16,WNT6,WNT2B,WNT11,WNT2,FZD8,FZD4,FZD7,FZD9,FZD5,FZD6,DVL3,MAPK9,MAPK8	8.55	0
Target Of Rapamycin (TOR) Signaling	36	17	EIF4EBP1,RICTOR,MLST8,ULK2,DDIT4,DDIT4L,TSC2,IDI1,HMGCR,ULK1,RRAGA,RRAGB,RRAGD,PRR5,PRKAA2,PRKAA1,PRKAB2	19	MTOR,TSC1,PRKAG1,RHEB,PRKAG2,RPTOR,PRKAG3,FKBP1A,RAC1,RPS6KB1,CDC42,AKT1S1,MAPKAP1,AKT1,ULK3,RRAGC,PRR5L,PRKCA,PRKAB1	8.55	0
Allograft Rejection	80	48	CD40LG,CXCL11,HLA-DMB,IL21,HLA-DPA1,HLA-DOA,CSNK2A2,HLA-DQA1,PDGFRA,HLA-DQB1,BHMT2,CD80,HARS,HLA-DMA,CD86,MICA,AGTR1,TUBA1B,VIM,LRRK2,IL1A,ABCB1,CXCL12,VEGFA,CXCR5,CD28,IL13,IL12B,HLA-B,HLA-G,HLA-F,PRF1,HLA-C,IL22,HLA-E,GZMB,TGFB1,TNF,IL17A,CD40,FAS,FASLG,CTLA4,C7,CASP8,CASP3,CASP9,IL1B	32	IL12A,CXCL9,HLA-DRA,HLA-DQA2,CCL21,HLA-DRB1,GDNF,HLA-DOB,IFNG,HLA-DRB5,CCL19,C3,HLA-DPB1,C5,C4A,PECR,GABPA,IL2,GNLY,STAT1,CXCL13,IL4,IL10,FOXP3,IL5,HLA-A,C2,C9,C6,CASP7,PRKCZ,IL2RA	8.54	0
Nucleotide-binding domain, leucine rich repeat containing receptor (NLR) signaling pathways	19	6	NOD2,CYLD,CARD9,PANX1,NLRP3,PYCARD	13	NOD1,RIPK2,IKBKG,TNFAIP3,P2RX7,SUGT1,HSP90AB1,NLRP1,AIM2,TXNIP,TXN,NLRC4,MAP2K6	8.48	0
IL-2 Signaling Pathway	41	12	CISH,CBL,JAK3,MAP2K2,MAPK3,SHC1,FYN,IL2RG,NMI,BCL2,JUN,CCND2	29	FOS,MTOR,STAT5B,SOS1,STAT3,RAF1,STAT1,MAP2K1,MAPK1,IL2RB,AKT1,GRB2,GAB2,PTK2B,PTPN11,IL2,RPS6KB1,CRKL,RPS6KB2,LCK,JAK1,STAT5A,RPS6,SYK,MYC,SOCS3,PIK3R1,HRAS,IL2RA	8.46	0
Fanconi Anemia Pathway	16	6	FAAP100,FANCF,FANCC,FANCA,UBE2T,FAAP24	10	FANCL,FANCB,FANCE,FANCG,FAAP20,FANCD2,FANCI,FANCM,FAN1,POLN	8.41	0
Arachidonic acid metabolism	12	9	AKR1C3,PTGDS,CBR1,PTGR1,TBXAS1,ABCC1,AWAT1,FAAH,PC	3	FAM213B,PTGES3,FAAH2	8.41	0
Effects of PIP2 hydrolysis	1	1	MGLL	0		8.4	0
Peptide GPCRs	67	28	AGTR1,TACR1,NMBR,GRPR,TACR3,CCR1,SSTR2,CCR3,SSTR3,SSTR4,SSTR5,AVPR1A,AVPR1B,CCR8,CCR10,CXCR4,NPY6R,HCRTR2,FSHR,TSHR,EDNRA,C3AR1,MC1R,MC3R,MC4R,MC5R,NPY1R,NTSR2	39	OPRM1,ATP8A1,HCRTR1,OPRL1,AGTR2,GNRHR,BDKRB2,TRHR,BDKRB1,GHSR,TACR2,BRS3,TAC4,SSTR1,CCR2,CCR4,CCR5,CCR6,CCR7,AVPR2,OXTR,CXCR6,MC2R,CXCR3,PPYR1,CX3CR1,LHCGR,GALR1,GALR2,GALR3,EDNRB,CCKAR,CCKBR,FPR1,NPY2R,NPY5R,NTSR1,OPRD1,OPRK1	8.39	0
Netrin-1 signaling	13	9	NTN1,DCC,NCK1,SIAH1,SIAH2,NEO1,MYO10,AGAP2,PITPNA	4	PTPN11,NTN4,UNC5B,PLCG1	8.38	0
Regulated Necrosis	3	1	MLKL	2	RIPK1,RIPK3	8.36	0
Phase I - Functionalization of compounds	36	16	TBXAS1,CES3,CYP51A1,CYP27A1,CYP19A1,CYP46A1,CYP1A2,CYP24A1,TYR,CYP2S1,CYP3A43,CYP4F22,EPHX1,CMBL,CYP4V2,POR	20	TES,AADAC,CYP17A1,CBR3,CORT,CYP1B1,CYP39A1,CYP21A2,CYP1A1,CPM,CYP2R1,SPN,ACSS2,ACSS1,CYP2U1,CYP26C1,CYP11B2,ALDH3A1,AOC2,BPHL	8.25	0
Transcriptional regulation of white adipocyte differentiation	31	16	CEBPB,EBF1,NCOR2,NCOA2,PPARGC1A,CREBBP,NCOA1,EP300,FABP4,ANGPTL4,TGFB1,TNF,EGR2,ADIPOQ,NR2F2,PPARG	15	KLF5,CEBPD,CEBPA,RXRA,NCOR1,HDAC3,HELZ2,NCOA3,PLIN1,PCK1,LPL,CDK4,CCND3,KLF4,LEP	8.25	0
Signaling by TGF-beta Receptor Complex	18	5	FURIN,PMEPA1,STUB1,MTMR4,CBL	13	SMAD4,STRAP,SMAD7,SMURF2,XPO1,NEDD4L,FKBP1A,SMAD3,SMURF1,SMAD2,TGFBR2,BAMBI,UBE2M	8.21	0
Eukaryotic Transcription Initiation	40	15	TBP,TAF7,TAF9,TAF12,GTF2H1,GTF2H2,ERCC3,POLR1B,POLR2F,POLR2E,POLR3E,POLR1A,POLR2I,POLR2H,POLR2J	25	TAF6,GTF2B,TAF5,ILK,CDK7,GTF2H4,TAF13,MNAT1,GTF2E1,GTF2H3,GTF2A2,POLR1D,GTF2F2,GTF2E2,ERCC2,POLR3B,POLR2A,POLR2C,POLR2K,POLR3D,POLR3H,POLR3K,POLR2G,POLR2B,CCNH	8.2	0
Kinesins	9	2	KIFAP3,KIF9	7	KIF3A,KIF11,RACGAP1,CENPE,KIF18A,KIF15,KIFC1	8.2	0
G-protein beta:gamma signalling	2	0		2	PDPK1,RHOA	8.16	0
Amino acid synthesis and interconversion (transamination)	1	0		1	ASPG	8.04	0
DNA IR-damage and cellular response via ATR	74	26	ATR,MCPH1,RFWD3,RBBP8,TP53BP1,MRE11A,FANCA,SMARCC2,UPF1,RAD50,BCL6,SP1,EXO1,TDP1,CLK2,ATM,UIMC1,TOPBP1,PML,RPA1,BRCC3,FAM175A,TOP3A,ATRIP,PALB2,FEN1	48	RPA2,RAD51,BRIP1,E2F1,FANCI,MSH2,PPM1D,PRKDC,PCNA,MDC1,TP53,USP1,CLSPN,SMARCAL1,MDM2,SMC1A,XPA,BLM,NBN,POLN,MCM2,HERC2,RAD52,RAD17,CEP164,XRCC5,POLB,BRCA2,EEF1E1,TRIM28,PLK1,BRCA1,DCLRE1A,RNF8,CDC25C,FANCD2,RAD1,HUS1,BARD1,CDC45,RECQL5,WRN,RECQL4,RECQL,RMI1,PARP1,SHFM1,FOXM1	8.01	0
Kinase-mediated control of CRTC2 and HDAC4/5/7 subcellular localization and activity	37	13	PRKACG,CRTC2,STK11,FOXO3,HDAC4,PRKAB2,FOXO4,PRKAA1,PRKAA2,HDAC5,PRKACB,CREB5,PRKAR2B	24	PRKAR1A,INSR,GCGR,NCOR1,SIK1,HDAC3,INS,FOXO1,GCG,AKT2,CREB1,PRKAG1,PRKAG3,PRKAB1,FOXO6,PRKAG2,SIK2,HDAC7,SIK3,CREB3,ATF4,PRKACA,PRKAR1B,PRKAR2A	7.99	0
p38 MAPK Signaling Pathway	34	10	MAPK14,DDIT3,HSPB1,MEF2D,MAX,PLA2G4A,MAP2K4,TGFBR1,DAXX,SHC1	24	MAP2K6,RASGRF1,MAP3K9,MAP3K7,MAP3K5,MKNK1,MAPKAPK5,MAPKAPK2,ATF2,RPS6KA5,ELK1,STAT1,MYC,HMGN1,CREB1,MAP3K1,RAC1,CDC42,HRAS,TGFB2,TRADD,TRAF2,RIPK1,GRB2	7.99	0
Fluoropyrimidine Activity	34	16	UCK2,FPGS,ABCC4,PPAT,CES1,CES2,CDA,UPP1,UPP2,ABCC5,TYMP,SLC29A1,DPYS,UPB1,SMUG1,MTHFR	18	SLC22A7,ABCG2,UMPS,CYP2A6,TK1,RRM1,RRM2,TYMS,ABCC3,DPYD,TP53,ERCC2,TDG,UCK1,XRCC3,DHFR,GGH,MIR29C	7.99	0
Signaling by NTRK2 (TRKB)	8	1	DOCK3	7	FRS3,PTPN11,PLCG1,NTRK2,FRS2,TIAM1,GRIN2B	7.99	0
Regulation of Hypoxia-inducible Factor (HIF) by oxygen	10	7	HIF1A,HIF3A,EP300,CREBBP,CA9,EPO,VEGFA	3	EPAS1,ARNT,CITED2	7.88	0
Phosphodiesterases in neuronal function	50	19	PDE1B,GRIN2D,PDE10A,GRIA1,GRIN1,DRD2,GUCY1B3,PDE6B,GUCY1A3,ADCY1,PDE9A,CHRNA7,ADCY6,ADCY8,ADCY10,PDE1A,PDE12,PDE4A,PDE6A	31	GRIN2C,PDE4D,DRD1,GRIN2A,GRIN2B,ADORA2A,PDE5A,PDE3A,PDE6C,PDE3B,PDE6D,NOS1,PDE6G,GUCY1A2,PDE6H,PDE7A,GUCY1B2,PDE7B,PDE8A,ADCY2,PDE8B,ADCY3,ADCY4,ADCY5,ADCY7,ADCY9,PDE1C,PDE11A,PDE2A,PDE4B,PDE4C	7.83	0
Aflatoxin activation and detoxification	2	2	CYP1A2,CYP2A13	0		7.82	0
Signaling by Hippo	7	3	WWC1,NPHP4,DVL2	4	YAP1,WWTR1,TJP2,TJP1	7.76	0
Monoamine Transport	32	20	TSC2,RBL2,AMPH,SYN1,STX1A,PVRL2,SCAMP2,TNF,AGT,FBXO32,SLC6A2,HRH3,ITGB3,MAPK14,ACHE,DBH,TDO2,TNFRSF11B,PPP2CB,IL1B	12	SLC5A7,SLC6A3,TPH2,CDC25C,TGFB1I1,NOS1,SLC6A1,IL1R1,UNC13B,ADORA2A,TH,SLC6A4	7.72	0
Type I collagen synthesis in the context of Osteogenesis imperfecta	32	18	PLOD1,ITPR1,CRTAP,TMEM38B,SP7,LOX,IFITM5,P4HA1,COL1A1,P3H2,TNFRSF11B,TNFRSF11A,LRP5,MBTPS1,SERPINF1,BMP1,TNFSF11,MBTPS2	14	CREB3L1,FKBP10,WNT1,COLGALT1,PPIB,P4HB,P4HA2,SERPINH1,P3H1,MIA3,COL1A2,LRP6,PLOD2,ADAMTS2	7.72	0
Inflammatory Response Pathway	32	17	COL1A1,COL3A1,FN1,IL2RG,LAMB2,CD28,CD40,LAMC2,CD86,CD80,CD40LG,THBS1,IL4R,IL5RA,IGHA1,TNFRSF1B,ZAP70	15	COL1A2,LAMA5,IL2RB,LAMB1,LCK,LAMC1,VTN,THBS3,IFNG,IL5,IGHA2,IL4,IL2,TNFRSF1A,IL2RA	7.72	0
White fat cell differentiation	32	15	DDIT3,CEBPB,RARA,NR1H3,PPARG,EGR2,EBF1,RORA,SREBF1,IRF3,NR2F2,ZNF423,TCF7L1,MECOM,IRF4	17	CREB1,STAT5A,NR3C1,STAT5B,GATA3,GATA2,CEBPA,CEBPD,FOXO1,KLF5,KLF15,WNT10B,KLF4,CTNNA1,TLE3,INS,KLF2	7.72	0
White fat cell differentiation	32	15	DDIT3,CEBPB,RARA,NR1H3,PPARG,EGR2,EBF1,RORA,SREBF1,IRF3,NR2F2,ZNF423,TCF7L1,MECOM,IRF4	17	CREB1,STAT5A,STAT5B,WNT10B,GATA3,GATA2,CEBPA,CEBPD,FOXO1,KLF5,KLF15,KLF4,CTNNA1,TLE3,INS,NR3C1,KLF2	7.72	0
Constitutive Androstane Receptor Pathway	32	13	NR1I3,SP1,NCOA1,PPARGC1A,NCOA2,CYP2C9,ABCB1,CYP4A11,SULT1A1,CYP3A5,SULT2A1,ALAS1,EHHADH	19	HSP90AA1,RXRA,PPP2R4,DNAJC7,NCOA6,SMC1A,UGT1A1,ABCC2,CYP2A6,CYP2C19,GSTA2,CYP3A4,CYP2B6,ABCC3,UGT1A4,UGT1A6,UGT1A9,UGT1A3,FOXO1	7.72	0
Gastric Cancer Network 2	32	12	CD48,LMNB2,S100A6,AHCTF1,UBE2T,RNF144B,EGFR,SNURF,DSCC1,OTUD5,CTNNB1,MIRLET7E	20	MTDH,LBR,UBE2C,COL9A3,FAM91A1,PLAC8,MYC,TP53,BRIX1,COL9A1,CHTF8,RFC4,FANCI,RAD17,RFC3,CHTF18,TOP2A,CACYBP,ATAD2,CEBPZ	7.72	0
Signal transduction through IL1R	33	20	IFNA1,IL6,IL1RAP,IRAK2,IRAK3,IL1A,NFKB1,IL1B,RELA,TGFB1,TNF,TOLLIP,MAP2K3,TRAF6,IKBKB,IRAK1,MYD88,JUN,MAPK14,ECSIT	13	TAB1,IL1R1,NFKBIA,TGFB2,TGFB3,MAP3K1,MAPK8,IFNB1,MAP3K7,MAP3K14,IL1RN,CHUK,MAP2K6	7.71	0
Pregnane X Receptor pathway	33	15	NR1I2,SRC,PPARGC1A,PSMC5,NRIP1,NCOA2,SRPX2,SLCO1B1,CYP4F12,ABCC4,NCOA1,ABCB1,CYP2C9,CYP3A5,SULT2A1	18	HSP90AA1,RXRA,NCOA3,DNAJC7,CYP3A7,UGT1A6,UGT1A3,UGT1A9,CYP2A6,UGT1A4,FOXO1,CYP3A4,UGT1A1,CYP2B6,GSTA2,CYP2C19,ABCC2,ABCC3	7.71	0
Alpha 6 Beta 4 signaling pathway	33	16	LAMA3,LAMB3,SHC1,LAMB2,LAMC2,IRS2,SRC,MAPK14,GAB1,PRKCD,EIF4EBP1,IRS1,MAPK3,LAMA1,ITGB4,LAMA2	17	ITGA6,LAMA5,LAMC1,PTPN11,LAMB1,GRB2,MAPK1,PRKCA,PIK3R1,PIK3R2,SOS1,MTOR,HRAS,RAC1,RHOA,AKT1,PTK2	7.71	0
Regulation of Insulin-like Growth Factor (IGF) transport and uptake by Insulin-like Growth Factor Binding Proteins (IGFBPs)	8	2	IGFBP3,IGFBP5	6	IGFBP1,IGFBP2,IGFBP6,IGFBP4,IGFALS,CTSG	7.71	0
Toll-like Receptor Cascades	9	4	LBP,TLR9,PLCG2,BPI	5	TLR10,CD14,TLR5,TLR3,TIRAP	7.71	0
Alzheimers Disease	116	61	APP,APH1A,APBB1,GAPDH,MME,ADAM10,BACE1,APOE,LRP1,CALML3,PSEN1,FAS,PPP3CA,CASP8,CACNA1S,BID,PPP3CC,PLCB1,CASP3,PPP3R2,PLCB2,PLCB3,GRIN1,ADAM17,CACNA1C,PSEN2,TNF,MAPK3,CASP9,IL1B,MIR3200,GRIN2D,MIR9-1,RYR3,ITPR3,MIR9-3,CAPN1,ATP2A1,MIR377,MIR433,ERN1,MIR323A,ATF6,ITPR1,CDK5R1,CDK5,MIR21,MIR124-1,MIR181A1,MIR598,MIR181A2,MIR488,MIR138-2,MIR138-1,MIR495,MIR874,MIR129-2,MIR410,MIR182,MIR29A,MIR29B1	55	NCSTN,TNFRSF1A,HSD17B10,IDE,CALM1,BAD,LPL,CALM2,CALM3,PSENEN,CALML5,CACNA1D,FADD,CACNA1F,PPP3CB,GNAQ,CYCS,PPP3R1,SNCA,CHP2,PLCB4,GRIN2A,APAF1,GRIN2B,CASP12,GRIN2C,MAPK1,ITPR2,MIR9-2,ATP2A2,CAPN2,ATP2A3,EIF2AK3,MIR134,MIR329-1,TP53,MIR10A,MIR30C2,NOS1,MIR671,GSK3B,MIR375,CASP7,MIR381,MIR124-2,MIR760,MIR136,MIR127,MIR34B,MIR873,MIR129-1,MIR1307,MIR34C,MIR887,MIR29C	7.71	0
SALM protein interactions at the synapse	1	0		1	RTN3	7.69	0
Genes controlling renal nephrogenesis	37	23	EYA1,ITGB1,ITGA3,LMX1B,CXCR4,PDGFB,CXCL12,VEGFA,LAMB2,LHX1,NCK1,ITGA8,NPHS1,FGF8,RET,WNT4,ROBO2,NCK2,FOXC1,TCF21,PDGFRB,CD36,FGFR2	14	GDNF,SIX1,FOXD1,HOXA11,KDR,WT1,FOXC2,NPHS2,CD2AP,NOTCH2,PAX2,SLIT2,EMX2,HOXD11	7.68	0
Striated Muscle Contraction Pathway	37	14	TNNC2,MYL4,ACTN4,TMOD1,ACTA1,MYOM1,TCAP,TNNT2,DES,VIM,TNNI3,ACTN3,MYL3,NEB	23	MYH3,MYL2,ACTN2,MYH6,MYH8,TNNI1,TTN,TPM3,DMD,TPM4,TPM1,TPM2,MYBPC3,TNNI2,MYBPC2,MYBPC1,TNNT3,MYL9,TNNT1,TNNC1,MYL1,ACTA2,ACTG1	7.68	0
Neural Crest Cell Migration during Development	38	19	AKT3,CDH11,NGEF,MMP9,MMP2,PIK3CA,PIK3R3,PIK3R5,PIK3R6,MMP8,TWIST1,ARF1,PAK1,BDNF,JUN,EPHB2,EPHB3,EPHB6,PAK2	19	AKT2,FOS,EPHB1,PIK3CB,PIK3CD,PIK3R4,TIAM1,TRIO,PIK3CG,RAC1,AKT1,F2RL2,RHOA,STAT3,NGFR,EPHB4,PAK3,PAK4,PAK6	7.66	0
Glycolysis and Gluconeogenesis - for workshop	38	24	TPI1,ALDOA,PFKP,LDHAL6B,FBP1,ALDOC,GAPDH,PFKM,PGK1,PKLR,SLC2A5,LDHA,PGAM2,ENO3,ENO1,LDHC,LDHB,HK2,PGK2,FBP2,SLC2A3,GCK,ALDOB,GPI	14	SLC2A2,GOT1,MDH1,HK1,SLC2A1,PFKL,HK3,MPC2,MPC1,ENO2,G6PC,PCK1,SLC2A4,PGAM1	7.66	0
ABC-family proteins mediated transport	11	5	PEX3,ABCF1,CFTR,PC,ABCA4	6	ABCE1,ABCB4,PEX19,ABCC2,ABCA12,ABCA3	7.6	0
Hair Follicle Development: Induction (Part 1 of 3)	49	23	LEF1,NFKB1,FGFR2,FOXI3,NCAM1,LRP5,IKBKB,FZD1,IVL,NOG,EDA,INHBA,DVL2,SHH,DKK4,BMP4,EGFR,DVL1,TCF3,CTNNB1,PTCH1,GLI1,EGF	26	FGF20,IKBKG,FST,MSX2,TP63,VCAN,WNT10B,LRP6,KRT10,WNT10A,SP5,MYC,CHUK,DVL3,CTGF,EDAR,GSK3B,NFKBIB,BMPR1A,FGFR1,TCF4,SMO,GLI2,GJB6,CDH3,FGF7	7.58	0
Thymic Stromal LymphoPoietin (TSLP) Signaling Pathway	45	22	MAP2K2,MAPK3,TSLP,CRLF2,PIK3CA,JAK2,MAPK14,EIF4EBP1,RELB,RELA,NFKB1,NFKB2,STAT6,SRC,CCL11,IL6,CISH,TNFSF4,FES,HCK,FYN,LYN	23	STAT1,STAT3,STAT4,AKT1,MAPK1,MTOR,RPS6,PTPN11,JAK1,IL7R,MAP2K1,NFKBIA,MAPK8,TEC,GAB2,STAT5B,STAT5A,MAPK9,MYC,IL2RA,YES1,LCK,BTK	7.57	0
Prostaglandin Synthesis and Regulation	31	21	PTGS2,ANXA6,SCGB1A1,ANXA5,ANXA8,S100A6,EDN1,HPGD,PRL,EDNRA,CYP11A1,PLA2G4A,PTGIS,PTGDS,TBXAS1,PTGDR,PTGER1,PTGER2,PTGER3,PTGER4,PTGFR	10	PTGS1,ANXA3,ANXA2,ANXA1,ANXA4,HSD11B1,EDNRB,HSD11B2,S100A10,PTGIR	7.47	0
Base Excision Repair	31	12	APEX1,PNKP,NEIL2,APEX2,LIG3,SMUG1,MUTYH,MPG,MBD4,POLD2,POLE3,FEN1	19	PARP1,OGG1,NTHL1,NEIL3,XRCC1,LIG1,POLB,UNG,TDG,POLL,HMGB1,POLE,POLD1,POLE2,POLE4,POLD3,POLD4,PCNA,PARP2	7.47	0
Tumor suppressor activity of SMARCB1	31	13	RBBP4,PTCH1,DPF1,GLI4,SMARCD3,SMARCC2,GLI1,GLI3,EED,ACTL6A,ACTL6B,SMARCE1,SMARCD2	18	RB1,ARID1B,SMARCB1,ARID1A,SMARCC1,SUZ12,SMARCA4,SMO,GLI2,EZH2,H3F3B,H3F3A,CDKN2A,CDK4,CDK6,DPF2,DPF3,SMARCD1	7.47	0
Ethanol effects on histone modifications	31	13	MTHFR,EHMT2,ADH1B,HDAC2,ALDH2,ADH1C,HDAC1,ALDH1A3,HDAC4,HDAC5,HDAC6,HDAC8,HDAC9	18	ELP3,DHFR,AHCY,TYMS,ATF2,CYP2E1,ADH1A,KAT2B,ALDH1A1,MTR,MAT1A,ALDH1A2,HAT1,SLC19A1,HDAC3,ACSS2,HDAC10,HDAC7	7.47	0
Trans-sulfuration and one carbon metabolism	31	11	AHCYL2,DNMT3A,SHMT1,DNMT3B,DNMT3L,DHFRL1,BHMT,MTHFR,GSS,GCLC,GCLM	20	PHGDH,MAT1A,PSPH,PSAT1,MAT2A,AHCYL1,MAT2B,DNMT1,AHCY,SHMT2,AMT,TYMS,DHFR,MTHFD1,MTHFD2,MTHFD2L,MTHFD1L,MTR,CBS,CTH	7.47	0
IL17 signaling pathway	31	16	JAK2,TRAF6,TRAF3,TRAF3IP2,CEBPB,IL17RB,IL17A,IL17B,IL17C,IL17RE,IL17D,IKBKB,SP1,RELA,NFKB1,MAPK3	15	IL17RA,IL17RC,STAT3,MAPK1,IL25,MAP3K7,CEBPD,IL17F,IL17RD,GSK3B,IKBKG,NFKBIB,MAP3K14,JAK1,AKT1	7.47	0
Matrix Metalloproteinases	31	21	MMP2,MMP9,MMP10,TIMP2,MMP7,TIMP3,MMP12,MMP19,MMP20,MMP26,BSG,MMP3,TNF,MMP14,MMP15,MMP23A,MMP16,MMP8,MMP13,MMP23B,TIMP1	10	MMP11,TIMP4,MMP28,MMP25,MMP17,MMP27,MMP24,TCF20,MMP1,MMP21	7.47	0
Photodynamic therapy-induced HIF-1 survival signaling	36	18	PTGS2,LDHA,VEGFA,HIF1AN,PGK1,TGFA,IGFBP3,EPO,SLC2A3,ANGPT2,HIF1A,BIRC5,SERPINE1,BCL2A1,EDN1,NOS2,BNIP3L,BID	18	ARNT,PFKL,SLC16A1,ANGPT1,PDHA1,IGFBP1,IGFBP2,SLC2A1,TGFB3,EGLN1,HK1,MCL1,BCL2L1,BNIP3,PMAIP1,TP53,BAX,BAK1	7.44	0
Signal amplification	5	4	P2RY1,MAPK14,PLA2G4A,TBXA2R	1	P2RY12	7.39	0
Hedgehog Signaling Pathway	41	22	FBXL17,PTCH1,SUFU,GLI3,CSNK1A1L,ARRB1,GLI1,CUL3,CCND1,CSNK1A1,CCND2,BCL2,CSNK1G3,CSNK1D,CSNK1G1,SHH,PTCH2,LRP2,BOC,EVC2,PRKACB,PRKACG	19	CSNK1G2,ARRB2,GAS1,GLI2,KIF7,HHIP,GPR161,SPOP,PRKACA,SPOPL,KIF3A,SMO,EVC,CSNK1E,DHH,IHH,SMURF1,SMURF2,CDON	7.35	0
Synaptic adhesion-like molecules	1	0		1	RTN3	7.34	0
Insulin signalling in human adipocytes (diabetic condition)	1	1	IRS1	0		7.34	0
mRNA Capping	4	2	NCBP1,RNMT	2	NCBP2,RNGTT	7.28	0
Oxidative Stress	30	17	NFKB1,SP1,HMOX1,GPX3,NQO1,CAT,TXNRD2,GCLC,MT1X,GSTT2,CYBA,JUNB,SOD2,SOD3,MAPK14,MAPK10,NOX4	13	MAOA,NFIX,GPX1,UGT1A6,TXN2,TXNRD1,GSR,MGST1,CYP1A1,FOS,SOD1,NFE2L2,XDH	7.21	0
Dopaminergic Neurogenesis	30	15	FOXA2,OTX2,PITX3,TGFB1,NKX2-2,LMX1B,ASCL1,SHH,FGF8,DDC,GLI1,CDKN1C,RET,NR4A2,NEUROG2	15	GBX2,EN1,NEUROD1,EN2,NKX6-1,TH,WNT1,SLC6A3,ALDH1A1,SLC18A2,GLI2,LMX1A,MSX1,SOX2,STAT3	7.21	0
Glycogen Synthesis and Degradation	35	11	PGM1,GBE1,GYS1,GYS2,PHKB,PHKG1,PPP2CB,PPP2R5B,PPP2R2C,PPP2R5A,PPP2R1B	24	PPP2CA,GSK3B,CALM3,UGP2,GYG2,PHKA1,AGL,PHKA2,PYGM,PYGB,PYGL,PHKG2,PPP2R5E,CALM2,PPP2R5C,GSK3A,PPP2R1A,PPP2R2A,PPP2R2B,PPP2R5D,PPP2R3A,PPP2R3B,PPP2R4,CALM1	7.2	0
Signaling by BMP	3	2	ZFYVE16,SKI	1	SMAD4	7.14	0
Histone Modifications	59	19	SETBP1,HIST2H3D,SETD1A,DOT1L,SETD2,EHMT2,SETD6,SMYD4,SETD7,SETDB2,SMYD1,HIST1H4A,SUV39H2,HIST1H3E,EED,HIST1H3G,HIST1H3A,HIST1H4G,HIST1H4F	40	H3F3A,H3F3B,HIST1H4K,ASH1L,HIST1H3D,HIST1H4E,NSD1,HIST1H3J,PRDM2,HIST2H3A,SET,HIST2H3C,SETD1B,EHMT1,SETD3,EZH1,SETD4,EZH2,SETD5,SMYD3,SMYD5,SETD9,SUV39H1,SETDB1,AEBP2,HIST1H4C,SETMAR,HIST1H3I,HIST1H4D,SMYD2,HIST1H4H,HIST1H4I,HIST1H4J,HIST4H4,HIST1H3C,HIST1H3H,HIST1H4B,HIST1H4L,HIST1H3F,HIST1H3B	7.13	0
Phase 1 - Functionalization of compounds	34	15	TBXAS1,CYP51A1,CMBL,CYP4V2,CYP27A1,POR,CYP19A1,CYP46A1,CYP1A2,CYP24A1,TYR,CYP2S1,CYP3A43,CYP4F22,EPHX1	19	CYP2R1,CYP17A1,AADAC,CORT,BPHL,CYP1B1,CYP39A1,CYP21A2,TES,CYP1A1,CPM,SPN,ACSS2,ACSS1,CYP2U1,CYP26C1,CYP11B2,ALDH3A1,AOC2	7.11	0
Nucleotide-binding Oligomerization Domain (NOD) pathway	39	20	XIAP,COPS6,PRDM1,NOD2,ERBB2IP,CARD6,CARD9,CASP9,NDUFA13,CASP8,MEFV,PYCARD,NLRP3,RELA,NLRP12,NLRP7,NLRP10,IL1B,IKBKB,DUOX2	19	NOD1,NLRP1,RIPK2,CASP1,RAC1,SUGT1,NLRP2,NAIP,NFKBIA,NLRC4,NLRP4,CHUK,IL18,IKBKG,AAMP,CASP5,CASP7,CARD8,AIM2	7.1	0
IL-5 Signaling Pathway	39	10	IL5RA,MAPK3,PIM1,JAK2,LYN,SPRED1,MAP2K2,SHC1,JUN,BCL2	29	RPS6KB1,RAF1,STAT5B,GSK3B,MAP2K1,CSF2RB,STAT3,MAPK1,STAT1,GRB2,STAT5A,RPS6KB2,SYK,AKT1,HRAS,MYC,PTPN11,PIK3R1,PIK3R2,PIK3CG,ELK1,BTK,RPS6KA1,GSK3A,IL5,RPS6,FOS,MTOR,SOS1	7.1	0
Primary Focal Segmental Glomerulosclerosis FSGS	69	32	AGRN,KIRREL3,DNM1,PLAUR,JAG1,FYN,NCK1,ITGB3,TGFB1,CTSL,LAMB2,NPHS1,LMX1B,MYO1E,SCARB2,ITGB4,CDKN1C,MME,VIM,CDKN1A,ACTN4,INF2,COL4A3,COL4A4,LIMS1,CD80,NOTCH1,CTNNB1,LRP5,ITGB1,ITGA3,UTRN	37	PTPRO,VCL,CLDN1,LAMA5,CD151,IRF6,SYNPO,TLR4,KIRREL2,VTN,AKT1,ITGAV,CAMK2B,DKK1,CD2AP,KRT8,PLCG1,NPHS2,CDKN1B,CR1,PAX2,PODXL,FAT1,COL4A5,PLCE1,WT1,TRPC6,MYH9,SMARCAL1,PCNA,MKI67,LRP6,TLN1,ILK,DAG1,PARVA,WNT1	6.98	0
Eicosanoid metabolism via Lipo Oxygenases (LOX)	29	20	CYP4A11,LTB4R,ALOX15B,ALOX15,HPGD,CYP4A22,CYP4F12,CYP4F2,ACOX2,EHHADH,ACAA1,GGT5,DPEP1,PTGR1,PTGR2,LTB4R2,CYSLTR1,CYSLTR2,PPARD,TRPA1	9	LTA4H,ALOX5,ALOX12,LTC4S,ACOX1,ACOX3,PPARA,FPR2,TRPV1	6.96	0
Regulatory circuits of the STAT3 signaling pathway	78	39	DUSP2,IFNAR1,CREBBP,IL2RG,CSF3R,MAPK10,JAK2,AGTR1,PDGFRA,IL12RB2,MAPK13,MAPK14,MAPK3,PTPRC,IL6R,EGFR,MLST8,F2RL3,IFNGR1,RICTOR,SRC,MAPK7,MAPK15,PDGFRB,IL27RA,MAPK12,MAPK6,OSMR,IL21R,SETD7,IL10RA,F2R,PIAS3,IL9R,IL11RA,CNTFR,IL5RA,MAPK4,JAK3	39	IL2RB,GHR,IL2RA,TRIM28,IL7R,IL20RB,CSF2RA,MAPK1,MAPK11,MTOR,MAPK8,AGTR2,IL15RA,IL20RA,IL10RB,CSF2RB,AKT1S1,SOCS3,MPL,F2RL2,MAPKAP1,PTPRT,STAT3,IL6ST,STMN1,IL22RA1,IFNLR1,PRKCB,IL3RA,RPTOR,LIFR,IFNGR2,CTF1,MAPK9,PTPRD,DEPTOR,IFNAR2,JAK1,TYK2	6.96	0
Selective expression of chemokine receptors during T-cell polarization	29	12	CXCR4,IL12B,TGFB1,CSF2,CCL4,CD28,CD40LG,IL12RB2,IL4R,IFNGR1,CCR3,CCR1	17	CCL3,CCR7,IL12A,IL4,IL5,TGFB2,TGFB3,CD4,IL2,IFNG,IL12RB1,IL18R1,IFNGR2,CCR4,CXCR3,CCR2,CCR5	6.96	0
MAPK Cascade	29	16	SIPA1,PLCB3,RASA3,MAP2K2,MAPK3,RRAS,MAP2,BRAF,MAP2K4,MAP3K2,MAPK10,MAPK14,MAP2K3,JUN,MAP3K12,MAPK12	13	MAP3K1,MAP2K1,HRAS,NRAS,MAPK1,MBP,KRAS,RAF1,ELK1,ARAF,MAP2K7,MAP3K3,MAP2K6	6.96	0
Regulation of TP53 Activity through Methylation	7	2	EP300,JMY	5	PRMT5,TTC5,SMYD2,SETD9,L3MBTL1	6.96	0
Hair Follicle Development: Cytodifferentiation (Part 3 of 3)	77	35	PHLDA1,EGFR,NOTCH1,LGR5,IGFBP5,FZD1,JUN,KITLG,EGR2,KLK6,ADAM17,CD34,FOXN1,DSC2,NFKB1,LRIG1,CASP14,PERP,KLK13,PROM1,NFATC1,KRTAP8-1,CD200,KRTAP6-1,SPINK5,LEF1,RBPJ,ELANE,WNT5A,CUX1,DKK4,SOX9,FOXE1,KLK7,TCF3	42	S100A4,SOX2,GPRC5D,DKK3,GSDMA,KRT15,CTGF,GATA3,GAS1,DKK1,DSG4,FOS,HOXC12,DLX3,LHX2,MSX1,HOXC13,WIF1,BCL11B,MSX2,HR,SFRP1,FST,GJB6,SPINK6,KLK4,NR3C1,KLK14,KRTAP3-3,RUNX3,DSG1,KRTAP2-4,BMP6,FOSB,ADAMTS20,SOSTDC1,BMPR1A,TP63,KRT19,KLK5,TCF4,FOXQ1	6.95	0
FBXL10 enhancement of MAP/ERK signaling in diffuse large B-cell lymphoma	34	12	MAPK3,DUSP6,EED,PCGF1,BCL6,RNF2,HIST2H3D,HIST1H3G,HIST1H3A,HIST1H3E,H2AFJ,H2AFY	22	H2AFB1,MAPK1,H2AFB2,EZH2,SUZ12,BCOR,H3F3A,H3F3B,HIST1H3D,HIST1H3J,HIST2H3A,HIST2H3C,HIST1H3C,HIST1H3H,HIST1H3F,HIST1H3B,HIST1H3I,H2AFB3,H2AFV,H2AFX,H2AFY2,H2AFZ	6.95	0
Photodynamic therapy-induced NF-kB survival signaling	34	25	CCND1,VEGFA,IL1A,IL1B,IL6,CSF2,TNF,EGLN2,IKBKB,NFKB1,RELA,REL,NFKB2,TRAF6,PTGS2,ICAM1,CD40LG,SELE,RELB,BIRC5,BCL2A1,BCL2L2,MMP3,MMP9,MMP2	9	TNFRSF1A,IL2,CHUK,VCAM1,CXCL2,CFLAR,BIRC2,BIRC3,MMP1	6.95	0
Interactions between immune cells and microRNAs in tumor microenvironment	46	26	MIR24-1,MIR155,CTLA4,MIR24-2,CD80,CD86,MIRLET7D,MIR138-1,MIR210,MIR34A,MIR138-2,MIR200B,PDCD1,MIR29A,IRAK4,TRAF6,STAT6,MIR21,MIR146A,PIAS3,TLR8,NFKB1,NFKB2,TGFB1,IL4R,IL2RG	20	IL2RA,TLR4,MIR214,TGFBR2,SOCS1,MIR23A,MIR203B,CD274,MIR200A,MIR27A,MIR200C,TLR7,STAT3,CCL5,CXCL10,CCL2,IL4,TGFB2,TGFB3,IL2RB	6.89	0
Detoxification of Reactive Oxygen Species	9	5	PRDX5,SOD3,ATOX1,ATP7A,NUDT2	4	TXN2,TXN,P4HB,SOD1	6.88	0
Integrin alphaIIb beta3 signaling	9	3	APBB1IP,BCAR1,SHC1	6	CSK,TLN1,PTPN1,SOS1,SYK,CRK	6.88	0
RNA Polymerase III Transcription	9	4	NFIA,NFIC,NDP,ZNF143	5	SSB,NFIX,NFIB,GTF3A,POU2F1	6.86	0
Pathogenic Escherichia coli infection	52	17	LY96,TUBA1B,TUBAL3,CDH1,CTNNB1,ABL1,FYN,WASL,ITGB1,NCK1,NCK2,TUBB8,TUBB1,ARPC5,ARPC4,ARPC5L,ACTB	35	RHOA,CD14,TUBA3D,TUBA8,TLR4,TUBA4A,TLR5,TUBA3C,TUBA1A,TUBA3E,ROCK1,TUBA1C,YWHAQ,YWHAZ,KRT18,CTTN,HCLS1,ROCK2,OCLN,EZR,CDC42,PRKCA,WAS,CLDN1,ARHGEF2,NCL,TUBB3,TUBB,TUBB2B,TUBB2A,TUBB6,ARPC1B,ARPC2,ARPC1A,ACTG1	6.85	0
Regulation of TP53 Activity through Acetylation	3	2	EP300,PML	1	BRD7	6.84	0
Gap junction trafficking and regulation	6	5	GJA1,GJB2,GJB1,MYO6,DAB2	1	TJP1	6.72	0
Monoamine GPCRs	33	16	DRD5,DRD2,HTR1E,DRD3,HTR1F,HTR1A,HTR2C,HRH2,HTR4,HTR5A,ADRA1A,ADRA2A,ADRB1,ADRB2,CHRM3,CHRM5	17	DRD1,HTR2A,HTR1B,HTR2B,HTR1D,CHRM1,HTR6,HTR7,ADRA1B,ADRA1D,ADRB3,HRH1,CHRM2,DRD4,ADRA2C,ADRA2B,CHRM4	6.7	0
Signaling of Hepatocyte Growth Factor Receptor	33	15	MAP4K1,PIK3CA,PAK1,JUN,SRC,RAP1B,GAB1,PTEN,MAP2K2,RAPGEF1,RASA1,MAPK3,ITGB1,DOCK1,ITGA1	18	FOS,PTPN11,ELK1,PXN,MAPK1,GRB2,MAPK8,PTK2B,CRKL,HRAS,STAT3,CRK,RAF1,PTK2,RAP1A,MAP2K1,HGF,SOS1	6.7	0
Transcriptional regulation by the AP-2 (TFAP2) family of transcription factors	26	10	CREBBP,EP300,KCTD15,ESR1,NOP2,VEGFA,CDKN1A,APOE,KDM5B,EGFR	16	CGA,YY1,KCTD1,ERBB2,TFAP2C,WWOX,UBE2I,YEATS4,NPM1,KIT,HSPD1,PITX2,MYBL2,DEK,MYC,ATAD2	6.69	0
mBDNF and proBDNF regulation of GABA neurotransmission	37	14	GABRA1,SHC1,PTEN,PIK3CA,PIK3R3,AP2A2,JAK2,GABRA2,GABRA3,GABRA6,GABRB3,GABRG1,GABRG2,GABRD	23	CREB1,PLCG1,STAT3,RHOA,SLC12A5,AP2A1,NTRK2,CREM,NGFR,PIK3CB,PIK3R1,PIK3R2,PIK3CG,AP2B1,ROCK1,GABRA4,GABRA5,GABRB1,GABRB2,GABRG3,GABRE,GABRP,GABRQ	6.61	0
Integrated Cancer Pathway	10	3	BACH1,MIR21,MIR29B1	7	ATF1,PLK1,CDC25A,CDC25B,MYC,MIR29B2,MIR29C	6.6	0
TNF related weak inducer of apoptosis (TWEAK) Signaling Pathway	40	18	RELB,NFKB1,TRAF1,NFKB2,IKBKB,IL6,TRAF3,MAPK3,HDAC1,TNFRSF12A,CASP8,CTNNB1,MMP9,RELA,MAPK14,CASP3,JUN,TNF	22	MAP3K14,RAC1,TNFSF12,TRAF2,BIRC2,FADD,MAPK1,NFKBIB,RIPK1,AKT2,TRAF5,AKT1,CHUK,NFKBIA,CCL5,MAP3K7,MAPK9,GSK3B,CCL2,CASP7,TRIM63,BIRC3	6.59	0
Neural Crest Cell Migration in Cancer	41	19	BDNF,AKT3,JUN,CDH11,NGEF,EPHB2,MMP9,EPHB3,MMP2,PIK3CA,EPHB6,PAK2,PIK3R3,PIK3R5,PAK1,PIK3R6,MMP8,TWIST1,ARF1	22	RAC1,AKT1,KIDINS220,AKT2,F2RL2,RHOA,STAT3,FOS,NGFR,EPHB1,EPHB4,PIK3CB,PIK3CD,PAK3,PAK4,PIK3R4,PAK6,SORT1,TIAM1,TRIO,NTRK2,PIK3CG	6.59	0
Disruption of postsynaptic signalling by CNV	32	19	DLG2,GRM1,STX1A,GRIN1,GRIN2D,NRXN2,NLGN2,MAPK3,CAMK2A,DLG1,NRXN3,ARC,RYR2,NLGN4X,RPH3A,CAMK2D,SYNGAP1,HOMER1,YWHAG	13	TJP1,DLGAP1,FMR1,GRIN2A,GRIN2B,GRIN2C,CAMK2B,CAMK2G,NRXN1,NLGN1,NLGN3,MAPK1,CYFIP1	6.45	0
Intracellular trafficking proteins involved in CMT neuropathy	27	11	EGR2,PMP22,LITAF,RAB4B,RAB25,SBF2,FIG4,HSPB1,MFN2,RAB7A,RABAC1	16	RAB11A,NDRG1,RAB4A,SH3TC2,MTMR2,DNM2,MPZ,RAB11B,NEFL,RAB3A,FGD4,HSPB8,GDAP1,KIF1B,LRSAM1,RAB3B	6.44	0
FGFR3 signalling in chondrocyte proliferation and terminal differentiation	27	14	THRA,MAPK12,SNAI1,MAPK14,FGF9,ATG5,BMP2,MAPK13,NPR2,BMP4,SOX9,CDKN1A,MAP2K2,MAPK3	13	PTH1R,PTHLH,FGF18,MAPK11,STAT1,IHH,RAF1,FGFR3,CNP,RBL1,PPP2CA,MAP2K1,MAPK1	6.44	0
Intraflagellar transport proteins binding to dynein	27	15	WDR35,IFT122,DYNLRB1,DYNC2H1,WDR19,IFT27,DYNLRB2,WDR60,IFT80,DYNLT3,IFT81,DYNC1LI2,DYNLL2,TCTEX1D2,DYNC1LI1	12	DYNC1H1,IFT140,DYNC2LI1,IFT22,DYNLL1,HSPB11,DYNC1I2,DYNC1I1,IFT43,IFT46,DYNLT1,WDR34	6.44	0
Photodynamic therapy-induced unfolded protein response	27	11	UBE2E1,DNAJB9,ATF6,EDEM1,ERN1,ATF3,ERP27,CALR,DDIT3,BBC3,TRIB3	16	ATF4,EIF2A,XBP1,PDIA6,HSPA5,NFE2L2,EIF2AK3,DNAJB11,HSP90B1,DNAJC3,ASNS,SULT1E1,NARS,PPP1R15A,BCL2L11,WARS	6.44	0
Follicle Stimulating Hormone (FSH) signaling pathway	27	11	FSHR,MAPK3,TSC2,HIST3H3,MAPK14,EIF4EBP1,SRC,SGK1,APPL1,CYP19A1,BDNF	16	MAPK1,FSHB,CGA,AKT1,RPS6,CREB1,RPS6KB1,FOXO1,GRK6,RPS6KB2,RAF1,MTOR,PRKCA,PRKACA,AREG,RHEB	6.44	0
Endothelin Pathways	6	3	COX2,RAMP1,EDNRA	3	CAD,NPY,EDNRB	6.43	0
Mitochondrial Fatty Acid Beta-Oxidation	7	3	ACAD10,ACAD11,ACSF2	4	MCEE,MCAT,PCTP,ACBD6	6.41	0
TBC/RABGAPs	13	8	TBC1D3,TBC1D7,TBC1D10A,RABGAP1,ULK1,TBC1D15,TBC1D17,TBC1D20	5	TBC1D2,TBC1D14,TBC1D16,POLG,TBC1D25	6.39	0
AMP-activated Protein Kinase (AMPK) Signaling	18	9	ADRA1A,CAMKK2,ADIPOR2,TSC2,PLCB1,HNF4A,LEPR,PRKACB,PRKACG	9	ADRA1B,MEF2B,CCNB1,INSR,STRADA,TSC1,STRADB,ADIPOR1,CAMKK1	6.39	0
G13 Signaling Pathway	36	13	LIMK1,ARHGDIB,GNA13,ARHGEF1,PIK3CA,MAPK10,PKN1,CFL1,MYBPH,MAP3K4,TNK2,WASL,IQGAP1	23	PPP1CB,IQGAP2,RPS6KB1,ROCK1,RHOA,ROCK2,PIK3R2,DIAPH1,PIK3CB,PFN1,PIK3CD,CFL2,RTKN,RAC1,CALM1,PAK3,CDC42,MYL1,CIT,WAS,CYFIP1,RHPN2,ARHGDIG	6.36	0
RORA activates gene expression	8	6	EP300,RORA,PPARGC1A,ARNTL,NPAS2,NR1D1	2	SIRT1,CPT1A	6.34	0
Sialic acid metabolism	5	2	NANS,SLC17A5	3	SLC35A1,NEU3,NEU2	6.27	1e-06
Incretin synthesis, secretion, and inactivation	5	1	GATA4	4	CDX2,ISL1,LEP,PAX6	6.27	1e-06
Sulfur amino acid metabolism	4	0		4	MRI1,TST,MAL,SLC25A10	6.25	1e-06
G1 to S cell cycle control	59	15	CCND1,CCND2,WEE1,CDKN1A,RPA1,E2F3,CCNG2,CDK2,CCNE2,MCM6,CDKN2B,CDKN2D,ATM,CDKN1C,CREB3L3	44	CDK4,POLE2,CDK6,POLE,CDC25A,CCND3,MYT1,RPA2,CDKN1B,RPA3,CDK7,CCNH,MCM2,RB1,MCM3,E2F1,MCM4,E2F2,MCM5,PRIM1,RBL1,POLA2,E2F4,E2F5,MYC,E2F6,CREB1,TFDP1,CREB3L1,TFDP2,CDK1,CCNE1,MCM7,PCNA,TP53,GADD45A,MDM2,CDKN2C,CDKN2A,CCNA1,CCNB1,CREB3,CREB3L4,MNAT1	6.22	1e-06
Ovarian Infertility Genes	31	15	BMPR1B,FSHR,ATM,MSH5,GJA4,INHA,PGR,ESR2,VDR,NR5A1,NRIP1,CEBPB,PTGER2,CCND2,CYP19A1	16	PRLR,LHCGR,ZP3,FIGLA,DMC1,MLH1,GDF9,ZP2,SMPD1,DAZL,SMAD3,NCOR1,EGR1,CDKN1B,CDK4,SYNE2	6.19	1e-06
Glucuronidation	26	6	PGM1,UGT2B10,UGDH,UGT2B28,UGT2B7,UGT2B11	20	PGM3,PGM2,PGM5,UGT1A10,UGP2,UGT1A5,HK1,UGT2A1,UGT2B17,UGT1A1,UGT1A4,UGT1A9,UGT1A8,UGT2A3,UGT2A2,UGT1A6,UGT2B15,UGT2B4,UGT1A3,UGT1A7	6.18	1e-06
PPAR Alpha Pathway	26	11	ACAA1,NR1H3,FABP1,CCND1,PLTP,APOA2,CPT2,APOA1,CYP4A11,APOA5,EHHADH	15	PPARA,RXRA,UGT1A9,SCP2,CPT1A,APOC3,DBI,ACADM,CDK4,CYP7A1,MYC,SLC27A1,KLK15,CDK1,CYP8B1	6.18	1e-06
YAP1- and WWTR1 (TAZ)-stimulated gene expression	6	1	RUNX2	5	YAP1,WWTR1,TBX5,KAT2B,CTGF	6.14	1e-06
Integrin alphaIIb beta3 signaling	10	3	APBB1IP,BCAR1,SHC1	7	CRK,CSK,TLN1,PTK2,SYK,SOS1,PTPN1	6.1	1e-06
Transcriptional Regulation by E2F6	17	3	CDC7,RBBP4,RBBP8	14	CBX3,L3MBTL2,EPC1,APAF1,CBX5,BRCA1,UXT,E2F6,PCGF6,E2F1,RRM2,TFDP2,RAD51,TFDP1	6.1	1e-06
Signaling by NTRK3 (TRKC)	5	3	NELFB,IRS1,NTRK3	2	PLCG1,BAX	5.99	1e-06
Signaling by NODAL	3	1	FOXO3	2	SMAD4,FOXH1	5.95	1e-06
Processing of Capped Intronless Pre-mRNA	3	0		3	SLBP,PABPN1,PAPOLA	5.95	1e-06
Toll-like Receptor Signaling related to MyD88	30	17	TLR8,TLR9,MYD88,IRAK4,IRAK1,TLR1,TLR2,TOLLIP,TRAF6,TRAF3,TBK1,IRF3,IKBKB,NFKB1,NFKB2,RELA,RELB	13	TLR5,TLR7,TIRAP,TLR4,TLR6,TLR3,TICAM2,TICAM1,IKBKE,IRF7,MAPK1,CHUK,IKBKG	5.94	1e-06
IL-7 Signaling Pathway	25	6	FYN,CCND1,MAP2K2,IL2RG,MAPK3,JAK3	19	MAP2K1,BCL2L1,PTK2B,CDKN1B,STAT5A,MYC,GSK3B,STAT5B,PIK3R2,JAK1,IL7,IL7R,STAT3,BAD,MAPK1,AKT1,PIK3R1,IL2RA,STAT1	5.91	1e-06
Signaling by NOTCH3	1	1	NOTCH3	0		5.91	1e-06
Signaling by NOTCH4	1	0		1	NOTCH4	5.91	1e-06
Mitochondrial complex I assembly model OXPHOS system	52	19	NDUFV1,NDUFA8,NDUFA13,NDUFB9,NDUFAB1,NDUFB5,TIMMDC1,NDUFAF3,TMEM126B,NDUFS1,TMEM186,NDUFA3,NDUFV3,NDUFB10,NDUFB1,NDUFAF1,ECSIT,NUBPL,NDUFS7	33	NDUFB2,COA1,NDUFB3,NDUFB7,NDUFB8,NDUFAF2,NDUFS3,FOXRED1,NDUFA5,NDUFA1,NDUFA6,NDUFV2,NDUFA2,NDUFA7,NDUFA12,NDUFS4,NDUFS6,NDUFB11,NDUFB6,NDUFB4,ATP5SL,TMEM70,NDUFC1,NDUFC2,ACAD9,NDUFA10,NDUFS5,NDUFAF6,NDUFS2,NDUFAF7,NDUFS8,NDUFAF5,NDUFAF4	5.89	1e-06
Vitamin D-sensitive calcium signaling in depression	35	16	GGT1,ITPR3,TPH1,GRIN1,ATP2B1,KDM3A,CYP27A1,GCLC,KCNQ2,VDR,GRIN2D,KCNQ3,ITPR1,ATP2B2,BCL2,CACNA1C	19	ATP2B4,RXRA,ATP2B3,GRIN2C,G6PD,KDM1B,KDM1A,GSR,ITPR2,CHRM1,GRM5,TPH2,GRIN2A,GRIN2B,KDM6B,SLC8A1,PVALB,CYP27B1,NFE2L2	5.86	1e-06
Nuclear Receptors in Lipid Metabolism and Toxicity	33	19	RARG,CYP24A1,NR1I3,CYP4A11,VDR,CYP4B1,PPARG,RARA,PPARD,ABCD3,ABCD2,CYP2C9,ABCA1,CYP1A2,ABCB1,ABCG1,NR1H4,NR1H3,NR1I2	14	CYP7A1,CYP27B1,RARB,PPARA,CYP3A4,CYP26A1,CYP2E1,CYP2B6,ABCB4,ABCB11,ABCC2,ABCC3,ABCG5,CYP8B1	5.86	1e-06
miRNAs involvement in the immune response in sepsis	47	28	TNF,MIR200B,IL1A,MYD88,MAPK14,IRAK1,MIRLET7E,MIR146A,MIR155HG,ICAM1,IRF1,IKBKB,RELA,MIR223,NFKB2,IRAK4,RELB,TRAF6,NFKB1,MIR9-1,TAB2,CXCL8,TRAF3,TLR8,CCL4,ELANE,LCN2,GZMB	19	TLR4,TLR7,MIR200C,MAP3K7,MAPK8,TAB1,IRF5,MIRLET7I,IRF7,MIR16-1,MIR146B,MIR16-2,MIR199A1,MIR199A2,IKBKG,CCL3,CHUK,MIR203B,VCAM1	5.79	2e-06
Netrin-UNC5B signaling Pathway	48	22	NTN1,ROBO4,NTN3,PPP1CA,NEO1,PPP2R1B,SRC,AGAP2,FYN,PLEKHH1,PIK3CA,ITGB4,IL6,MAP2K2,MAPK3,TNF,IL1A,ALPL,ICAM1,SELE,MAPK14,CASP3	26	MAPK1,NTN4,DAPK1,ARHGEF12,RGMA,DCSTAMP,PRKCA,YAP1,INPP5D,PTPN11,AKT1,PTK2B,GSK3B,TP53,RAC1,RHOA,CCL2,PTK2,RAF1,MAP2K1,PPP2CA,IL10,VCAM1,UNC5B,KDR,CDH5	5.71	2e-06
Interleukin-15 signaling	5	1	SHC1	4	GRB2,GAB2,IL15RA,IL15	5.7	2e-06
RAF-independent MAPK1/3 activation	4	2	MAPK3,PEA15	2	MAP2K1,MAPK1	5.65	2e-06
Mammalian disorder of sexual development	25	13	SOX9,GATA4,SOX8,NR5A1,INSL3,RSPO1,CTNNB1,SRD5A1,WNT4,PBX1,PTGDS,FGFR2,FGF9	12	WT1,AMH,FST,CBX2,FOXL2,RBFOX2,DHH,DMRT1,SRY,AMHR2,EMX2,MAPK11	5.64	2e-06
Mammalian Sexual Development	25	13	SOX9,GATA4,PTGDS,SOX8,FGFR2,FGF9,NR5A1,INSL3,RSPO1,CTNNB1,SRD5A1,WNT4,PBX1	12	WT1,AMH,FST,SRY,CBX2,AMHR2,FOXL2,EMX2,RBFOX2,MAPK11,DHH,DMRT1	5.64	2e-06
Sphingolipid Metabolism (integrated pathway)	24	13	ASAH1,SGMS1,SPHK2,SGPL1,SPTLC1,SPHK1,KDSR,SPTLC2,CERS4,DEGS2,PLPP3,UGT8,SGPP2	11	CERK,SGPP1,UGCG,DEGS1,CERS5,CERS6,SMPD1,SGMS2,CERS1,CERS2,CERS3	5.64	2e-06
Type 2 papillary renal cell carcinoma	32	17	SETD2,TFE3,CDKN1A,DVL2,HIF1A,COL21A1,CADM2,EGLN2,EGLN3,VHL,RBX1,CREBBP,EP300,VEGFA,TGFB1,PDGFB,TGFA	15	FH,EPAS1,PRCC,SFPQ,CTSK,BIRC7,DIAPH1,TFEB,EGLN1,CUL2,ARNT,ARNT2,SLC2A1,TGFB2,TGFB3	5.63	2e-06
Overview of nanoparticle effects	1	1	HMOX1	0		5.59	3e-06
Signaling by Interleukins	27	13	CSF3R,TXLNA,EBI3,IL31,IL32,IL33,IL9,IL9R,IL2RG,IL12RB2,IL13,IL1RL2,IL37	14	FLT3,CSF1R,IL12A,IL15,CD4,IL27,PRTN3,IL1RL1,IL34,IL13RA2,IL18,IL18R1,IL18RAP,IL18BP	5.58	3e-06
Regucalcin in proximal tubule epithelial kidney cells	42	17	ROS1,TNFSF11,CASP8,CASP9,RELA,TGFBR1,SENP8,RGN,TGFB1,CASP3,NF1,NR3C2,G3BP1,PDE1B,MAPK10,MAPK3,BRAF	25	BAX,RAF1,PTH,TRPV5,PPP3R1,SMAD2,SMAD4,MAPK1,MTOR,SLC8A1,PRKCQ,FFAR3,AKT1,TNFRSF1A,NOS1,MAP3K5,BAK1,ACTA2,CALCA,SEC16B,MAP2K1,MCU,APAF1,PRKACA,ATP2B3	5.45	4e-06
Notch Signaling	41	23	HES1,PTCRA,HDAC2,CTBP1,CREBBP,JAG1,MFNG,NOTCH3,ADAM17,APH1A,TNF,PSEN1,PSEN2,DVL1,DVL2,DTX1,DTX2,DTX3,RBPJ,NCOR2,NOTCH1,MAML3,HDAC1	18	CTBP2,DLL1,DLL3,DLL4,JAG2,LFNG,RFNG,NOTCH2,NOTCH4,APH1B,NCSTN,DVL3,NUMB,NUMBL,DTX4,DTX3L,MAML1,HES5	5.43	4e-06
Type I Interferon Induction and Signaling During SARS-CoV-2 Infection	28	11	TRAF6,IRF3,TREML4,MYD88,IKBKB,TRAF3,NFKB1,TBK1,MAPK14,JUN,IFNAR1	17	IKBKE,JAK1,CHUK,TLR7,IKBKG,NFKBIA,OAS1,MAP3K7,IFNAR2,MAPK8,TYK2,STAT1,FOS,STAT2,IRF9,OAS2,OAS3	5.42	4e-06
Angiopoietin Like Protein 8 Regulatory Pathway	104	46	PIK3C3,IRS1,GCK,SOS2,PIK3R3,IRS2,PIK3C2A,PIK3C2G,PIK3CA,THRA,SLCO1C1,ANGPTL8,TSC2,SHC2,SHC3,SHC1,MAP3K4,MAP3K12,MAP3K13,EIF4EBP1,MAP2K3,MAP3K10,CBL,MINK1,RAPGEF1,RHOQ,FASN,SCD,MAPK14,MAP2K2,MAP3K2,MAP4K1,MAPK10,RPS6KA6,MAPK4,RPS6KA4,MAP4K5,MAPK6,MAP4K4,MAPK3,MAPK12,MAP2K5,MAP2K4,MAPK13,MAPK7,CBLB	58	PIK3CD,RPS6KB1,THRB,LPL,MAP3K8,MAP2K6,RHEB,PIK3R4,G6PC,RAF1,PIK3R1,GRB2,PIK3R2,DIO2,INSR,RXRA,RPS6KB2,SOS1,SLC16A2,PIK3CG,IRS4,PIK3CB,TSC1,MAP2K7,GSK3A,GSK3B,MAP3K1,AKT1,AKT2,EIF4E,MAP4K2,CAP1,FLOT1,CBLC,FLOT2,CRK,ABCG8,ABCG5,CYP3A4,CYP7A1,CYP2B6,MAP2K1,MAP3K7,MAPK1,RPS6KA5,MAP3K6,MAPK8,MAP3K11,MAP4K3,MAPK11,MAP3K14,RPS6KA1,RPS6KA2,MAP3K5,RPS6KA3,MAPK9,MAP3K3,MAP3K9	5.41	4e-06
Serotonin HTR1 Group and FOS Pathway	32	12	BRAF,MAP2K3,HTR1E,MAP2K2,HTR1A,MAPK14,HTR1F,GNAI3,MAPK3,ITPR1,SRF,ELK4	20	CREB1,GNAI2,HTR1D,GNAO1,MAP2K6,HTR1B,MAP2K1,GNAI1,MAPK1,PDPK1,MAPKAPK2,MAPKAPK3,RASGRF1,RPS6KA5,RASGRP1,ELK1,RAP1A,RHOA,MAP3K1,FOS	5.4	4e-06
GDNF/RET signalling axis	23	13	EYA1,SOX11,RET,SALL1,SPRY1,FOXC1,ROBO2,GLI3,BMP4,IFT27,LHX1,CTNNB1,GREM1	10	SOX17,PAX2,GFRA1,AGTR2,FOXC2,GDNF,GATA3,FAT4,HSPB11,SLIT2	5.37	4e-06
FGF23 signalling in Hypophosphatemic rickets	23	12	KL,CCND1,ROS1,NFKB2,ALPL,FGF23,SPP1,NFKB1,CDKN1A,ENPP1,CYP24A1,FGFR2	11	FGFR3,PTH,DMP1,GALNT3,ORAI1,CYP11B2,FAM20C,PHEX,CYP27B1,SLC34A1,SLC34A3	5.37	4e-06
Sphingolipid Metabolism (general overview)	23	13	CERS4,ASAH1,DEGS2,SGMS1,SPHK2,PLPP3,SGPL1,UGT8,SPTLC1,SPHK1,SGPP2,KDSR,SPTLC2	10	CERK,CERS6,SGPP1,SMPD1,SGMS2,UGCG,CERS1,CERS2,CERS3,DEGS1	5.37	4e-06
Hippo-Yap signaling pathway	23	10	STK38L,SAV1,YY1AP1,MINK1,TAZ,MAP4K1,MAP4K4,TEAD1,TEAD2,TEAD3	13	YWHAQ,STK3,LATS2,CXCL10,LATS1,TNIK,NF2,NDRG1,RASSF1,MST1,MAP4K2,MAP4K3,TEAD4	5.37	4e-06
Glycolysis Pathway D (2)	23	17	ALDOC,PFKP,GAPDH,ALDOA,PFKM,LDHAL6B,PGK1,LDHA,PGAM2,ENO3,ENO1,LDHC,LDHB,HK2,PGK2,GCK,ALDOB	6	GAPDHS,HK1,PFKL,HK3,ENO2,PGAM1	5.37	4e-06
Photodynamic therapy-induced NFE2L2 (NRF2) survival signaling	23	12	JUN,ABCC4,HMOX1,GCLC,GCLM,MAPK12,MAPK13,MAPK14,EPHX1,CES1,NQO2,NQO1	11	KEAP1,FOS,ABCC2,ABCC3,ABCC6,GSTP1,ABCG2,MAPK11,NFE2L2,MAPK8,SRXN1	5.37	4e-06
Asparagine N-linked glycosylation	37	17	ALG9,ALG2,ALG5,PDIA3,MGAT1,MGAT2,FUT8,ST6GAL1,SRD5A3,GMDS,FPGT,SLC35C1,FUT3,CHST8,CHST10,AMDHD2,NUDT14	20	ALG6,ALG8,RFT1,DPAGT1,ALG3,ALG1,ALG11,ALG12,DOLPP1,DOLK,PGM3,MPI,MOGS,MLEC,MANEA,MGAT3,MGAT5,ST3GAL4,MPDU1,FUK	5.35	4e-06
Synthesis, secretion, and deacylation of Ghrelin	6	1	PLA2G7	5	KLF4,MBOAT4,LEP,GH1,IGF1	5.34	5e-06
IL-18 signaling pathway	207	105	IRAK1,TRAF6,BIN1,MTCH1,CASP8,NOX1,SLC4A7,AARS,SLC12A3,NFKB1,MEPCE,NCF1,NCF2,RASA3,IMP3,FAS,TNFSF11,CTNNB1,TNF,FASLG,JUN,CCL4,RUNX2,MMP3,MMP14,IL13,PTX3,BCL2,IER3,PTEN,MAPK3,KCNH2,MAPK14,TRPC4AP,SP1,EEF2,BID,TRAF1,CASP3,CXCL16,PLA2G7,CXCL8,EPB41,SYT10,NPPA,CCDC9,KRT31,FAM110A,GRN,REL,NFKBIZ,IL37,ULBP2,PRKCD,IKBKB,SRC,HSPB1,ACACB,CEBPB,IRF1,MYD88,IL1B,IL6,CCL20,NR1H3,SDC4,RGS16,EPS8,GRM7,SEMA6D,HCA…	102	FOXN3,CYCS,PRCC,CCL5,IL18RAP,TNIP3,IL18,CCL1,BAX,IL18R1,PHF20,MAPK1,HPS1,TICAM2,UCK1,LCK,PLOD3,ARFGAP2,ELAVL1,GSK3B,CCL2,CLDN1,CCL3,IL18BP,FOS,IFNG,IRF6,KLF2,BIRC3,BAD,BCL2L1,TP53,DEK,PTPRZ1,ZNF219,AKT1,NSMF,CREB1,PPP1R13L,PTMS,CFLAR,CDK5R2,CCL18,NACA,MMP1,NPPB,ZNF444,CA11,ITM2C,STAT3,PARP1,RPS6KB1,PIK3R1,ELK1,TBX21,MAPK8,CHUK,RPS6,NFKBIA,CSN2,MAP3K7,GSK3A,GRIN2B,PRKCA,PRKCB,RAF1,TNFRSF1A,GATA1,M…	5.16	7e-06
Interleukin-2 family signaling	11	4	JAK3,IL2RG,SHC1,HAVCR2	7	JAK1,IL2RB,IL2,IL2RA,SYK,PTK2B,LGALS9	5.15	7e-06
Nephrotic syndrome	43	16	PMM2,LMX1B,SCARB2,E2F3,WDR73,LAMB2,ITGB4,ITGA3,COL4A3,COL4A4,NPHS1,ACTN4,INF2,MYO1E,ARHGAP24,ARHGDIA	27	WT1,ALG1,SMARCAL1,NXF5,PAX2,LMNA,COL4A5,CD151,NPHS2,CD2AP,PLCE1,TRPC6,PTPRO,ZMPSTE24,PDSS2,CYP11B2,COQ2,COQ6,MYH9,SYNPO,ANLN,EMP2,CUBN,GPC5,PODXL,TTC21B,APOL1	5.14	7e-06
Rett syndrome causing genes	43	22	XAB2,GABRA3,KCNQ2,HDAC8,MEF2C,SYNGAP1,HAP1,GABRD,SCN2A,SATB2,HDAC1,SCN1A,BRAF,SRRM3,GPS2,HDAC5,HTT,SMARCA1,ACTL6B,STXBP1,HIVEP2,NCOR2	21	EIF2B2,SMC1A,TAF1B,GRIN2B,TRRAP,TCF4,NCOR1,RHOBTB2,CRK,SHANK3,SYNE2,TBL1X,GNAO1,CECR2,GABBR2,SCN8A,CHD4,IMPDH2,TBL1XR1,KCNJ10,GRIN2A	5.14	7e-06
Glycerolipids and Glycerophospholipids	24	11	CRLS1,DGAT1,PTDSS2,PNPLA3,PTDSS1,AGPAT4,PC,CDIPT,GPAT4,DGAT2,PLA2G1B	13	GPAM,CHPT1,PCYT2,CDS1,PISD,PNPLA2,PLD1,DGKZ,PEMT,PGP,CHKB,PCYT1A,ETNK1	5.09	8e-06
The human immune response to tuberculosis	23	7	JAK2,PSMB8,IRF1,PIAS1,IFNGR1,PTPN2,IFNAR1	16	JAK1,IRF9,IFNG,OAS1,MX1,SOCS1,STAT1,IFITM1,TAP1,IFI35,IFIT1,TYK2,IFIT3,STAT2,IFNGR2,IFNAR2	5.09	8e-06
Glutamate binding, activation of AMPA receptors and synaptic plasticity	6	5	AKAP5,DLG1,EPB41L1,MYO6,NSF	1	PICK1	5.09	8e-06
Glyoxylate metabolism and glycine degradation	6	3	NDUFAB1,LIPT2,LIPT1	3	GRHPR,AMT,GCSH	5.09	8e-06
Retinoid metabolism and transport	9	7	PALM,RBP2,RDH11,LDLR,APOE,RBP1,APOM	2	PLB1,LRAT	5.08	8e-06
Fertilization	8	3	ZP4,B4GALT1,CD9	5	ZP3,ZP2,SPAM1,ZP1,OVGP1	5.08	8e-06
Host-pathogen interaction of human corona viruses - MAPK signaling	36	14	JUNB,MAP2K2,MAP2K3,MAP2K4,MAP3K10,MAPK14,JUN,BCL2,MAPK10,MAPK13,DDIT3,MAPK12,MAP3K4,MAPK3	22	MAP2K1,MAP2K7,MAPK1,IFITM2,MAP3K1,ATF2,IFITM3,MAPK8,IFITM1,MAP3K9,EIF4E,MAP3K11,MAPK9,RPS6KA3,FOS,MAPK11,RPS6KA2,MAP2K6,RPS6KA1,RAF1,IFI27,BST2	5.08	8e-06
Branched-chain amino acid catabolism	3	2	ALDH6A1,BCKDK	1	HIBCH	5.05	9e-06
Prolactin receptor signaling	3	1	JAK2	2	PRLR,PTPN11	5.05	9e-06
Resolution of Abasic Sites (AP sites)	13	8	MPG,SMUG1,MUTYH,APEX1,MBD4,PNKP,FEN1,PARG	5	NTHL1,OGG1,TDG,POLB,LIG1	5	1e-05
Integrated Lung Cancer Pathway	49	28	EGF,SMAGP,PDK1,PIK3C2A,CASP8,CASP3,BCL2,PKLR,CASP9,TNF,ARF1,EGFR,ARF6,SRC,POR,BRAF,MYD88,CCND1,SH2D1A,IRS1,TGFA,PAK1,MIR21,CBL,MKKS,JAK2,JUN,FAS	21	MTOR,GRB2,APAF1,BAD,CASP7,RAC1,STAT1,FOS,RASGRF1,STAT3,TRAF2,RAF1,CRK,SAMSN1,ERBB2,RIPK1,CSK,CAMP,MDM2,CASP6,ERC1	5	1e-05
Steatosis AOP	26	11	NR1H4,FASN,FABP1,PPARG,NR1H2,RICTOR,MLST8,SREBF1,SCD,NR5A2,NR1H3	15	NR0B2,TTI1,PPARA,INSR,AKT1S1,HSD17B4,NFE2,PRKCI,DEPTOR,MAPKAP1,RPTOR,AKT1,AKT2,MTOR,TELO2	4.92	1.2e-05
Dissolution of Fibrin Clot	4	4	SERPINF2,HRG,SERPINE1,SERPINB2	0		4.89	1.3e-05
Interferon type I signaling pathways	49	16	IFNAR1,IRS1,IRS2,EIF4EBP1,PIAS1,EIF4B,REL,CBL,RAPGEF1,FYN,PTPRC,PIAS3,MAP2K3,MAPK14,RPS6KA4,MLST8	33	TYK2,JAK1,RPTOR,STAT1,STAT2,EIF4E,IRF9,MTOR,SOCS1,PDCD4,RPS6KB1,PTPN6,PTPN11,RPS6,SOCS3,EIF4A1,VAV1,MAPKAP1,CRKL,PRMT1,RAP1A,CRK,PIK3R1,PIK3R2,STAT4,GAB2,GNB2L1,STAT3,MAP3K1,MAP2K6,RPS6KA5,CREB1,PIK3CD	4.87	1.3e-05
Histidine, lysine, phenylalanine, tyrosine, proline and tryptophan catabolism	13	7	AMDHD1,KMO,IDO1,HAAO,IDO2,CRYM,PIPOX	6	HAL,SLC25A21,AFMID,HNMT,CARNS1,HYKK	4.87	1.4e-05
Fatty acyl-CoA biosynthesis	12	4	FASN,PALM,ACSF3,SLC27A3	8	SLC25A1,CIT,OLAH,ELOVL7,MAL,PPT1,PPT2,MORC2	4.83	1.5e-05
Cell Cycle	81	24	ABL1,ATM,ATR,CCND2,EP300,WEE1,HDAC1,PTTG2,HDAC2,CDK2,HDAC5,HDAC6,HDAC8,MPEG1,MCM6,CDC7,ARF1,E2F3,UBE2F,TGFB1,HDAC4,CCNE2,APC,YWHAG	57	BUB1B,ORC6,BUB1,CCNE1,BUB3,CCNA1,CCNA2,PCNA,PTTG1,HDAC3,CDK4,CDK6,CCNH,HDAC7,GSK3B,CCND3,PRKDC,YWHAZ,MCM3,CDK1,MCM4,CCNB1,MCM5,CCNB2,CCNB3,MCM7,TFDP1,MCM8,RBL1,MCM9,MCM10,CDC45,ORC1,CDC6,ORC2,SKP2,ORC3,MEN1,ORC4,ESPL1,ORC5,SMC1A,MDM2,E2F1,E2F2,E2F5,E2F4,E2F6,PLK1,SMAD3,SMAD4,CDC20,MCM2,YWHAB,YWHAE,YWHAH,YWHAQ	4.82	1.5e-05
Regulation of TLR by endogenous ligand	2	1	LBP	1	HMGB1	4.82	1.5e-05
rRNA modification in the nucleus and cytosol	2	1	NOP2	1	DIMT1	4.82	1.5e-05
Insulin signalling in human adipocytes (normal condition)	2	1	IRS1	1	INSR	4.82	1.5e-05
Tamoxifen metabolism	21	8	CYP2D6,CYP2C9,CYP3A5,FMO3,CYP1A2,SULT2A1,SULT1A1,UGT2B7	13	CYP3A4,CYP2C19,FMO1,CYP1A1,CYP2A6,CYP2C8,CYP2E1,SULT1E1,UGT1A4,UGT1A8,UGT1A10,CYP1B1,UGT2B15	4.81	1.5e-05
Imatinib and Chronic Myeloid Leukemia	21	9	ABL1,NOP2,SPRED2,PIM1,ABCB1,PIM2,PDGFRA,PDGFRB,FOXO3	12	BCR,MYC,LYL1,PVT1,ABCG2,GAB2,KIT,FLT1,CDKN1B,SKP2,CSF1R,GADD45A	4.81	1.5e-05
Methionine De Novo and Salvage Pathway	22	8	MTRR,BHMT,MSRB2,AMD1,IL4I1,SRM,SMS,MTAP	14	MAT2A,MAT2B,AHCY,MTR,CHDH,MSRA,MSRB3,TAT,ODC1,MRI1,APIP,ADI1,ENOPH1,MAT1A	4.81	1.5e-05
Nicotine Activity on Dopaminergic Neurons	21	11	GNG2,CHRNA5,CHRNA6,DDC,KCNK9,PPP1R1B,PPP1CA,DRD3,CHRNA4,CDK5,DRD2	10	KCNK3,GNB1,SLC18A2,CHRNB2,ADCY2,DRD4,GNAI1,CHRNA3,TH,PRKACA	4.81	1.5e-05
Non-genomic actions of 1,25 dihydroxyvitamin D3	80	34	PLCB1,PIK3R5,PLCB2,PIK3C2A,PLCB3,PIK3C2G,AKT3,TLR2,TLR8,PRKCE,PRKCH,PIK3CA,CD40,PIK3R3,SP1,RSAD2,MAPK3,PLA2G1B,PLCG2,MAPK7,PIK3C3,NFKB1,RELB,NFKB2,CD40LG,PRKCD,VDR,TNF,MAPK14,MAPK13,MAPK12,CYP24A1,NOD2,CXCL8	46	PIK3R4,RXRA,PIK3C2B,PLCB4,PLCG1,AKT1,PLCD1,AKT2,PLCD3,PLCD4,RXRB,PLCE1,STAT1,STAT2,JAK1,IFI44L,ISG15,PRKCQ,OAS1,OAS2,PIK3CB,ETS1,PIK3CG,TLR4,PIK3CD,PIK3R1,TYK2,OAS3,KRAS,HRAS,PIK3R2,NRAS,MED1,MAPK1,MAPK8,CYP27B1,MAPK9,SP3,PRKCG,PRKCB,PRKCA,RXRG,MAPK11,CAMP,DEFB4A,CCL2	4.79	1.6e-05
Interconversion of nucleotide di- and triphosphates	8	5	GLRX,AK4,AK6,NUDT13,NDP	3	AK2,TXN,GUK1	4.79	1.6e-05
Prion disease pathway	32	17	POU2F2,CASP3,TBP,BCL11A,MAPK3,NCAM1,PDIA3,PAX5,FYN,PRNP,MEF2C,NFKB1,BATF,EP300,EBF1,IRF4,CHD2	15	RFX5,ELK1,CREB1,FGFR1,STAT3,CASP12,HSP90B1,RAD21,CTCF,SPI1,SMC3,RXRA,MAPK1,PTK2,HSPA5	4.75	1.8e-05
Processing of SMDT1	3	0		3	SMDT1,MCU,MICU1	4.74	1.8e-05
Digestion	5	2	PALM,CHIT1	3	PIR,MAG,CHIA	4.74	1.8e-05
Nucleotide salvage	4	1	ADA	3	ADK,UCKL1,TK2	4.74	1.8e-05
RHO GTPases activate CIT	4	0		4	CIT,PRC1,KIF14,CDKN1B	4.74	1.8e-05
Tryptophan metabolism	40	20	ASMT,TDO2,AANAT,TPH1,CAT,DDC,ACAT1,ALDH3A2,GCDH,OGDH,ACMSD,HAAO,CYP2A13,CYP1A2,CYP19A1,CYP2F1,CYP4F12,ALDH2,UBE3A,RNF25	20	CYP2J2,KYNU,MDM2,WARS,MAOB,AADAT,DHCR24,ECHS1,CYP7B1,AFMID,AOX1,INMT,CYP1A1,CYP2E1,CYP3A4,CYP2C18,CYP1B1,ALDH1A2,ALDH1A1,ALDH9A1	4.72	1.9e-05
Complement and Coagulation Cascades	51	23	C1QB,C1QA,C1S,SERPING1,C3AR1,CR2,F3,F8,F10,F5,F2,SERPIND1,TFPI,F2R,SERPINC1,PROS1,SERPINE1,PLAUR,F12,SERPINF2,C7,CLU,APOA2	28	C1R,C2,C3,C6,C9,MASP1,CFI,MASP2,CR1,CFH,F7,F9,VWF,FGB,CPB2,F13B,SERPINA5,A2M,SERPINA1,PROC,PLAT,PLAU,THBD,PLG,KLKB1,KNG1,BDKRB1,C8G	4.66	2.2e-05
Dengue-2 Interactions with Complement and Coagulation Cascades	51	23	C1QA,F12,C1QB,C1S,C7,CLU,APOA2,F8,F10,F5,SERPING1,F2,C3AR1,CR2,SERPIND1,F3,TFPI,F2R,SERPINC1,PROS1,SERPINE1,PLAUR,SERPINF2	28	C1R,C2,C8G,CR1,C3,F7,C6,F9,C9,MASP1,VWF,CFI,MASP2,FGB,CFH,CPB2,F13B,SERPINA5,A2M,SERPINA1,PROC,PLAT,PLAU,THBD,PLG,KLKB1,KNG1,BDKRB1	4.66	2.2e-05
Nephrin family interactions	4	3	FYN,CASK,IQGAP1	1	CD2AP	4.62	2.4e-05
Transport of inorganic cations/anions and amino acids/oligopeptides	37	18	SLC9A9,SLC12A3,SLC6A6,SLC36A1,SLC38A3,SLC6A14,SLC38A5,SLC43A1,SLC43A2,SLC6A12,SLC17A5,SLC6A15,SLC17A1,SLC5A8,SLC1A4,CTNS,SLC26A4,SLC25A26	19	SLC34A3,SLC16A10,SLC6A20,SLC38A1,SLC38A2,SLC36A2,SLC38A4,SLC6A19,SLC7A1,SLC7A3,SLC6A18,SLC5A5,SLC1A5,SLC32A1,MAL,SLC25A10,SLC24A5,SRI,CALM1	4.59	2.6e-05
Regulation of RUNX1 Expression and Activity	5	3	RUNX1,CBFB,PML	2	PTPN11,CDK6	4.58	2.7e-05
Uptake and function of anthrax toxins	8	5	FURIN,MAP2K2,ANTXR2,MAP2K4,PDCD6IP	3	MAP2K7,MAP2K1,ANTXR1	4.57	2.7e-05
Serotonin Receptor 2 and ELK-SRF/GATA4 signaling	20	7	HTR2C,ITPR1,MAP2K2,MAPK3,GATA4,ELK4,SRF	13	HTR2B,HTR2A,GNAQ,RASGRP1,RASGRF1,RAF1,MAP2K1,MAPK1,MAPKAPK2,ELK1,HRAS,KRAS,NRAS	4.56	2.8e-05
Farnesoid X Receptor Pathway	19	9	NR1H4,SULT2A1,SLC27A5,SLC10A1,FGF19,IRS2,BAAT,PPARGC1A,SLCO2B1	10	RXRA,UGT2B4,CYP7A1,NR0B2,ABCB11,CYP3A4,FKBP5,IP6K3,ABCB4,CYP8B1	4.56	2.8e-05
Eicosanoid Synthesis	20	14	PLA2G2A,PLA2G6,ALOX5AP,ALOX15,DPEP1,PTGIS,ALOX15B,PTGS2,TBXAS1,GGT1,PNPLA8,PTGES,PTGDS,PNPLA3	6	ALOX5,ALOX12,PTGS1,LTC4S,LTA4H,PTGES2	4.56	2.8e-05
Transcriptional regulation of pluripotent stem cells	13	5	NANOG,NR5A1,HIF3A,PBX1,SALL4	8	POU5F1,EPAS1,KLF4,SOX2,LIN28A,ZSCAN10,PRDM14,ZIC3	4.55	2.8e-05
BMP Signaling Pathway in Eyelid Development	20	12	FGFR2,JUN,INHBB,EGFR,TGFA,MAPK3,SHH,BMP4,SMAD1,SMAD5,FOXC1,NOTCH1	8	FGF10,MAPK9,SFRP1,SMAD4,PITX2,DKK2,FOXC2,MAP3K1	4.53	3e-05
Olfactory bulb development and olfactory learning	20	12	TTC8,DPYSL2,SLIT1,SALL1,DLX2,LRRK2,AGTPBP1,RPGRIP1L,SKI,ARX,EXT1,GRIN1	8	SLIT2,FEZF1,EOMES,SEMA3A,ID2,PCNT,NR2E1,DRD4	4.53	3e-05
Fatty Acid Beta Oxidation	31	11	TPI1,GK,CPT1B,CPT2,HADHB,ACADL,ACSL1,ACADS,ACAT1,GCDH,DECR1	20	ACSL4,GK2,ECHS1,GPD2,ACADVL,HADHA,CPT1A,CHKB,SLC25A20,LIPE,CRAT,LIPC,PNPLA2,ACSL3,LIPF,ACSL5,LPL,ACSL6,ACADM,DLD	4.51	3.1e-05
Aryl Hydrocarbon Receptor Pathway	42	18	NQO1,EP300,JUN,AHR,EGFR,SRC,NCOA1,SLC7A5,SERPINB2,TGFB1,CES3,IL17B,IL1B,JUNB,IL12B,JUND,CYP1A2,HES1	24	HSP90AA1,NFE2L2,AIP,ARNT,CDC37,PTGES3,UGT1A3,UGT1A4,MYOF,IFNG,CAP2,UGT1A9,POLK,UGT1A7,IL12A,MGST1,UGT1A6,AHRR,CDKN1B,CYP1B1,UGT1A1,ALDH3A1,GSTA2,CYP1A1	4.5	3.2e-05
Energy dependent regulation of mTOR by LKB1-AMPK	3	1	STK11	2	PPM1A,RPTOR	4.44	3.6e-05
Signaling by Leptin	4	0		4	LEP,PTPN11,STAT3,SOCS3	4.35	4.5e-05
Physiological and Pathological Hypertrophy of the Heart	4	0		4	CTF1,LIFR,STAT3,FOS	4.35	4.5e-05
Neurotransmitter release cycle	16	5	SYT1,STX1A,SNAP25,CASK,ARL6IP5	11	RAB3A,SLC38A2,SLC18A2,UNC13B,SLC17A7,CPLX1,CHAT,SLC18A3,SLC22A2,APBA1,SLC5A7	4.32	4.8e-05
Mitophagy	6	6	MFN1,MFN2,SQSTM1,PINK1,PARK2,VDAC1	0		4.31	4.9e-05
Interleukin-6 signaling	6	3	IL6,CBL,IL6R	3	SOCS3,PTPN11,IL6ST	4.31	4.9e-05
Serotonin Receptor 4/6/7 and NR3C Signaling	19	6	HTR4,BRAF,MAP2K2,MAPK3,SRF,ELK4	13	HTR6,HTR7,GNAS,RAP1A,MAP2K1,MAPK1,RPS6KA5,MAPKAPK2,ELK1,CREB1,ATF1,EGR1,NR3C1	4.31	4.9e-05
Proteoglycan biosynthesis	18	10	CSGALNACT1,SLC35B2,IMPAD1,B4GALT7,CHSY1,SLC26A2,XYLT2,B3GAT3,SLC35B3,EXT1	8	B3GALT6,PAPSS2,EXT2,XYLT1,CHST3,EXTL3,CHST14,CANT1	4.31	4.9e-05
MFAP5 effect on permeability and motility of endothelial cells via cytoskeleton rearrangement	18	6	ITPR1,JUN,MYLK,ITGB3,LPP,MAPK3	12	ITGAV,MYL2,TJP1,PTK2,MAPK1,MFAP5,VCL,ACTN1,CREB1,PXN,PLCG1,PRKCQ	4.31	4.9e-05
Transcription co-factors SKI and SKIL protein partners	18	12	TEAD1,TEAD2,TEAD3,SKIL,MECP2,SATB2,SIN3A,MERTK,NF1,ING2,SKI,HDAC1	6	TEAD4,LATS1,LATS2,HDAC3,STK3,PRMT5	4.31	4.9e-05
Simplified Interaction Map Between LOXL4 and Oxidative Stress Pathway	18	9	ECSIT,NQO1,TGFB1,BMP2,PKD1,FN1,ANXA5,DDR1,IGFBP7	9	SIRT1,LOXL4,NRF1,NFE2L2,CDC37,COL2A1,SUV39H1,EXOC6,FGF7	4.31	4.9e-05
DNA IR-Double Strand Breaks (DSBs) and cellular response via ATM	48	17	HSF1,ATR,MCPH1,ABL1,ATM,EXO1,TP53BP1,MRE11A,ACTL6A,TRAF6,UPF1,CASP9,CDK5,RAD50,BID,RAD9A,CASP3	31	RIF1,DCLRE1C,CDC25C,RAD51,ATF2,BAX,YAP1,FANCD2,E2F1,KAT5,STK3,RASSF1,SMC3,PCNA,MDC1,APAF1,TP53,TERF2,MDM2,BLM,NBN,RAD52,RAD17,BAK1,PARP1,BRCA2,TRIM28,SMC1A,LATS1,BRCA1,RNF8	4.3	5e-05
Eicosanoid metabolism via Cyclo Oxygenases (COX)	29	23	TBXA2R,PTGIS,PLA2G5,PPARD,PLA2G6,PLA2G4A,PLA2G4B,PTGS2,PTGES,PTGDS,TBXAS1,PTGR1,PTGR2,HPGD,CYP4A11,CYP4A22,CYP4F12,CYP4F2,ACOX2,ACAA1,EHHADH,PTGFR,PTGDR	6	PTGS1,AKR1B1,ACOX1,ACOX3,PTGIR,PTGDR2	4.29	5.2e-05
SARS-CoV-2 and COVID-19 Pathway	2	1	TMPRSS2	1	ACE2	4.24	5.7e-05
Oxysterols derived from cholesterol	2	1	DHCR7	1	CH25H	4.24	5.7e-05
Advanced glycosylation endproduct receptor signaling	1	1	AGER	0		4.21	6.1e-05
Regulation of cholesterol biosynthesis by SREBP (SREBF)	3	2	MBTPS1,MBTPS2	1	KPNB1	4.14	7.2e-05
miRs in Muscle Cell Differentiation	35	15	MYF5,MEF2D,MIR1-1,MEF2C,SRF,MIR206,MIR222,MEF2A,PRKAR2B,PRKACB,PRKACG,PRKD3,PRKCE,PRKCH,PRKCD	20	MYOD1,ELSPBP1,PRKCI,PRKCQ,PAX7,PRKD1,MIR214,PRKCG,MIR26A1,EZH2,ID2,MEF2B,MIR133A1,MIR133A2,PRKAR1B,PRKAR2A,PRKACA,PRKAR1A,PRKCA,PRKCZ	4.14	7.3e-05
Other interleukin signaling	18	6	TXLNA,IL32,IL33,IL1RL2,CSF3R,IL37	12	CD4,IL18,IL18R1,IL18RAP,IL18BP,PRTN3,IL1RL1,IL34,CSF1R,FLT3,IL36RN,IFNL1	4.08	8.3e-05
SUMOylation	4	0		4	SUMO1,SUMO2,SUMO3,UBE2I	4.08	8.4e-05
Metabolism of Angiotensinogen to Angiotensins	4	2	AGT,MME	2	CMA1,CTSZ	4.08	8.4e-05
Statin Pathway	28	16	HMGCR,SOAT1,DGAT1,LDLR,SCARB1,LRP1,ABCA1,APOA1,APOA4,APOE,PLTP,APOB,APOA5,FDFT1,SQLE,APOA2	12	MTTP,PDIA2,CYP7A1,LPL,LIPC,CETP,LCAT,APOC1,APOC2,APOC3,ABCG5,ABCG8	4.07	8.5e-05
RHO GTPases activate KTN1	1	0		1	KTN1	4.06	8.7e-05
Triglyceride metabolism	12	5	DGAT2,PNPLA5,FABP4,MGLL,PNPLA4	7	AGMO,GPD2,LIPE,PLIN1,ABHD5,CAV1,PLIN3	4.06	8.8e-05
TCA Cycle (aka Krebs or citric acid cycle)	17	10	IDH2,SDHC,CS,DLST,IDH3B,SUCLG1,MDH2,IDH3G,OGDH,ACO2	7	FH,SUCLG2,DLD,IDH3A,SDHA,SDHD,SDHB	4.05	8.9e-05
ACE Inhibitor Pathway	17	6	REN,ATP6AP2,AGTR1,AGT,TGFB1,NR3C2	11	BDKRB2,CYP11B2,CTSG,AGTR2,ACE,MAS1,CMA1,KNG1,BDKRB1,NOS3,ACE2	4.05	8.9e-05
Glycosaminoglycan degradation	17	15	GNS,HEXB,HPSE,GUSB,IDUA,HEXA,HYAL2,SGSH,IDS,GALNS,HPSE2,HYAL4,GLB1,HGSNAT,NAGLU	2	ARSB,HYAL1	4.05	8.9e-05
miR-509-3p alteration of YAP1/ECM axis	17	13	BCAR1,GPC6,THBS2,EDNRA,COL3A1,TEAD1,FN1,PBX3,TEAD2,COL1A1,TWIST1,TEAD3,SNAI2	4	SPARC,COL5A1,TEAD4,YAP1	4.05	8.9e-05
Serotonin and anxiety	17	8	GRM1,CRH,PPP3CA,GABRA1,ARC,HTR2C,HTR1A,ADRA1A	9	PLCD4,PLEK,POMC,TRPV1,PRKCB,CAMK2B,FMR1,FOS,HTR2A	4.05	8.9e-05
Leptin Insulin Overlap	17	5	JAK2,LEPR,PIK3R3,IRS1,IRS2	12	PDPK1,SOCS3,STAT3,AKT1,SOCS2,PIK3CG,INSR,SOCS1,INS,DGKZ,LEP,IRS4	4.05	8.9e-05
IL-9 Signaling Pathway	17	7	MAPK3,IRS1,IL9,JAK3,IL2RG,MAP2K2,IL9R	10	STAT1,STAT5B,GRB2,STAT3,PIK3R2,STAT5A,MAPK1,PIK3R1,JAK1,MAP2K1	4.05	8.9e-05
SRF and miRs in Smooth Muscle Differentiation and Proliferation	17	6	SRF,MEF2D,CAMK2D,CCND2,MEF2A,MEF2C	11	MIR199A1,MIR214,MIR143,NKX2-5,MIR133A2,MYOCD,KLF4,MIR145,ELK1,MIR133A1,MEF2B	4.05	8.9e-05
ATF4 activates genes	7	3	ATF3,DDIT3,HERPUD1	4	ATF4,ASNS,CCL2,IGFBP1	4.04	9.2e-05
Glycosylation and related congenital defects	5	3	ALG13,DPM2,ALG14	2	DPAGT1,GMPPB	4.02	9.6e-05
Neurodegeneration with brain iron accumulation (NBIA) subtypes pathway	31	18	ACACA,COASY,FA2H,PIK3C3,ATG10,SPTLC1,ATG2A,ATG13,TSC2,RB1CC1,WIPI1,ULK1,ATG12,BECN1,ATG5,MLST8,WDR45,ATG3	13	PANK2,WIPI2,DEPTOR,ATG7,ATG14,PIK3R4,AKT1S1,TSC1,RHEB,RPTOR,ATG101,ATG16L1,MTOR	3.99	0.000101
Lipid Metabolism Pathway	26	10	AKT3,PRKAR2B,ACACA,PRKAB2,PRKACG,FASN,ACLY,PRKAA1,PRKACB,PRKAA2	16	PRKAG3,PDHA1,PRKAR1B,PRKAG1,ABHD5,BCKDHA,PRKACA,ACSS2,AKT2,PRKAB1,AKT1,PRKAG2,ACSBG1,PRKAR1A,PRKAR2A,MAG	3.97	0.000107
Metastatic brain tumor	25	13	MIR148A,E2F3,MIR34A,MIR29A,MIRLET7A1,MIR148B,MIR29B1,MIRLET7A2,MIRLET7D,MIRLET7E,MIRLET7F1,MIRLET7F2,MIRLET7G	12	TP53,CDC42,CDK6,MYC,MIR101-2,MIR34B,MIR34C,MIR29B2,MIR29C,MIRLET7A3,MIRLET7B,MIRLET7C	3.97	0.000107
PKC-gamma calcium signaling pathway in ataxia	21	14	GRIA2,HOMER3,RYR3,GRM1,GRIA1,PLCB1,CA8,PDK1,PLCB2,PLCB3,GNA11,GNA14,GRIA3,ATP2B2	7	TRPC3,GNAQ,CACNA1A,PRKCG,PLCB4,GNA15,GRIA4	3.95	0.000113
NAD+ biosynthetic pathways	21	8	QPRT,IDO1,TDO2,ACMSD,CD38,BST1,SIRT2,TNKS2	13	NMNAT1,NADSYN1,NAMPT,PARP1,SIRT1,PARP4,PARP2,TNKS,SIRT3,SIRT4,SIRT5,SIRT6,SIRT7	3.95	0.000113
Envelope proteins and their potential roles in EDMD physiopathology	39	15	ADCY1,ADCY6,MAPK3,ADCY8,SYNE1,ADCY10,TGFB1,LEMD3,TAZ,SRF,YY1AP1,KIF5B,PLEC,MAP2K2,SOS2	24	NRAS,ADCY3,MAP2K1,ADCY2,ADCY4,MAPK1,SYNE3,ADCY5,EMD,CTGF,TGFB3,BANF1,ADCY7,SYNE2,ADCY9,TMEM43,MAP3K9,TGFB2,TMPO,KRAS,SYNE4,SOS1,LBR,HRAS	3.89	0.00013
Erythrocytes take up carbon dioxide and release oxygen	1	1	RHAG	0		3.87	0.000134
Cytosolic iron-sulfur cluster assembly	1	0		1	NUBP2	3.87	0.000134
Extracellular vesicle-mediated signaling in recipient cells	27	11	WNT3A,WNT5A,EGFR,MFGE8,DKK4,TGFA,TGFB1,TGFBR1,TGFBR3,APC,CTNNB1	16	SMAD4,SMAD2,SMAD3,ERBB2,TSPAN8,AKT1,MTOR,HGF,HRAS,NRAS,KRAS,RAF1,TGFBR2,TGFB2,TGFB3,AXIN1	3.85	0.000141
POU5F1 (OCT4), SOX2, NANOG repress genes related to differentiation	3	1	NANOG	2	POU5F1,SOX2	3.84	0.000143
SUMOylation of DNA methylation proteins	4	2	DNMT3B,DNMT3A	2	DNMT1,UBE2I	3.81	0.000156
Interleukin-6 family signaling	17	10	IL6,CBL,IL6R,OSMR,CNTFR,IL11,IL11RA,CLCF1,LIF,OSM	7	SOCS3,IL6ST,PTPN11,CTF1,CNTF,CRLF1,LIFR	3.8	0.000159
Host-pathogen interaction of human corona viruses - autophagy	16	12	ULK1,ATG13,ULK2,BECN1,ATG12,ATG3,RB1CC1,MAP1LC3A,PIK3C3,WIPI1,ZFYVE1,ATG10	4	PIK3R4,MTOR,ATG7,ATG4A	3.79	0.000161
Hedgehog Signaling Pathway Netpath	16	7	PTCH1,SUFU,GLI3,SHH,PTCH2,GLI1,SIN3A	9	GLI2,DHH,IHH,KIF7,SMO,ADRBK1,ARRB2,SAP18,STK36	3.79	0.000161
[TESTING] Full IFN signaling pathway	16	5	JAK2,PIK3CA,IFNAR1,IFNGR1,IFNA1	11	JAK1,TYK2,STAT1,STAT2,PIK3R1,PRKCA,IRF9,IFNAR2,IFNGR2,IFNB1,IFNG	3.79	0.000161
Platelet-mediated interactions with vascular and circulating cells	16	9	SELE,ICAM1,TGFB1,TLR2,SELPLG,IL1B,CD40LG,CD40,PF4	7	SELP,TGFB2,TGFB3,TLR4,TLR7,VCAM1,CCL5	3.79	0.000161
SGL-Demo_3	16	9	IDH3B,ACO2,SUCLG1,DLST,IDH3G,SDHC,IDH2,OGDH,MDH2	7	SDHA,SUCLG2,SDHD,SDHB,IDH3A,DLD,FH	3.79	0.000161
TCA Cycle and Deficiency of Pyruvate Dehydrogenase complex (PDHc)	16	7	PC,CS,ACLY,ACO1,IDH1,OGDH,DLST	9	PCK1,MDH1,SDHA,FH,SUCLG2,IDH3A,DLD,PDHA1,DLAT	3.79	0.000161
Deregulation of Rab and Rab Effector Genes in Bladder Cancer	16	8	MADD,RPH3A,RPH3AL,SYTL2,SYTL3,TBC1D10A,RAB27A,GCC2	8	MLPH,MYRIP,SYTL1,UNC13D,EXPH5,SYTL4,SYTL5,RAB27B	3.79	0.000161
TNFs bind their physiological receptors	11	4	EDA,EDARADD,TNFRSF11B,TNFRSF25	7	CD27,EDAR,EDA2R,TNFRSF6B,TNFRSF18,TNFSF18,TNFSF15	3.76	0.000172
mTOR signalling	14	5	TSC2,LAMTOR4,LAMTOR2,LAMTOR3,EIF4B	9	LAMTOR1,LAMTOR5,AKT1S1,YWHAB,RPS6KB1,RPS6,EEF2K,EIF4G1,EIF4E	3.76	0.000173
Metabolism of porphyrins	2	0		2	UROS,COX15	3.66	0.000218
Metabolism of steroid hormones	9	3	STAR,CYP19A1,HSD17B11	6	CYP17A1,CYP21A2,CORT,CYP11B2,AKR1B1,AKR1B15	3.59	0.000259
Metabolism of nitric oxide	9	1	PALM	8	NOS3,CAV1,ZDHHC21,HSP90AA1,NOSIP,PRKG2,DNM2,DDAH1	3.59	0.000259
Cell Differentiation - Index expanded	54	31	MIR1-1,MIR302B,MIR206,SRF,MIR2861,MIR223,MIR222,MIR181A1,MEF2A,MIR181A2,MIR146A,MEF2C,MEF2D,MIR155,MIR24-1,MIR17,MIR451A,MIR150,MIR24-2,MIR20A,MIR122,MIR192,LEFTY1,MIR9-3,MIR124-1,TLX1,RUNX2,MIR9-1,TLX2,TLX3,HDAC5	23	MIR214,MIR133A1,MIR133A2,MIR26A1,EZH2,MIR296,PAX7,ID2,MYOD1,MIR128-1,MEF2B,MIR146B,MIR199A1,MIR199A2,MIR16-1,MIR16-2,MIR9-2,LEFTY2,MIR145,MIR143,KLF4,SOX2,STAT3	3.56	0.000274
Biosynthesis of DHA-derived SPMs	3	1	ALOX15	2	ALOX5,CYP2E1	3.55	0.000283
Mitochondrial calcium ion transport	1	0		1	SLC8B1	3.53	0.000293
HDR through MMEJ (alt-NHEJ)	1	1	FEN1	0		3.53	0.000293
Biogenic Amine Synthesis	15	7	AANAT,DDC,DBH,TPH1,ASMT,GAD2,ACHE	8	TH,PNMT,PAH,HDC,GAD1,CHAT,COMT,MAOA	3.53	0.000294
Regulation of sister chromatid separation at the metaphase-anaphase transition	15	2	ANAPC2,STAG1	13	ESPL1,MAD1L1,CDC20,CENPE,SMC1A,ANAPC11,MAD2L1,RAD21,BUB1,BUB1B,BUB3,PTTG1,SMC3	3.53	0.000294
Fatty Acid Omega Oxidation	15	8	CYP1A2,CYP4A11,CYP2D6,ADH1B,ADH1C,ADH4,ADH6,ALDH2	7	CYP1A1,CYP3A4,CYP2A6,CYP2E1,ADH1A,ADH7,ALDH1A1	3.53	0.000294
Prader-Willi and Angelman Syndrome	50	22	CCND1,LHB,MDM4,MAGEL2,CCND2,CDKN2B,GABRB3,PCSK1,FEZ1,KISS1,NHLH2,NIPA2,NIPA1,ATP10A,SNORD107,SNURF,SNRPN,NDN,UBE3A,MKRN3,NPAP1,HTR2C	28	HERC2,SNORD64,SLC45A2,CDK4,SNORD109A,E2F1,SNORD109B,IPW,CDKN2C,OCA2,CDK6,FSHB,MSX1,CYFIP1,DLX5,RB1,GABRA5,FEZ2,PCM1,CDC6,TUBGCP5,BBS4,CGA,NGF,MDM2,GABRG3,PRKCZ,GNRH1	3.51	0.000308
IL1 and megakaryocytes in obesity	22	16	SELENBP1,ICAM1,MMP9,IL1B,PLA2G7,TIMP2,IRAK1,NLRP3,TLR1,FCER1A,MYD88,TIMP1,CCR3,PIK3CA,TLR2,NFKB1	6	IL1R1,IL18,IFNG,S100A9,HBEGF,CCL2	3.49	0.00032
Protein alkylation leading to liver fibrosis	50	27	TNF,IL1A,COL3A1,SMAD1,MAPK13,PDGFRB,MMP3,TGFB1,PPARG,NFKB1,TIMP2,SMAD5,COL4A4,MMP2,RELB,COL4A6,TIMP1,PDGFRA,TIMP3,NFKB2,COL1A1,IL6,MAPK12,MAPK3,MAPK14,FASLG,COL4A3	23	MAPK8,TIMP4,AIF1,SMAD2,SMAD7,BAX,COL4A1,TNFSF10,PARP1,ACTA2,APAF1,COL1A2,CD163,MAPK9,MAPK11,COL4A5,MMP1,CTGF,CCL2,MAPK1,IFNG,SMAD3,COL4A2	3.47	0.000338
Urea cycle and metabolism of amino groups	19	10	CPS1,ACY1,NAGS,CKB,PYCRL,OAT,ARG1,SRM,SMS,ASL	9	CKM,GLUD1,ARG2,ALDH18A1,OTC,PYCR1,ODC1,GATM,GAMT	3.45	0.000357
Hereditary leiomyomatosis and renal cell carcinoma pathway	20	10	ACACA,PDK1,CUL3,HIF1A,VEGFA,LDHA,PRKAA1,SLC11A2,ACACB,PDHA2	10	TP53,PDHB,PRKAB1,KEAP1,EGLN1,NFE2L2,FH,PDHA1,PRKAG1,RPS6	3.45	0.000357
Mismatch Repair	2	1	EXO1	1	LIG1	3.37	0.000428
Rap1 signalling	2	0		2	RAP1GAP2,RAF1	3.37	0.000428
Estrogen signaling pathway	7	4	SP1,GNGT1,TF,IKBKB	3	GNB1,CHUK,IKBKG	3.33	0.000471
Post-translational modification: synthesis of GPI-anchored proteins	7	3	PIGB,PIGL,PLAUR	4	PGAP1,PIGW,PIGN,PIGV	3.33	0.000471
Integrated Pancreatic Cancer Pathway	147	69	MIR21,ARF1,CDK2,CCND1,NFKB1,PTEN,CASP9,SERPINB10,PIK3CA,APC,CASP3,IAPP,CASP8,SP1,BCL2,CDKN2B,RB1CC1,RAD50,THBS1,CTNNB1,HNF4A,INHBA,LEFTY1,NODAL,DAXX,TGFB1,BID,FAS,TGFBR1,TBP,PAK1,NCK1,TFF1,MAPK3,PDK1,EGFR,ABL1,DCC,SHH,CASP10,ESR1,PLN,MMP9,NTRK1,IL3,FKBP1B,MAP3K4,CAPN1,CD82,LHB,JUNB,BDNF,FKBP3,EGF,RARA,ESR2,IL11,APP,ACHE,TNF,HDAC8,MAPK4,PTGS2,JUND,JUN,EP300,MAPK7,PIAS1,PML	78	CDKN2A,FTL,RAF1,KRAS,AKT1,TP53,CCNE1,MDM2,SMAD4,RBL1,E2F4,APAF1,MYC,IGF1,BRCA1,BRCA2,RAC1,STAT1,PTTG1,PCNA,BUB1B,LTBP1,CREB1,FST,CDK1,CCNA2,PITX2,DAG1,NOXA1,SIRT1,ERCC6,CRK,MAPK9,RAPGEF3,PRKCA,BRF1,CDKN1B,CAB39,MAPK8,EGR1,RAD52,SMO,RAD51,MYT1,RAP1A,PLK1,MTOR,FGF2,FADD,DFFA,DFFB,FKBP1A,CASP7,RRM1,CASP12,EZH2,NT5C1A,RHEB,NTF3,GPRC5A,FGFR1,IL1R1,RARB,TRAF2,TOP1,SOS1,GRB2,ANXA1,STMN1,LIG1,TNFRSF1A,HP…	3.3	0.000505
SUMOylation of immune response proteins	6	3	TOPORS,PIAS3,PIAS4	3	NFKBIA,UBE2I,IKBKG	3.28	0.000523
Autophagy during CoV infection	14	11	WIPI1,MAP1LC3A,ATG10,ATG13,ZFYVE1,RB1CC1,BECN1,ATG12,PIK3C3,ULK1,ULK2	3	MTOR,PIK3R4,ATG7	3.27	0.000541
Somatic Sex determination	14	8	GATA4,SOX9,NR5A1,RSPO1,WNT4,SOX8,FGF9,PTGDS	6	DHH,FOXL2,SRY,AMH,WT1,DMRT1	3.27	0.000541
Omega-3/Omega-6 FA synthesis	14	8	FADS2,ACSL1,PLA2G5,PLA2G6,PLA2G4A,PLA2G4B,FADS1,ACOT2	6	ACSL3,ACSL4,ELOVL2,ELOVL5,ACOX1,ACOX3	3.27	0.000541
fig-met-1-last-solution	14	8	OGDH,IDH2,PDK1,FASN,ACO2,LDHA,MDH2,PRKAA2	6	G6PD,HK1,PRKAB1,SUCLA2,SDHA,FH	3.27	0.000541
Cannabinoid receptor signaling	14	4	ADCY1,CYP2C9,AHR,FAAH	10	CYP3A4,CNR2,CYP2C19,CNR1,DAGLB,NAPEPLD,ADCY7,DAGLA,ADORA2A,CYP1A1	3.27	0.000541
Irinotecan Pathway	14	8	CES2,APC,CES1,NPC1,CYP3A5,ABCC1,BCHE,SLCO1B1	6	CYP3A4,UGT1A1,UGT1A9,ABCC2,ABCG2,UGT1A10	3.27	0.000541
Tryptophan catabolism leading to NAD+ production	3	1	QPRT	2	AFMID,KYNU	3.25	0.000556
NR1D1 (REV-ERBA) represses gene expression	3	1	NR1D1	2	NCOR1,HDAC3	3.25	0.000556
Caspase activation via Dependence Receptors in the absence of ligand	5	3	MAGED1,APPL1,DCC	2	UNC5B,UNC5A	3.24	0.000574
Tetrahydrobiopterin (BH4) synthesis, recycling, salvage and regulation	1	0		1	PRKG2	3.2	0.000635
Regulation of Microtubule Cytoskeleton	16	4	SPRED1,PTEN,SRC,APC	12	TPPP,MARK2,RAC1,CDC42,GSK3B,STAT3,PRKACA,AURKB,CDK1,TRIO,TIAM1,MAP1B	3.14	0.000721
Cytokines and Inflammatory Response	26	10	TGFB1,TNF,IL11,IL1B,IL12B,IL1A,IL6,CSF2,IL3,IL13	16	CXCL2,CSF1,CSF3,CD4,IL10,CXCL1,IL15,IFNB1,IL7,IL4,IFNG,IL2,IL5,PDGFA,HLA-DRB1,HLA-DRA	3.13	0.000735
Parkin-Ubiquitin Proteasomal System pathway	56	22	UBE2J1,TUBAL3,TUBB8,TUBA1B,PSMD8,TUBA4B,CASK,SIAH1,SIAH2,TUBB1,PSMD10,PSMC5,PSMD7,PSMD5,PSMD4,HSPA7,HSPA6,HSPA2,HSPA1L,HSPA1B,HSPA1A,HSPA9	34	UBE2G1,PSMC2,UBE2G2,UBE2J2,TUBA4A,TUBA3C,TUBA1C,PSMD11,TUBA1A,TUBA8,HSPA8,FBXW7,TUBB6,TUBB3,TUBB2B,TUBB2A,TUBA3E,TUBA3D,TUBB,PSMC4,PSMC3,PSMD1,PSMC6,PSMC1,PSMD6,PSMD3,PSMD2,PSMD14,PSMD13,PSMD12,PSMD9,HSPA5,HSPA4,HSPA14	3.1	0.000798
Fatty Acid Biosynthesis	20	10	PC,ACLY,FASN,ACACB,ACACA,SCD,ACSL1,ECHDC2,ECHDC1,DECR1	10	PECR,ACAA2,ACSL3,ACSL4,ACSL5,ACSL6,ECHS1,ECHDC3,ECH1,MECR	3.05	0.000895
Globo Sphingolipid Metabolism	20	8	A4GALT,A3GALT2,ST8SIA1,ST6GALNAC3,ST6GALNAC4,ST3GAL1,ST6GAL1,ST6GALNAC2	12	B3GALT5,FUT2,ST3GAL2,GALNT2,FUT1,FUT9,ST6GALNAC1,ST6GAL2,ST6GALNAC6,GCNT1,ABO,ST6GALNAC5	3.05	0.000895
Regulation of TP53 Activity through Association with Co-factors	6	1	BANP	5	ZNF385A,POU4F1,POU4F2,PPP1R13L,PHF20	3.03	0.000932
IL-10 Anti-inflammatory Signaling Pathway	13	6	BLVRA,IL10RA,IL1A,IL6,TNF,HMOX1	7	BLVRB,IL10RB,JAK1,STAT1,STAT2,STAT3,IL10	3	0.001003
Transcriptional cascade regulating adipogenesis	13	5	SREBF1,CEBPB,PPARG,EGR2,DDIT3	8	GATA2,GATA3,CEBPA,CEBPG,KLF5,CEBPD,KLF2,KLF15	3	0.001003
Serotonin and anxiety-related events	13	7	ARC,HTR2C,HTR1A,PPP3CA,GRIN2D,CRHR1,CRH	6	HTR2A,FOS,PLEK,PRKCB,PLCD4,NLGN1	3	0.001003
Kennedy pathway from Sphingolipids	13	7	CEPT1,PCYT1B,CHKA,ETNK2,SGPL1,PTDSS2,PTDSS1	6	CHKB,PEMT,ETNK1,CHPT1,PCYT1A,PCYT2	3	0.001003
EDA Signalling in Hair Follicle Development	13	9	EDA,DKK4,EDARADD,WNT3,BMP1,SHH,GLI1,PTCH1,RELB	4	EDAR,DKK1,SOSTDC1,LTB	3	0.001003
WikiPathways Academy: fig-met-1-last	13	7	OGDH,IDH2,PDK1,FASN,LDHA,MDH2,PRKAA2	6	G6PD,HK1,PRKAB1,SUCLA2,SDHA,FH	3	0.001003
Valproic acid pathway	13	6	ABAT,HDAC1,IVD,EHHADH,HADHB,CYP2C9	7	CYP2A6,UGT1A3,CYP2B6,ACADSB,ACSM1,HSD17B10,HADHA	3	0.001003
Estrogen Receptor Pathway	13	4	SP1,ESR1,JUN,CYP1A2	9	PDK4,STAT3,ACOX1,GPAM,PCK1,CYP1A1,PPARA,NR0B2,CYP1B1	3	0.001003
Dopamine metabolism	13	6	TYR,DDC,NQO1,PRKACB,PRKACG,PPP2CB	7	SOD1,TH,PRKACA,PPP2CA,MAOA,COMT,MAOB	3	0.001003
POU5F1 (OCT4), SOX2, NANOG activate genes related to proliferation	9	2	NANOG,SALL1	7	EPHA1,STAT3,FOXD3,ZIC3,POU5F1,SOX2,DPPA4	2.98	0.001057
Trafficking and processing of endosomal TLR	3	0		3	CNPY3,UNC93B1,TLR3	2.96	0.001085
Platelet Adhesion to exposed collagen	3	2	LYN,FYN	1	GP6	2.96	0.001085
Structural Pathway of Interleukin 1 (IL-1)	18	11	IL1A,IRAK1,IRAK2,MYD88,IRAK4,TOLLIP,TRAF6,IL1B,IL1RAP,TAB2,TAB3	7	IL1R1,IRF7,TAB1,MAPKAPK2,ELK1,MBP,ATF2	2.94	0.001136
Estrogen metabolism	17	7	CYP1A2,SULT1A1,ARSD,ARSE,NQO1,GSTA1,UGT2B7	10	CYP1A1,CYP3A4,CYP1B1,COMT,UGT1A1,SULT1E1,GSTM1,UGT1A8,UGT1A3,UGT1A9	2.94	0.001143
Sulfation Biotransformation Reaction	17	8	SULT1A1,SULT1A2,SULT1A3,SULT2A1,SULT1A4,SULT4A1,SULT1C4,SULT1C2	9	PAPSS1,PAPSS2,SULT1E1,SULT2B1,SULT1B1,SULT6B1,SULT1C3,GSR,G6PD	2.94	0.001143
ncRNAs involved in STAT3 signaling in hepatocellular carcinoma	17	11	RELA,IL6,NFKB1,MIR21,IL11RA,IL11,IL6R,JAK2,JAK3,SOX4,MIR200B	6	JAK1,IL6ST,STAT3,ZEB1,MIR200A,MIR200C	2.94	0.001143
Inhibition of exosome biogenesis and secretion by Manumycin A in CRPC cells	17	7	RAB27A,BRAF,RRAS,RRAS2,MAPK3,RAB5A,RAB5B	10	ARAF,MAPK1,HNRNPH1,RAF1,MRAS,HRAS,KRAS,NRAS,RAB5C,HGS	2.94	0.001143
Metabolic Pathway for Leucine, Isoleucine and Valine	3	2	ACSF3,IVD	1	MCC	2.86	0.001369
Transport of bile salts and organic acids, metal ions and amine compounds	44	20	SLC2A9,SLC2A5,SLC6A6,SLC11A2,SLC10A6,SLC2A13,SLC22A3,SLC22A18,SLC13A3,SLC30A6,SLC30A1,SLC30A7,SLC39A5,RHAG,SLC6A15,SLC6A2,SLC6A14,SLC6A12,RUNX1,FGF21	24	SLC6A7,SLC11A1,SLC6A3,SLC31A1,SLC5A9,SLC6A18,SLC5A11,SLC6A20,SLC5A7,SLC22A12,SLC13A1,SLC13A2,SLC13A4,CIT,SLC13A5,SLC30A5,SLC30A2,SLC30A8,SLC39A7,SLC39A10,RHCG,RHBG,SLC6A19,SLC22A4	2.86	0.00139
Computational Model of Aerobic Glycolysis	2	2	GPI,GAPDH	0		2.78	0.00165
Human Complement System	65	25	SELPLG,ADIPOQ,ELANE,ADM,ICAM1,PLAUR,APOA1,FCN1,FCN2,LTA,TLR2,DCN,SELE,ITGA2,PTX3,LRP2,CFHR4,CR2,CD40,GNAI3,C7,SFTPA1,ITGB3,SELL,FGA	40	TXN,A2M,KLKB1,MBL2,CFH,ICAM2,ALB,ARRB2,MASP1,CRP,SELP,CFD,C2,CFB,LAMA5,LAMB1,LAMC1,C3,CFHR1,CFP,CR1,SCIN,C5,CFI,GNA15,GNAI2,RPS19,WAS,C6,VTN,C9,CD59,PLG,SFTPA2,CD19,ITGA2B,IBSP,FPR1,FGB,FGG	2.78	0.001674
Deregulated CDK5 triggers multiple neurodegenerative pathways in Alzheimer's disease models	14	6	FOXO3,CDK5,SOD2,JUN,LMNB1,PRDX2	8	YWHAE,CDC25C,CAST,BCL2L11,CDC25B,GOLGA2,PRDX1,CDC25A	2.77	0.00169
Interleukin-9 signaling	5	4	IL9R,IL2RG,JAK3,IL9	1	JAK1	2.76	0.001755
Type II diabetes mellitus	5	1	GK	4	INSR,INS,PRKCZ,SURF1	2.76	0.001755
Signal Transduction of S1P Receptor	22	14	SPHK1,SPHK2,ASAH1,SMPD2,PLCB1,PLCB2,PLCB3,MAPK3,MAPK6,MAPK4,MAPK7,MAPK12,GNAI3,AKT3	8	S1PR1,MAPK1,GNAI1,GNAI2,AKT1,AKT2,PIK3C2B,RACGAP1	2.75	0.001775
Viral Acute Myocarditis	73	32	CCR3,CD55,TGFB1,CD40LG,SGCD,BNIP2,HLA-DMA,ABL2,ENDOG,PYCARD,ITGAL,CASP8,LAMA2,ACTB,CXCR4,SGCB,ITGB2,CASP3,FYN,MMP9,MAPK3,CD80,ABL1,IL12B,NOD2,PTCRA,CCND1,RASA1,SRC,BCL2,NLRP3,CASP9	41	GSK3B,SOCS1,EIF4G1,AKT1,IFNG,SGCG,JAK1,STAT1,IL10,CAV1,TLR4,STAT3,EIF4G2,CREB1,BAX,ILK,CD4,IL12A,KRT8,RAC2,CAAP1,BCL2L1,PARP1,CASP2,PABPC1,CASP6,CASP7,CCR5,TLR3,CYCS,CHRAC1,AIF1,TICAM1,SOS1,MAPK1,SGCA,MYH6,IL2,RAC3,DMD,TLR5	2.73	0.001842
Receptor-type tyrosine-protein phosphatases	4	2	NTRK3,PTPRS	2	PTPRD,LRRC4B	2.73	0.001847
Bone Morphogenic Protein (BMP) Signalling and Regulation	12	7	SMAD1,TOB1,RUNX2,BMPR1B,NOG,BMP2,BMPR2	5	BMPR1A,SMURF1,SMAD6,SMAD4,TOB2	2.73	0.001875
Initiation of transcription and translation elongation at the HIV-1 LTR	27	17	NFATC4,NFATC2,CDK9,NELFB,SP1,PPP3CA,PPP3CC,PPP3R2,HDAC1,NFATC1,RELA,NELFE,HDAC2,HDAC4,HDAC5,HDAC8,HDAC9	10	NFATC3,HEXIM1,NELFA,SUPT4H1,SUPT5H,PPP3CB,PPP3R1,NELFCD,HDAC3,HDAC7	2.72	0.001886
IL-4 Signaling Pathway	44	18	MAPK3,NFIL3,STAT6,JAK2,NFKB1,IL2RG,SOCS5,EP300,RELA,CBL,IL4R,PIK3CA,IRS1,IRS2,JAK3,RASA1,DOK2,IKBKB	26	BAD,PTPN11,SOCS1,ELK1,TYK2,IL4,NCOA3,JAK1,STAT5B,AKT1,RPS6KB1,SOS1,PTPN6,STAT3,ATF2,MAPK1,INPP5D,GRB2,PIK3CD,PIK3R2,STAT5A,PIK3R1,PRKCZ,NFKBIA,CHUK,SOCS3	2.71	0.001964
Interactome of polycomb repressive complex 2 (PRC2)	15	7	ELL,STK38,BCLAF1,SETX,MORC3,EED,RBBP4	8	MTF2,TRIM35,THRAP3,RBBP7,AEBP2,EZH2,SUZ12,EZH1	2.69	0.00202
Quercetin and Nf-kB/ AP-1 Induced Cell Apoptosis	15	8	IKBKB,ACOX2,MAFK,NFKB1,VEGFA,COX1,JUN,COX2	7	MAFG,NOS1,FOS,MMP1,CYP2A6,NFE2L2,KEAP1	2.69	0.00202
MAP3K1 role in promoting and blocking gonadal determination	16	6	WNT4,MAP3K4,FGFR2,FRAT1,SOX9,FGF9	10	MAPK1,ROCK1,MAP3K1,AXIN1,RHOA,FOXL2,MAPK11,GSK3B,GADD45G,SRY	2.69	0.002053
Sex development	16	6	FRAT1,SOX9,WNT4,MAP3K4,FGFR2,FGF9	10	RHOA,MAPK1,FOXL2,MAPK11,GSK3B,ROCK1,GADD45G,MAP3K1,SRY,AXIN1	2.69	0.002053
Cells and Molecules involved in local acute inflammatory response	16	9	C7,IL1A,IL6,TNF,SELPLG,ICAM1,ITGAL,ITGB2,ITGB1	7	C3,C5,C6,KNG1,SELP,VCAM1,ITGA4	2.69	0.002053
tRNA Aminoacylation	15	9	AARS,AARS2,HARS,VARS,HARS2,RARS2,IARS2,PARS2,VARS2	6	NARS,NARS2,QARS,EARS2,MARS2,WARS2	2.67	0.002156
Cell Differentiation - Index	43	29	MIR146A,MIR181A2,MIR1-1,MIR155,MIR24-2,MIR24-1,MIR122,SRF,MIR302B,MIR192,LEFTY1,MIR9-1,MIR2861,MIR223,MIR9-3,MIR124-1,MIR181A1,TLX1,MIR17,TLX2,MIR150,TLX3,MIR20A,HDAC5,MIR222,MIR451A,MEF2C,MEF2A,MEF2D	14	MIR146B,MIR16-2,MIR133A1,MIR133A2,MIR199A1,MIR199A2,LEFTY2,MIR296,MIR9-2,MIR128-1,STAT3,MIR16-1,MEF2B,MYOD1	2.66	0.002213
Hematopoietic Stem Cell Gene Regulation by GABP alpha/beta Complex	18	10	ZFX,ETV6,EP300,CREBBP,DNMT3B,DNMT3A,PTEN,GZMB,BCL2,ATM	8	GABPA,SMAD4,SMARCA4,DNMT1,FLT3,BCL2L1,MCL1,TERF2	2.6	0.002519
Glutathione metabolism	18	12	ANPEP,GGT1,IDH1,GPX3,GSS,OPLAH,GCLC,GPX4,GSTA1,GSTT2,GSTM2,GCLM	6	G6PD,GSR,GPX1,GPX2,GSTA5,GSTM1	2.6	0.002519
Role of Osx and miRNAs in tooth development	31	19	MIR338,MIR885,RUNX2,MIR29A,MIR34A,MIRLET7A1,DSPP,BMP7,NOTCH1,NOTCH3,CTNNB1,MIR204,MIRLET7A2,MIRLET7D,MIRLET7E,MIRLET7F1,MIRLET7F2,MIRLET7G,MIR29B1	12	MIR145,MIR29C,KLF4,DMP1,NOTCH2,NOTCH4,DKK1,SOST,MIR143,MIRLET7C,MIRLET7I,MIR29B2	2.55	0.002789
Signaling by Activin	6	2	ACVR1B,ACVR1C	4	SMAD4,FOXH1,FST,FSTL3	2.54	0.00289
SUMOylation of transcription factors	9	4	PIAS4,TP53BP1,PIAS3,PIAS1	5	SP3,MTA1,TP53,UBE2I,MITF	2.53	0.00292
Erythrocytes take up oxygen and release carbon dioxide	1	1	RHAG	0		2.53	0.00293
Triacylglyceride Synthesis	21	8	AGPAT1,GK,DGAT1,AGPAT4,GNPAT,AGPAT5,DGAT2,MOGAT1	13	GPD1,AGPAT2,GPAM,AGPAT3,AGPS,GK2,MOGAT2,LPL,LIPE,LIPC,LIPF,PNPLA2,MOGAT3	2.53	0.002944
Computational Model of Aerobic Glycolysis - Augmented	5	3	GPI,GAPDH,GPT	2	MAL,PHGDH	2.49	0.003227
Cysteine and methionine catabolism	2	1	BHMT	1	MPST	2.49	0.003227
RHO GTPases activate IQGAPs	2	1	CLIP1	1	MEN1	2.49	0.003227
Platelet Aggregation (Plug Formation)	2	0		2	MPL,THPO	2.49	0.003227
Influenza A virus infection	2	1	BCL2	1	MIR34C	2.49	0.003227
Mitotic Telophase/Cytokinesis	4	0		4	KIF23,PLK1,KIF20A,NUDC	2.47	0.003377
GPCRs, Class C Metabotropic glutamate, pheromone	14	8	GRM1,GRM4,GRM7,GRM3,GRM6,GABBR1,GPRC5C,GPRC5B	6	GRM8,GRM5,GRM2,CASR,GPRC5D,GPRC5A	2.46	0.003448
COVID-19 AOP	14	5	AGT,TNF,IL1B,IL6,TMPRSS2	9	CSF3,IL2,CCL3,CCL2,IL10,ACE2,IL2RA,IL7,CXCL10	2.46	0.003448
WikiPathways Academy: met-1-last	14	11	NSDHL,FDPS,MSMO1,SQLE,DHCR7,IDI1,CYP51A1,HMGCR,FDFT1,LSS,MVK	3	HMGCS1,MVD,PMVK	2.46	0.003448
WikiPathways Academy: met-1-last	14	11	NSDHL,IDI1,FDPS,CYP51A1,MSMO1,HMGCR,SQLE,FDFT1,LSS,MVK,DHCR7	3	MVD,HMGCS1,PMVK	2.46	0.003448
WikiPathways Academy: met-1-last	14	11	NSDHL,FDPS,MSMO1,SQLE,IDI1,DHCR7,CYP51A1,HMGCR,FDFT1,LSS,MVK	3	HMGCS1,MVD,PMVK	2.46	0.003448
WikiPathways Academy: met-1-last	14	11	NSDHL,FDPS,MSMO1,SQLE,IDI1,DHCR7,CYP51A1,HMGCR,FDFT1,LSS,MVK	3	HMGCS1,MVD,PMVK	2.46	0.003448
WikiPathways Academy: met-1-last	14	11	NSDHL,FDPS,MSMO1,SQLE,IDI1,CYP51A1,HMGCR,DHCR7,FDFT1,LSS,MVK	3	HMGCS1,MVD,PMVK	2.46	0.003448
H19 action Rb-E2F1 signaling and CDK-Beta-catenin activity	14	5	CDH1,CTNNB1,CCND1,JAG1,SOX4	9	CDK4,H19,E2F1,CDK8,MED1,CSRP2,TULP3,PMAIP1,RB1	2.46	0.003448
Apoptosis Modulation and Signaling	50	21	FAS,MIR29B1,DAXX,TOLLIP,MADD,TRAF6,CASP3,MYD88,CASP9,HSPA1A,BID,HRK,XIAP,BMF,ENDOG,PEA15,CASP10,CASP8,BCL2,IRAK1,TRAF3	29	IL1R1,CASP2,APAF1,BOK,BAX,IL1R2,AIFM1,TRADD,CASP4,CASP6,CRADD,CASP1,BLK,BAG3,BIK,BAD,TP53,CASP7,PRKD1,NAIP,AIFM2,MCL1,RIPK1,BAK1,DFFA,BNIP3,FADD,DFFB,MIR29B2	2.46	0.003448
Apoptosis Modulation and Signaling	50	21	FAS,MIR29B1,CASP8,DAXX,TOLLIP,MADD,TRAF6,CASP3,MYD88,CASP9,HSPA1A,BID,HRK,XIAP,BMF,ENDOG,PEA15,CASP10,BCL2,IRAK1,TRAF3	29	IL1R1,CASP2,APAF1,BOK,BAX,IL1R2,AIFM1,TRADD,CASP4,CASP6,CRADD,CASP1,BLK,BAG3,BIK,BAD,TP53,CASP7,PRKD1,NAIP,AIFM2,MCL1,RIPK1,BAK1,DFFA,BNIP3,FADD,DFFB,MIR29B2	2.46	0.003448
Apoptosis Modulation and Signaling	50	21	TOLLIP,PEA15,MADD,CASP10,TRAF6,FAS,CASP3,CASP8,BCL2,MYD88,IRAK1,TRAF3,CASP9,HSPA1A,BID,HRK,XIAP,BMF,ENDOG,MIR29B1,DAXX	29	BAX,DFFA,BNIP3,IL1R2,AIFM1,FADD,TRADD,DFFB,CASP4,CASP6,CRADD,MIR29B2,CASP1,BLK,BAG3,BIK,BAD,TP53,CASP7,PRKD1,NAIP,AIFM2,MCL1,RIPK1,BAK1,IL1R1,CASP2,APAF1,BOK	2.46	0.003448
Autosomal recessive Osteopetrosis pathways	11	9	TRAF6,NFKB1,TNFRSF11A,IKBKB,PLEKHM1,OSTM1,TNFSF11,RAB7A,CLCN7	2	SNX10,TCIRG1	2.45	0.003535
Bile acid synthesis and enteropathic circulation	11	5	FGF19,NR1H4,SLC10A1,FGFR4,MAPK3	6	ABCB11,CYP7A1,ABCG5,MAPK1,SLC10A2,ABCG8	2.45	0.003535
PTF1A related regulatory pathway	11	8	PDX1,RBPJ,CTNNB1,HES1,PROX1,NOTCH1,RBPJL,PTF1A	3	NKX6-1,FGF10,KAT2B	2.45	0.003535
Insulin-like Growth Factor-2 mRNA Binding Proteins (IGF2BPs/IMPs/VICKZs) bind RNA	3	1	IGF2BP1	2	IGF2BP2,IGF2BP3	2.43	0.00369
Osteoclast Signaling	3	2	PDGFB,AIMP2	1	MAPK8	2.43	0.00369
Nucleotide Metabolism	17	3	ADSS,SRM,HPRT1	14	PRPS1,PRPS2,DHFR,MTHFD2,ADSL,IMPDH1,POLB,POLG,POLD1,NME2,OAZ1,RRM1,RRM2,RRM2B	2.37	0.004231
Mitochondrial Gene Expression	17	7	ESRRA,TFB1M,PPP3CA,CAMK4,SP1,PPARGC1A,POLRMT	10	TFAM,MYEF2,TFB2M,NRF1,PPARGC1B,PPRC1,HCFC1,GABPA,GABPB2,CREB1	2.37	0.004231
Gastric Cancer Network 1	24	8	NOTCH1,ESM1,S100P,E2F7,SMOC2,RUVBL1,ACTL6A,APC	16	KIF15,AURKA,MYBL2,LIN9,ECT2,CENPF,TOP2A,NUP107,INO80D,MCM4,KIF20B,GATS,TPX2,UBE2C,CEP192,RNF216	2.33	0.004654
Transcription factor regulation in adipogenesis	19	11	LPIN1,TWIST1,PPARGC1A,TNF,PPARG,IL6,CEBPB,NRIP1,IRS1,IRS2,ADIPOQ	8	RXRA,INSR,PCK2,CEBPA,CREB1,CEBPD,NR3C1,LEP	2.32	0.004763
tRNA modification in the nucleus and cytosol	11	4	THG1L,TRIT1,TRMT13,TRMT44	7	ADAT1,NSUN2,TRDMT1,TRMT1,PUS7,KIAA1456,TRMT10A	2.32	0.004794
Interleukin-12 family signaling	20	8	IL12RB2,JAK2,CANX,IL12B,EBI3,IL27RA,IL23A,VAMP7	12	IL12RB1,P4HB,IL23R,STAT1,IL27,IL6ST,TYK2,JAK1,IL12A,STAT4,CRLF1,STAT3	2.29	0.005099
Interleukin-7 signaling	5	2	JAK3,IL2RG	3	IL7,IL7R,JAK1	2.28	0.005288
Selenium Metabolism and Selenoproteins	16	7	JUN,DIO1,SEPP1,GPX4,GPX3,TXNRD2,TXNRD3	9	GPX1,GPX2,TXNRD1,FOS,DIO2,DIO3,GPX6,SEPN1,CREM	2.23	0.005844
Omega-9 FA synthesis	13	8	FADS1,ACSL1,FASN,ELOVL6,ELOVL3,ELOVL1,FADS2,ACOT2	5	SCD5,ACSL3,ACSL4,ELOVL2,ELOVL5	2.23	0.0059
Nicotinate metabolism	10	6	QPRT,NUDT12,CD38,SLC5A8,NMRK2,NMRK1	4	NAMPT,NNMT,CARKD,SLC22A13	2.22	0.005959
XBP1(S) activates chaperone genes	43	18	GFPT1,CTDSP2,WIPI1,YIF1A,ZBTB17,KLHDC3,PDIA5,ATP6V0D1,DNAJB9,PLA2G4B,SULT1A3,EDEM1,PPP2R5B,SERP1,SHC1,SRPRB,TPP1,TATDN2	25	SEC31A,ACADVL,GOSR2,TLN1,ADD1,GSK3A,WFS1,HDGF,CXXC1,HYOU1,CUL7,KDELR3,DCTN1,DNAJC3,DDX11,DNAJB11,PDIA6,ARFGAP1,ASNA1,EXTL3,FKBP14,SRPR,SSR1,PREB,TSPYL2	2.22	0.00597
Metabolism of folate and pterines	5	1	MTHFS	4	SLC46A1,SLC19A1,SLC25A32,DHFR	2.21	0.006118
DSCAM interactions	4	2	NTN1,DCC	2	DSCAM,MAPK8	2.21	0.006118
NLR Proteins	1	1	ERBB2IP	0		2.21	0.006217
Classical pathway of steroidogenesis, including diseases	3	2	POR,STAR	1	H6PD	2.18	0.006623
Nucleobase biosynthesis	3	0		3	GART,PFAS,GMPS	2.18	0.006623
GP1b-IX-V activation signalling	3	0		3	FLNA,PIK3R1,RAF1	2.18	0.006623
TFs Regulate miRNAs related to cardiac hypertrophy	3	0		3	STAT3,AKT1,AKT2	2.18	0.006623
Leptin and adiponectin	10	5	LEPR,ADIPOQ,ADIPOR2,PRKAA1,ACACA	5	LEP,ADIPOR1,PRKAG1,PRKAB1,CPT1A	2.17	0.006714
WikiPathways Academy: met-1-indirect	10	7	FDPS,SQLE,IDI1,HMGCR,FDFT1,LSS,MVK	3	HMGCS1,MVD,PMVK	2.17	0.006714
Liver X Receptor Pathway	10	4	NR1H3,SREBF1,FASN,SCD	6	RXRA,ABCG8,CYP3A4,ABCG5,CYP2B6,CYP7A1	2.17	0.006714
Mammary gland development pathway - Involution (Stage 4 of 4)	10	3	CHI3L1,MMP9,CDH1	7	BAX,E2F1,SOCS3,STAT3,MYC,TP53,IL6ST	2.17	0.006714
Trans-sulfuration pathway	10	2	GCLM,CSAD	8	MTR,MAT2B,DNMT1,AHCY,CBS,CTH,GOT1,MPST	2.17	0.006714
Common Pathways Underlying Drug Addiction	32	15	CAMK2A,PRKACG,DRD2,ADCY8,CAMK4,ADCY1,ACTB,GRIA1,GRIN1,GRM1,GRIA2,GRIA3,PRKACB,PPP1CA,RAP1B	17	DRD4,DRD1,CREB1,PRKCA,ACTG1,ACTG2,GRIA4,GRIN2A,GRM5,PRKCB,PRKCG,PRKACA,PPP1CB,PPP1CC,RAF1,ARAF,RAP1A	2.16	0.006898
SREBF and miR33 in cholesterol and lipid homeostasis	16	10	SREBF1,PRKAA1,HMGCR,NR1H3,PPARGC1A,FASN,SCD,SREBF2,LDLR,ABCA1	6	HMGCS1,SIRT1,MED15,SIRT6,MTOR,PPARA	2.15	0.007102
Genes targeted by miRNAs in adipocytes	16	7	GJA1,HCN2,HDAC4,TMSB4X,MIR1-1,SRF,ERG	9	HCN4,KCNJ2,KCNQ1,MIR133A1,MIR133A2,MIR1-2,IGF1,KCNE1,PTBP2	2.15	0.007102
One Carbon Metabolism	24	7	MTHFS,FOLH1,SHMT1,MTHFR,BHMT,MTRR,FTCD	17	MAT2B,AHCY,AMT,MAT1A,SHMT2,ALDH1L1,TYMS,CHDH,DNMT1,MTR,MTHFD1,GART,ATIC,DHFR,MTHFD1L,MTFMT,MTHFD2	2.15	0.007116
Cancer immunotherapy by PD-1 blockade	21	11	JUN,BATF,ZAP70,NFATC1,PDCD1,CD3G,NFKB1,CD8B,NFATC2,NFATC4,NFAT5	10	CD8A,CD274,IFNG,PDCD1LG2,STAT3,CD3D,LCK,PTPN11,CD3E,NFATC3	2.13	0.007435
The effect of progerin on the involved genes in Hutchinson-Gilford Progeria Syndrome	21	8	MBD3,LEF1,RBBP4,HDAC2,MTA2,HDAC1,MTA3,SREBF1	13	CHD3,KDM1A,E2F1,MBD2,CBX3,CBX1,RBBP7,CHD4,CBX5,MTA1,SUV39H1,RB1,TP53	2.13	0.007435
RUNX1 and FOXP3 control the development of regulatory T lymphocytes (Tregs)	8	2	CTLA4,NFATC2	6	IL2RA,FOXP3,TNFRSF18,CR1,IL2,IFNG	2.06	0.008786
Purine metabolism	12	6	ADA,ADSS,HPRT1,AMPD1,PNP,ITPA	6	APRT,ATIC,ADSL,PRPS1,IMPDH1,DGUOK	1.99	0.01012
Homologous recombination	12	4	ATM,RAD50,MRE11A,POLD2	8	RAD52,POLD1,NBN,RAD54B,RAD51,BRCA2,POLD3,POLD4	1.99	0.01012
Metabolism of steroid hormones	16	8	STAR,CYP11A1,CYP24A1,CYP19A1,HSD17B11,GC,LRP2,LGMN	8	CYP17A1,CYP21A2,CORT,AKR1B1,AKR1B15,CYP11B2,CYP2R1,CUBN	1.97	0.010629
Cellular hexose transport	7	3	FGF21,SLC45A3,SLC2A9	4	SLC50A1,SLC5A10,SLC5A2,SLC5A9	1.96	0.011008
ATM Signaling Network in Development and Disease	18	10	MRE11A,ATM,ATMIN,TSC2,RNF20,RNF168,ATR,CEP63,CDK5,HDAC4	8	ATF2,HMGN1,PPP2R4,G6PD,RIF1,RNF40,MDC1,RNF8	1.94	0.011441
Drug Induction of Bile Acid Pathway	15	10	SLCO1B1,SLC10A1,SULT2A1,NR1H4,ABCB1,BAAT,VDR,NR1I3,NR1I2,ABCC4	5	CYP7A1,CYP3A4,ABCB11,ABCC3,ABCC2	1.92	0.011903
Hypertrophy Model	17	9	IL1A,ATF3,DUSP14,NR4A3,JUND,EIF4EBP1,ADAM10,IFRD1,ANKRD1	8	MYOG,EIF4E,IFNG,WDR1,IL1R1,CYR61,IL18,HBEGF	1.92	0.012083
Apoptosis Modulation by HSP70	17	8	CASP8,MAPK10,CASP3,HSPA1A,BID,FAS,CASP9,NFKB1	9	MAP3K1,RIPK1,FADD,CASP2,CASP6,CASP7,CYCS,APAF1,TNFRSF1A	1.92	0.012083
Host-pathogen interaction of human corona viruses - Interferon induction	32	10	MAPK14,JUN,IFNAR1,IRF3,TRAF6,MYD88,IKBKB,TRAF3,NFKB1,TBK1	22	IKBKG,OAS2,NFKBIA,OAS3,OAS1,MAVS,MAP3K7,TICAM1,MAPK8,IFIH1,DDX58,RIPK1,FOS,IKBKE,IFNAR2,TYK2,CHUK,STAT1,STAT2,IRF9,JAK1,TLR7	1.9	0.012548
DNA Replication	32	7	RPA4,MCM6,CDK2,CDC7,RPA1,POLD2,UBC	25	RPA2,PRIM1,RPA3,POLE2,POLE,GMNN,CDT1,UBA52,MCM5,MCM4,MCM3,MCM2,MCM7,MCM10,RFC5,RFC4,RFC3,RFC2,RFC1,PCNA,POLD3,POLD4,POLD1,CDC6,POLA2	1.9	0.012548
Canonical NF-KB pathway	8	5	REL,NFKBIE,RELA,IKBKB,NFKB1	3	NFKBIA,IKBKG,CHUK	1.9	0.01266
AOP CYP2E1 Activation Leading To Neurodegeneration	8	3	ATF6,ERN1,BCL2	5	NFE2L2,SOD1,MAPK8,EIF2AK3,TP53TG3C	1.9	0.01266
ApoE and miR-146 in inflammation and atherosclerosis	8	5	IRAK1,APOE,RELA,TLR2,NFKB2	3	TRAF4,TLR4,SPI1	1.9	0.01266
FTO Obesity Variant Mechanism	8	3	IRX3,UCP1,PPARGC1A	5	ARID5B,IRX5,PRDM16,TBX1,FTO	1.9	0.01266
NAD Biosynthesis II (from tryptophan)	8	4	QPRT,TDO2,KMO,HAAO	4	NMNAT1,NADSYN1,AFMID,KYNU	1.9	0.01266
Methylation Pathways	9	0		9	HNMT,PNMT,TPMT,MAT1A,MAT2A,MAT2B,COMT,NNMT,INMT	1.89	0.012827
Benzo(a)pyrene metabolism	9	2	EPHX1,AKR1C3	7	CYP1A1,AKR1C2,CYP1B1,AKR1A1,AKR1C1,AKR1C4,CYP3A4	1.89	0.012827
Heme Biosynthesis	9	2	UROD,ALAS1	7	ALAD,HMBS,UROS,CPOX,PPOX,FECH,ALAS2	1.89	0.012827
DNA Mismatch Repair	9	2	EXO1,RPA1	7	RFC1,PCNA,MLH1,MSH6,MSH2,POLD1,LIG1	1.89	0.012827
Interferon-MAPK Pathway in Response to SARS-CoV-2 Infection	9	2	JUNB,JUN	7	FOS,IFITM2,IFI27,IFITM3,BST2,MAPK8,IFITM1	1.89	0.012827
Somitogenesis in the context of spondylocostal dysostosis	9	5	HES7,NOTCH1,MESP2,TBX6,EPHA4	4	DLL1,DLL3,LFNG,RIPPLY2	1.89	0.012827
MicroRNA network associated with chronic lymphocytic leukemia	9	3	ZAP70,BCL2,MIR34A	6	TP53,MIR34B,MIR34C,MIR15A,MIR16-1,MCL1	1.89	0.012827
Macrophage markers	9	5	CD83,F3,CD86,CD74,LYZ	4	CD14,CD68,CD163,RAC2	1.89	0.012827
Macrophage markers	9	5	CD83,F3,CD86,CD74,LYZ	4	CD14,CD68,CD163,RAC2	1.89	0.012827
Tgif disruption of Shh signaling	9	6	GLI3,TGIF1,SHH,NODAL,NKX2-1,FGF8	3	FOXG1,SMAD2,TGIF2	1.89	0.012827
Cytosine methylation	9	5	TET2,IDH1,MECP2,MBD3,IDH2	4	TET3,TET1,DNMT1,TDG	1.89	0.012827
GABA receptor Signaling	30	12	DNM1,GABRG2,AP2A2,GABRG1,GABRA1,GABRD,NSF,ABAT,GABRB3,GABRA3,GABRA2,GABRA6	18	GABRE,ALDH9A1,AP2A1,GABRP,GABRQ,GPHN,SLC32A1,GABARAP,UBQLN1,AP2S1,AP2M1,GABRB2,SLC6A11,GABRB1,GABRG3,AP2B1,GABRA5,GABRA4	1.88	0.013064
TYSND1 cleaves peroxisomal proteins	6	2	ACAA1,PHYH	4	ACOX1,SCP2,TYSND1,AGPS	1.88	0.013143
miR-targeted genes in adipocytes - TarBase	30	14	CEBPB,MIR30A,FADS1,PHC2,IGF2R,MIR155,CSRP1,MIR1-1,TMED10,MIR20A,MIR20B,MIR27B,MIR19B2,MIR124-1	16	MIR92A2,FADS3,LPL,PICALM,ELOVL5,TMEM43,MIR16-1,CAP1,MIR16-2,MIR1-2,TGFBR2,CYP1B1,MIR30C2,MIR29C,MIR30E,MIR124-2	1.84	0.014406
miRNA regulation of prostate cancer signaling pathways	38	17	CCND1,CREBBP,NFKB1,MIR3120,MIR337,MIR4517,BCL2,MIR363,PDGFRB,MIR3149,PIK3CA,AKT3,CASP9,CDKN1A,CTNNB1,TCF7,MAP2K2	21	IKBKG,MAP2K1,MTOR,MIR4763,PDGFA,MIR3714,AR,TP53,NFKBIA,MIR200A,GRB2,SOS1,KRAS,RAF1,MAPK1,BAD,FOXO1,CDKN1B,MDM2,GSK3B,CREB3L1	1.82	0.015091
Integrated Breast Cancer Pathway	112	52	HIPK2,CSNK1D,ZMIZ1,ATR,PML,PIAS1,HDAC1,GRN,ITPKC,CDK2,PTEN,ATM,ESR1,JUN,CDH1,EP300,RAD50,BACH1,RASGEF1A,BRAF,RRAS,SELK,NF1,RALA,RHO,CCND1,PAK1,BCL2,WEE1,NAB1,UBE2F,MAX,BMPR2,SMAD1,RPP38,BID,EGFR,VEGFA,SP1,CASP8,CASP3,ABL1,TFPI,NCOA2,IRS1,CASP9,TSC2,STK11,AHR,CYP19A1,MIR21,MIR29B1	60	NOXA1,BAD,BMPR1A,DCAKD,SMAD6,GADD45A,BRCA1,TAB1,MYT1,PLK1,BAX,SIRT1,ERAL1,CDK4,AR,E2F1,IMPA1,NCOA3,STAT1,ATF1,BRCA2,BLM,MSH2,PHB,MSH6,ANXA1,DAG1,RASGRP3,KRAS,RAP1A,RAC1,RALGAPA1,CDC42,TSC1,RHEB,AKT1,GSK3A,MDM2,MMP1,CDC25A,RAD51,SMAD4,SMAD2,MYC,SMAD7,SMAD3,FADD,TRADD,JAK1,CERK,RAD54L,BARD1,XRCC3,PLK3,FOXO1,MTOR,CDK7,AURKA,ODC1,MIR29B2	1.82	0.015298
Peptide hormone biosynthesis	5	2	LHB,TSHB	3	CGB,CGA,FSHB	1.81	0.015481
Gene regulatory network modelling somitogenesis	11	8	MESP2,EPHA4,HES7,FGF8,HES1,TBX6,NOTCH1,WNT3A	3	LFNG,RIPPLY2,DLL1	1.76	0.017393
Alanine and aspartate metabolism	11	8	ASL,AGXT,ABAT,GPT,DARS,GAD2,ASPA,PC	3	GOT2,GAD1,GOT1	1.76	0.017393
Type II interferon signaling (IFNG)	31	11	IFNGR1,JAK2,PRKCD,IRF4,HLA-B,CIITA,CYBB,IL1B,IFIT2,IRF1,ICAM1	20	IFNG,PTPN11,STAT1,IFNGR2,STAT2,JAK1,IRF9,SOCS3,SOCS1,SPI1,IFNB1,GBP1,PSMB9,TAP1,OAS1,CXCL10,EIF2AK2,CXCL9,IRF8,IRF2	1.75	0.017713
Extracellular vesicles in the crosstalk of cardiac cells	19	14	PTEN,HSPB1,MIR455,EGF,CD63,GATA4,SPP1,BIRC5,SORBS2,MMP9,IL6,EGFR,PDLIM5,ETS2	5	CD81,TLR4,SOD1,STAT3,IGF1	1.74	0.018402
miRNA regulation of p53 pathway in prostate cancer	25	17	BID,MIR182,ATM,CYS1,CHEK2,MIR4482,CASP9,CASP3,SIAH1,PTEN,SERPINE1,EI24,TNFRSF10B,BBC3,CASP8,MIR27B,PERP	8	TP53AIP1,APAF1,TP53,MDM2,SESN3,BAX,PMAIP1,ZMAT3	1.72	0.019205
The alternative pathway of fetal androgen synthesis	4	2	POR,STAR	2	AKR1C4,AKR1C2	1.71	0.019385
Insulin processing	15	8	PCSK2,EXOC2,EXOC8,EXOC4,MYO5A,SLC30A6,SLC30A7,RAB27A	7	EXOC5,EXOC6,EXOC3,EXOC7,EXOC1,SLC30A8,SLC30A5	1.65	0.022504
Canonical and Non-canonical Notch signaling	23	16	JAG1,PSEN2,RBPJ,MAML3,DLK1,DLK2,DNER,ADAM10,NOTCH1,NOTCH3,PSEN1,MAML2,HES1,HEY1,RRAS,LEF1	7	JAG2,DLL1,DLL3,DLL4,NOTCH2,NOTCH4,MAML1	1.65	0.022533
Arylamine metabolism	7	3	CYP1A2,SULT1A2,SULT1A1	4	NAT2,NAT1,UGT1A4,UGT1A9	1.64	0.022773
Acetylcholine Synthesis	7	3	PDHA2,CHKA,ACHE	4	PDHA1,PEMT,PCYT1A,CHAT	1.64	0.022773
Cholesterol Biosynthesis with Skeletal Dysplasias	7	4	DHCR7,SC5D,CYP51A1,NSDHL	3	DHCR24,LBR,EBP	1.64	0.022773
Renin Angiotensin Aldosterone System (RAAS)	44	17	CAMK1D,CYP11A1,STAR,ITPR1,CALML3,ITPR3,PLCB2,REN,ATF6B,AGT,AGTR1,CAMK1G,CAMK4,CAMK2A,CAMK2D,CREB5,CREB3L3	27	CYP21A2,HSD3B2,CYP11B2,CALM1,CALML5,CALML6,CREB3L1,CREB3,CREB1,CTSG,ATF4,CALML4,ITPR2,HSD3B1,CALM2,CMA1,ACE,CALM3,GNAQ,AGTR2,CAMK2B,CAMK2G,CAMK1,ATF2,ATF1,CREB3L4,CREB3L2	1.64	0.022773
Glycolysis and Gluconeogenesis	7	1	MDH2	6	GOT2,DLD,DLAT,PDHA1,MPC2,MPC1	1.64	0.022773
Mevalonate pathway	7	4	ACAT2,MVK,FDPS,HMGCR	3	PMVK,MVD,HMGCS1	1.64	0.022773
Hfe effect on hepcidin production	7	2	HFE,ID1	5	TMPRSS6,HFE2,HAMP,BMP6,SMAD7	1.64	0.022773
WikiPathways Academy: fig-met-1-fourth	7	4	PDK1,FASN,LDHA,PRKAA2	3	G6PD,HK1,PRKAB1	1.64	0.022773
MicroRNA for Targeting Cancer Growth and Vascularization in Glioblastoma	9	8	HIF1A,MIR148A,VEGFA,HES1,HEY1,HIF1AN,VEGFB,VEGFC	1	MIR31	1.64	0.022773
DDX1 as a regulatory component of the Drosha microprocessor	7	3	MRE11A,RAD50,ATM	4	DDX1,DROSHA,DGCR8,NBN	1.64	0.022773
Pentose Phosphate Metabolism	7	4	PGLS,PGD,TKT,RPE	3	G6PD,RPIA,TALDO1	1.64	0.022773
FasL/ CD95L signaling	2	1	FAS	1	FADD	1.64	0.02315
Aryl Hydrocarbon Receptor Netpath	22	6	EGFR,RET,AHR,CD36,CYP1A2,CDK2	16	AIP,ARNT,KLF6,CYP1A1,CCL1,PAH,NRAS,CDC37,RAF1,MAP2K1,NCOA7,CYP1B1,E2F1,AHRR,HRAS,KRAS	1.63	0.023219
Integrative stress response in SARS-CoV-2 infection	1	0		1	ATF4	1.61	0.024599
Aryl hydrocarbon receptor signalling	1	0		1	AHRR	1.61	0.024599
PI3K, JAK, and Ras Pathways Involved in Avoiding Apoptosis	5	2	IL6,FLT3LG	3	IL10,IL27,IFNG	1.58	0.026062
LGI-ADAM interactions	5	3	LGI3,ADAM23,LGI4	2	LGI2,ADAM11	1.58	0.026062
Osteoblast Signaling	5	4	PDGFB,PDGFRB,PDGFRA,ITGB3	1	ITGAV	1.58	0.026062
PI3K-AKT-mTOR signaling pathway and therapeutic opportunities	24	11	TSC2,GRB10,PIK3R3,FOXO3,PTEN,ULK1,PDK1,ATG13,RICTOR,FOXO4,PIK3CA	13	PIK3R2,PIK3CG,TFEB,HRAS,FOXO1,NRAS,KRAS,BAD,MTOR,GSK3B,RHEB,PIK3CB,PIK3R1	1.55	0.028069
The influence of laminopathies on Wnt signaling	32	15	PPARG,CCND1,CEBPB,TARBP2,HMGA2,SPP1,CSNK1A1,RUNX2,CTNNB1,CSNK1A1L,HES1,APC,LEF1,TCF7,TCF7L1	17	TOR1AIP1,SLC2A4,LMNA,MIRLET7B,CDK6,CEBPD,AGO2,CEBPA,WNT10B,DICER1,GSK3B,TLE1,HES5,AXIN1,EMD,TCF7L2,ZMPSTE24	1.53	0.029689
NOTCH1 regulation of human endothelial cell calcification	15	8	NOTCH1,SOX6,JAG1,ALPL,SAT1,ITGA1,GJA5,MGP	7	DLL4,JAG2,CALU,FGFR3,PLAT,DLL1,DLL3	1.52	0.03032
Cori Cycle	15	9	GPI,GAPDH,TPI1,LDHA,GPT,PFKP,ALDOA,PGK1,PGK2	6	SLC2A4,PGAM1,SLC2A1,SLC2A2,G6PD,TALDO1	1.52	0.03032
Control of immune tolerance by vasoactive intestinal peptide	12	6	IL12B,CTLA4,VIP,CD80,CD86,CD28	6	IL2,IL4,IL5,IL12A,IL10,IFNG	1.49	0.032471
WikiPathways Academy: met-1-last	12	9	NSDHL,FDPS,CYP51A1,HMGCR,SQLE,IDI1,FDFT1,LSS,MVK	3	MVD,HMGCS1,PMVK	1.49	0.032471
GPR40 Pathway	13	7	PLCB3,PLCG2,PLCL1,PLCB1,PLCB2,GNA11,PKD1	6	PLCZ1,PLCG1,PLCH1,PLCE1,PLCD3,PLCD1	1.48	0.033012
WikiPathways Academy: met-1-last	13	10	NSDHL,FDPS,SQLE,DHCR7,IDI1,CYP51A1,HMGCR,FDFT1,LSS,MVK	3	HMGCS1,MVD,PMVK	1.48	0.033012
WikiPathways Academy: wp-publish test	13	10	NSDHL,HMGCR,FDPS,DHCR7,SQLE,FDFT1,IDI1,LSS,MVK,CYP51A1	3	HMGCS1,PMVK,MVD	1.48	0.033012
Cholesterol Biosynthesis Pathway	13	10	FDPS,LSS,IDI1,SQLE,HMGCR,NSDHL,MVK,CYP51A1,FDFT1,DHCR7	3	HMGCS1,PMVK,MVD	1.48	0.033012
Nanoparticle-mediated activation of receptor signaling	10	4	EGFR,MAP2K2,MAPK12,MAPK13	6	HRAS,NRAS,KRAS,MAP2K1,MAPK1,MAPK11	1.47	0.033597
Signal regulatory protein family interactions	8	5	FYB,SKAP2,SIRPB1,TYROBP,SIRPA	3	CD47,PTK2B,SIRPG	1.46	0.034847
Golgi to ER Retrograde Transport	3	2	GBF1,ARFGAP3	1	ARFGAP1	1.43	0.037058
GABA synthesis, release, reuptake and degradation	11	6	SYT1,ALDH5A1,DNAJC5,SLC6A12,SNAP25,STX1A	5	SLC32A1,CPLX1,RIMS1,RAB3A,HSPA8	1.4	0.039541
MED and Pseudoachondroplasia genes	6	3	MATN1,COMP,COL9A2	3	COL9A1,COL9A3,MATN3	1.38	0.041322
Amino Acid Metabolism Pathway Excerpt (Histidine catabolism extension)	6	4	GPT2,FTCD,UROC1,AMDHD1	2	HAL,GLUD1	1.38	0.041322
Robo4 and VEGF Signaling Pathways Crosstalk	6	3	ROBO4,VEGFA,SRC	3	SLIT2,KDR,RAC1	1.38	0.041322
Demo_complete	6	4	HMGCR,FDFT1,SQLE,SOAT1	2	PDIA2,MTTP	1.38	0.041322
Nicotine Metabolism	6	1	FMO3	5	CYP2A6,CYP2B6,UGT1A4,UGT1A9,AOX1	1.38	0.041322
Caloric restriction and aging	2	0		2	NAMPT,SIRT1	1.36	0.043591
Translation Factors	36	7	EIF5,EIF4B,PAIP1,EIF4EBP1,GSPT2,EIF4G3,EEF2	29	EIF2B1,EIF2B3,EIF2B2,EIF2B4,EEF1A1,EIF4A2,EIF2B5,EIF2AK3,EIF4E,EIF2AK2,EIF4A1,EEF1G,EIF4EBP2,EIF4EBP3,EEF1A2,EIF2S1,EEF1B2,EIF2S2,EEF1D,EIF2S3,EIF5B,ETF1,EIF1AY,PABPC1,EIF1AX,EIF4G1,EIF2AK1,EIF5A,EEF2K	1.35	0.044271
Unfolded Protein Response (UPR)	7	4	ATF6,MBTPS1,MBTPS2,ERN1	3	EIF2AK3,EIF2S1,ATF4	1.35	0.044328
Oligodendrocyte Specification and differentiation(including remyelination), leading to Myelin Components for CNS	12	7	MOG,OMG,PLP1,SHH,BMP2,BMP4,LIF	5	MBP,MAG,CXCL2,CNTF,CXCL1	1.35	0.045048
Dengue-2 Interactions with Blood Clotting Cascade	12	5	SERPINF2,SERPINB2,SERPINE1,FGA,KLK1	7	VWF,PLAU,PLAT,PLG,FGB,FGG,KLKB1	1.35	0.045048
Blood Clotting Cascade	12	5	SERPINF2,SERPINB2,SERPINE1,FGA,KLK1	7	VWF,PLAU,PLAT,PLG,FGB,FGG,KLKB1	1.35	0.045048
Complement Activation	20	6	C1S,C1QB,C1QA,C8A,C8B,C7	14	C2,C1R,MASP2,C3,C9,C6,C4B,C4A,C5,C8G,MASP1,CFB,CFD,CFP	1.32	0.047561
Twelve loci associated with ADHD	20	11	PTPRF,ST3GAL3,SPAG16,DPH2,CCDC24,FOXP2,SORCS3,DUSP6,SEMA6D,KDM4A,PCDH7	9	SLC6A9,ATP6V0B,ARTN,B4GALT2,IPO13,MIR9-2,LINC00461,POC1B,KDM4A-AS1	1.32	0.047561
Mitochondrial LC-Fatty Acid Beta-Oxidation	14	5	ACADL,CPT2,ACSL1,EHHADH,ACADS	9	ACADM,PECR,SCP2,ACADVL,CPT1A,HADHA,ACSL3,ACSL4,SLC25A20	1.32	0.047661
NAD+ metabolism	14	2	CD38,SIRT2	12	NRK,NAMPT,NMNAT2,PARP1,NADK,NMNAT1,SIRT1,SIRT5,SIRT6,SIRT7,SIRT3,SIRT4	1.32	0.047661
Amyotrophic lateral sclerosis (ALS)	28	13	DAXX,NEFM,PPP3CA,CAT,PPP3CC,CASP3,RAB5A,CASP9,ALS2,PRPH,BID,BCL2,GRIA1	15	NOS1,NEFL,CCS,GPX1,PPP3CB,TP53,NEFH,APAF1,RAC1,CASP1,SOD1,BCL2L1,BAX,BAD,CASP12	1.32	0.048245
Peroxisomal lipid metabolism	11	5	PALM,ACAA1,SLC27A2,EHHADH,NUDT19	6	CROT,ACOT8,SLC25A17,AMACR,NUDT7,CRAT	1.3	0.049631
Steroid Biosynthesis	9	3	HSD17B2,HSD17B3,HSD17B7	6	HSD3B1,HSD3B2,CYP17A1,HSD17B1,F13B,HSD17B4	1.29	0.051408
Ethanol metabolism resulting in production of ROS by CYP2E1	9	3	SP1,MAP2K2,MAFK	6	MAPK8,CYP2E1,MAFF,MAFG,MAP2K1,NFE2L2	1.29	0.051408
NAD metabolism, sirtuins and aging	11	5	HIF1A,NFKB1,ROS1,FOXO3,PPARG	6	FOXO1,PARP1,TFAM,NAMPT,SIRT1,SIRT3	1.28	0.05193
LncRNA-mediated mechanisms of therapeutic resistance	4	2	MEG3,HIF1A	2	WNT6,TP53	1.26	0.054369
Amine-derived hormones	6	3	ASMT,TPO,AANAT	3	PNMT,DIO3,SLC5A5	1.26	0.054643
Pathogenesis of SARS-CoV-2 Mediated by nsp9/nsp10 Complex	22	8	IGLC2,IGLL1,LBP,CD2,CD247,ZAP70,FYN,TRAC	14	IGHE,HLA-DRA,CD4,CD8A,HLA-DRB1,PRG3,CRP,IGHG4,NKRF,NLRP1,HLA-DRB5,IGHG1,LCK,CD3E	1.23	0.05865
PDGFR-beta pathway	22	8	PIK3CA,SHC1,PDGFRB,RASA1,SRF,STAT6,JAK2,JUN	14	PLCG1,STAT5B,PRKCA,RAF1,JAK1,ELK1,PRKCB,FOS,STAT3,STAT1,STAT5A,GRB2,HRAS,SOS1	1.23	0.05865
Cell-type Dependent Selectivity of CCK2R Signaling	3	3	CCK,PLCB1,TRPC1	0		1.19	0.064424
Bladder Cancer	23	9	BRAF,EGFR,EGF,CCND1,VEGFA,CDKN1A,THBS1,TYMP,CDH1	14	FGFR3,HRAS,ERBB2,RB1,MMP1,E2F1,RASSF1,DAPK1,DAPK2,DAPK3,CDKN2A,MDM2,TP53,CDK4	1.16	0.068686
Pentose phosphate pathway	5	3	PGLS,DERA,RBKS	2	RPIA,SHPK	1.15	0.070628
ATF6 (ATF6-alpha) activates chaperone genes	5	2	CALR,DDIT3	3	HSPA5,ATF4,HSP90B1	1.15	0.070628
EBV LMP1 signaling	10	5	IRAK1,TRAF1,TRAF6,CCL20,TNF	5	TRADD,MAP3K7,TAB1,MAP3K3,CCL5	1.14	0.072527
Cancer immunotherapy by CTLA4 blockade	13	6	CD80,CD86,CTLA4,CD28,PIK3CA,PIK3R3	7	PPP2CA,PTPN6,PTPN11,PIK3R1,PIK3R2,PIK3CB,PIK3CD	1.13	0.074333
let-7 inhibition of ES cell reprogramming	13	7	MIRLET7A2,MIRLET7A1,MIRLET7D,MIRLET7E,MIRLET7F1,MIRLET7F2,MIRLET7G	6	EGR1,MIRLET7A3,SOX2,MIRLET7C,KLF4,MIRLET7I	1.13	0.074333
Catalytic cycle of mammalian Flavin-containing MonoOxygenases (FMOs)	5	3	FMO2,FMO3,FMO4	2	FMO1,FMO5	1.12	0.075791
WikiPathways Academy - TEST	6	5	CYP51A1,MSMO1,HMGCR,DHCR7,NSDHL	1	HMGCS1	1.12	0.075791
Cholesterol Biosynthesis Pathway	6	3	IDI1,HMGCR,MVK	3	PMVK,HMGCS1,MVD	1.12	0.075791
Gastric ulcer formation	5	2	PTGS2,FAAH	3	PTGS1,CNR2,CNR1	1.12	0.075791
Diclofenac Metabolic Pathway	5	1	CYP2C9	4	CYP2B6,CYP2C18,CYP2C8,CYP2C19	1.12	0.075791
Interacting Laminopathic Pathways	44	21	CREBBP,JUNB,WNT7B,NOTCH1,BMP2,TGFB1,CSNK1A1,CTNNB1,CSNK1A1L,APC,LEF1,TCF7,TCF7L1,HMGA2,HES1,PPARG,CEBPB,TARBP2,HDAC1,RUNX2,SPP1	23	MIRLET7B,SMAD3,SMAD2,TCF7L2,LMNA,GSK3B,AXIN1,ZMPSTE24,TLE1,HES5,WNT10B,CEBPA,CEBPD,AGO2,DICER1,MYOD1,MAOB,NAP1L1,RB1,TGFB2,MAOA,CDK4,E2F1	1.12	0.076147
Cerebral Organic Acidurias, including diseases	2	2	IDH2,L2HGDH	0		1.09	0.08058
Lipid particle organization	2	2	HILPDA,HSD17B13	0		1.09	0.08058
Endochondral Ossification with Skeletal Dysplasias	45	20	TIMP3,IGF2,MMP13,RUNX2,SOX6,MEF2C,PTCH1,ADAMTS5,GLI3,VEGFA,MMP9,COL10A1,BMP7,CDKN1C,THRA,MGP,TGFB1,IGF1R,HDAC4,SOX5	25	FGFR1,FGFR3,BMP6,BMPR1A,IGF1,IHH,SLC38A2,TGFBI,FGF2,CAB39,KIF3A,COL2A1,TGFB2,RUNX3,PTH,HMGCS1,FGF18,CALM1,SERPINH1,ADAMTS4,STAT1,ADAMTS1,PLAU,DDR2,PLAT	1.09	0.081396
Endochondral Ossification	45	20	CDKN1C,THRA,IGF1R,IGF2,GLI3,RUNX2,BMP7,COL10A1,TGFB1,MMP13,SOX5,SOX6,HDAC4,MEF2C,MMP9,ADAMTS5,VEGFA,MGP,PTCH1,TIMP3	25	KIF3A,CALM1,PLAU,IGF1,TGFBI,IHH,PTH,BMP6,BMPR1A,TGFB2,FGFR3,FGF18,STAT1,FGF2,COL2A1,DDR2,RUNX3,ADAMTS1,ADAMTS4,PLAT,HMGCS1,CAB39,SERPINH1,FGFR1,SLC38A2	1.09	0.081396
Miscellaneous transport and binding events	8	3	ANKH,MAGT1,CTNS	5	DMTN,PIP,AZGP1,MMGT1,MRS2	1.09	0.08169
Sphingolipid pathway	8	4	SPHK1,ASAH1,SGPP2,SPHK2	4	GAL3ST1,ASAH2,B4GALT6,CERK	1.09	0.08169
miRNA Regulation of DNA Damage Response	65	24	CASP8,FAS,CCNE2,CCND2,ATR,CDK2,RAD50,CDKN1A,ATRIP,CDK5,CASP9,CHEK2,CASP3,RAD9A,ATM,CCND1,BBC3,GADD45B,SESN1,BID,TNFRSF10B,PML,ABL1,CCNG1	41	GADD45G,GADD45A,CCNB3,RAD17,PMAIP1,PRKDC,RB1,RRM2B,DDB2,FANCD2,CCND3,CDK4,NBN,BRCA1,SMC1A,CDC25A,HUS1,SFN,H2AFX,CREB1,RPA2,CDKN1B,TLK2,CYCS,CCNB1,E2F1,TP53AIP1,CDK6,CHEK1,TLK1,TP53,BAX,CDK1,CDC25C,CCNE1,APAF1,CCNB2,RAD1,RAD51,RAD52,MDM2	1.09	0.081976
Regulation of Apoptosis by Parathyroid Hormone-related Protein	17	6	BCL2,BCL2L2,BCL2A1,BID,BCL2L14,BCL2L15	11	GSK3B,MYC,BCL2L1,BCL2L10,BAX,BAK1,BOK,BCL2L12,BCL2L13,GSK3A,AKT1	1.08	0.082462
T helper 17 (Th17) targets (ROYAN institute)	21	6	PIAS3,IL6R,STAT6,IRF4,AHR,RUNX1	15	RORC,SOCS3,FOSL2,STAT3,STAT1,STAT5B,ETS1,SMAD3,GFI1,RXRA,IL4,GATA3,IRF8,NR2F6,FOXP3	1.08	0.083619
Eicosanoid metabolism via Cytochrome P450 Mono-Oxygenases (CYP) pathway	8	4	CYP4A11,CYP4A22,CYP4F12,CYP4F2	4	EPHX2,CYP2C8,CYP2C18,PPARA	1.06	0.088011
Glucocorticoid and Mineralcorticoid Metabolism	8	1	CYP11A1	7	HSD11B1,CYP11B2,CYP21A2,CYP17A1,HSD3B1,HSD3B2,HSD11B2	1.06	0.088011
Codeine and Morphine Metabolism	8	4	UGT2B7,CYP2D6,SLCO1B1,ABCB1	4	CYP3A4,UGT1A1,ABCC3,ABCC2	1.06	0.088011
Disorders of Folate Metabolism and Transport	4	2	MTHFS,MTHFR	2	DHFR,MTHFD1	1.05	0.088526
rRNA modification in the mitochondrion	4	1	TFB1M	3	RNMTL1,FTSJ2,MRM1	1.05	0.088526
TRAIL signaling	4	1	TNFRSF10B	3	FADD,TNFSF10,TNFRSF10A	1.05	0.088526
RHO GTPases Activate Rhotekin and Rhophilins	5	2	TAX1BP3,LIN7B	3	RTKN,RHPN2,ROPN1	1.05	0.088526
IL-6-type cytokine receptor ligand interactions	15	8	CLCF1,CNTFR,IL11RA,IL11,LIF,OSMR,OSM,EBI3	7	CNTF,CRLF1,LIFR,IL12A,CTF1,IL6ST,IL27	1.05	0.089873
Synthesis of Lipoxins (LX)	1	1	PTGR1	0		1.04	0.090338
Pyrimidine metabolism and related diseases	3	1	CPS1	2	OTC,DHODH	1.04	0.090338
Transcription from mitochondrial promoters	1	0		1	TFAM	1.04	0.090338
Nanoparticle triggered autophagic cell death	9	8	VMP1,UVRAG,ATG10,ULK1,ATG3,ATG12,ATG5,ULK2	1	ATG7	1.03	0.092551
Metabolic pathway of LDL, HDL and TG, including diseases	7	2	LDLR,ABCA1	5	LPL,LCAT,LDLRAP1,CETP,PCSK9	0.99	0.102306
mRNA Processing	82	18	SNRPG,CSTF1,CPSF1,PSKH1,CLK3,CLK4,CDC40,SNRPN,RNMT,NCBP1,PTBP1,CD2BP2,FUS,SF3B1,DNAJC8,SRPK1,SF3B3,CLK2	64	U2AF2,SNRPD1,POLR2A,SNRPD2,SUPT5H,SNRPE,CPSF4,SNRPF,DDX1,PCBP2,DICER1,CSTF2,RNPS1,CPSF3,SRP54,SFPQ,CPSF2,CSTF2T,PRPF18,PABPN1,LSM2,SRRM1,RNGTT,NCBP2,METTL3,SNRPA,SNRPB,DHX9,SNRPD3,RBM5,NUDT21,TXNL4A,SF3B5,SNRPB2,SF3A3,SNRPA1,SF3A1,SF3A2,SF3B2,DHX38,PRPF8,PHF5A,PRPF4,CSTF3,PAPOLA,DDX20,DHX15,DHX8,PRPF4B,NXF1,DHX16,NONO,XRN2,SPOP,PTBP2,PRPF3,RBM17,U2AF1,SRPK2,PPM1G,RBMX,SF3B4,CLK1,LSM7	0.97	0.106091
Development and heterogeneity of the ILC family	23	13	TNF,IL1B,AHR,IL6,NFIL3,IL13,IL17A,TOX,IL23A,IL22,RORA,TSLP,IL12B	10	IL15,IL12A,ID2,GATA3,IFNG,BCL11B,GFI1,IL18,AREG,EOMES	0.96	0.10872
Ketone body metabolism	3	1	HMGCS2	2	AACS,ACSS3	0.96	0.110124
Abacavir transport and metabolism	3	1	ABCB1	2	GUK1,PCK1	0.96	0.110124
Import of palmitoyl-CoA into the mitochondrial matrix	6	1	CPT2	5	SLC25A20,CIT,MID1IP1,THRSP,SLC22A5	0.95	0.113041
Oxidative phosphorylation	42	17	ATP6AP1,NDUFB10,NDUFS7,ND1,GZMB,ND2,ND3,ND5,NDUFV3,ND4L,ND4,ATP5I,ND6,NDUFA8,NDUFA4,ATP5S,ATP6AP2	25	ATP5A1,ATP5B,NDUFS5,ATP5D,ATP5E,NDUFV2,ATP5G2,NDUFB4,ATP5G1,ATP5F1,ATP5G3,ATP5H,NDUFA2,ATP5J,ATP5J2,ATP5L,NDUFA9,ATP5O,NDUFS2,NDUFS3,ATP6,NDUFS8,NDUFB2,NDUFA11,NDUFS6	0.91	0.122604
Nucleotide GPCRs	9	4	ADORA1,P2RY1,ADORA2B,LTB4R	5	ADORA2A,P2RY2,P2RY6,ADORA3,P2RY4	0.88	0.130862
Host-pathogen interaction of human corona viruses - apoptosis	21	11	BCL2,CASP8,FASLG,BID,CASP3,TNF,CASP9,MAPK13,MAPK12,MAPK14,BBC3	10	BAX,BAD,CASP7,FADD,AKT1,MAPK11,BCL2L11,APAF1,MCL1,BCL2L1	0.88	0.132071
Serotonin Receptor 2 and STAT3 Signaling	4	1	JAK2	3	HTR2A,GNAQ,STAT3	0.85	0.140839
Glycolysis ad Glucogenesis	4	1	MDH2	3	GOT2,MPC1,MPC2	0.85	0.140839
Glycolysis ad Glucogenesis	4	1	MDH2	3	GOT2,MPC1,MPC2	0.85	0.140839
Glycolysis ad Glucogenesis	4	1	MDH2	3	MPC2,GOT2,MPC1	0.85	0.140839
miR-222 in Exercise-Induced Cardiac Growth	4	1	HIPK2	3	HMBOX1,CDKN1B,HIPK1	0.85	0.140839
WikiPathways Academy: fig-met-1-third	4	2	PDK1,LDHA	2	G6PD,HK1	0.85	0.140839
Wax biosynthesis	4	2	FAR2,AWAT1	2	FAR1,AWAT2	0.85	0.140839
Caffeine and Theobromine metabolism	4	1	CYP1A2	3	CYP2A6,XDH,NAT2	0.85	0.140839
WikiPathways Tutorial: demo_step3	4	4	HMGCR,FDFT1,SQLE,SOAT1	0		0.85	0.140839
Pilocytic astrocytoma	4	1	NF1	3	PTPN11,GRB2,SOS1	0.85	0.140839
Nicotine Activity on Chromaffin Cells	4	2	CACNA1C,CHRNB4	2	CHRNA3,CACNA1G	0.85	0.140839
Reelin signalling pathway	4	3	VLDLR,SH3KBP1,RELN	1	DAB1	0.85	0.141979
MAPK and NFkB Signalling Pathways Inhibited by Yersinia YopJ	4	2	TRAF6,IKBKB	2	CHUK,IKBKG	0.85	0.141979
NO/cGMP/PKG mediated Neuroprotection	32	13	TSPO,XIAP,CNGA2,GUCY1A3,NFKB1,CNGB3,AKAP9,CASP9,BCL2,GUCY1B3,CAMK2A,CAMK2D,GRIN1	19	ACTN2,CREB1,CNGB1,DLG4,GUCY1B2,BAD,CNGA3,GRIN2B,CAMK2G,GUCY1A2,CNGA1,NPR1,CAMK2B,NEFL,GRIN2A,CALM1,GRIN2C,CNGA4,NFKBIA	0.85	0.142626
Biosynthesis of EPA-derived SPMs	2	1	ALOX15	1	ALOX5	0.84	0.145445
Fructose metabolism	2	1	GLYCTK	1	AKR1B1	0.84	0.145445
MTF1 activates gene expression	2	2	CSRP1,SNCB	0		0.84	0.145445
Ubiquinol biosynthesis	3	0		3	PHB,COQ2,COQ5	0.84	0.145445
Melatonin metabolism and effects	27	15	CYP1A2,AANAT,EDN1,CYP2D6,ASMT,MTNR1A,ARNTL,PER1,PER2,CSNK1D,SULT1A1,ACHE,IRAK1,TRAF6,CRY2	12	CYP2C19,FOXO1,CYP1B1,CYP1A1,MAOA,CLOCK,PER3,CSNK1E,GSK3B,MTNR1B,SIRT1,CRY1	0.83	0.146718
Aflatoxin B1 metabolism	7	3	CYP1A2,EPHX1,CYP2A13	4	CYP3A4,GSTM1,AKR7A2,AKR7A3	0.83	0.149547
Metabolism of Spingolipids in ER and Golgi apparatus	21	13	SPHK2,SPHK1,DEGS2,B3GALNT1,SPTLC1P1,SPTLC1P2,SPTLC1P4,SGMS1,SPTLC1P5,KDSR,B3GALT1,B4GALNT1,B4GALT1	8	GALNT1,SPTLC1P3,DEGS1,B3GALT2,B4GALT2,CERS3,CERK,SGMS2	0.83	0.149547
Glial Cell Differentiation	7	2	MSN,PLP1	5	TPPP,GAP43,MBP,MAG,CNP	0.83	0.149547
Folate-Alcohol and Cancer Pathway Hypotheses	7	2	MTHFR,ADH5	5	CBS,ALDH1L1,CYP2E1,ALDH1A1,CREB1	0.83	0.149547
Phase I biotransformations, non P450	7	6	CES1,ESD,CES2,LIPA,PON1,PON2	1	PON3	0.83	0.149547
Parkinsons Disease Pathway	35	13	DDC,LRRK2,PINK1,SEPT5,SNCAIP,UBA7,UBE2J1,CCNE2,MAPK12,MAPK14,MAPK13,CASP9,CASP3	22	EPRS,UCHL1,SNCA,TH,HTRA2,CYCS,GPR37,UBB,UBA1,UBE2L3,UBE2L6,UBE2J2,UBE2G1,UBE2G2,ATXN2,SYT11,CCNE1,MAPK11,CASP6,CASP2,CASP7,APAF1	0.82	0.152937
Differentiation of white and brown adipocyte	11	5	BMP2,BMP4,BMP7,CIDEA,EBF3	6	HSPB7,ZIC1,HOXC8,HOXC9,PRDM16,PLAC8	0.78	0.164097
LTF danger signal response pathway	14	9	IL1A,IRAK1,IL1B,IL6,TNF,TRAF6,IRAK4,TLR2,MYD88	5	TLR4,LTF,TREM1,CD14,MAPK1	0.77	0.169802
Small Ligand GPCRs	14	8	PTGER1,PTGER2,TBXA2R,PTGER4,MTNR1A,PTGDR,PTGER3,PTGFR	6	PTGIR,CNR1,CNR2,MTNR1B,GPR50,PTAFR	0.77	0.169802
TET1,2,3 and TDG demethylate DNA	1	0		1	TDG	0.77	0.171355
Hypothesized Pathways in Pathogenesis of Cardiovascular Disease	8	3	RUNX2,TGFBR3,TGFBR1	5	SMAD3,SMAD4,CTGF,TGFBR2,SMAD2	0.76	0.173418
Vitamin B6-dependent and responsive disorders	2	1	ALPL	1	PNPO	0.74	0.182708
Plasmalogen biosynthesis	1	1	PALM	0		0.74	0.182708
Supression of HMGB1 mediated inflammation by THBD	3	1	RELA	2	THBD,HMGB1	0.73	0.184172
Neurotransmitter clearance	3	0		3	SLC22A2,SLC6A3,COMT	0.73	0.184172
Fibrin Complement Receptor 3 Signaling Pathway	26	14	TRAF6,CXCL3,IL6,IKBKB,MYD88,IRAK4,LBP,SRC,IRF3,TNF,IRAK1,IRAK2,IL12B,NOS2	12	AKT1,SYK,TLR3,IFNB1,TLR4,CCL2,RHOA,CHUK,IKBKG,CXCL10,TIRAP,CD14	0.72	0.190751
Urea cycle and associated pathways	10	6	ARG1,ASL,NAGS,MDH2,OAT,CPS1	4	GLS2,ASS1,OTC,OMP	0.72	0.192706
Butyrophilin (BTN) family interactions	9	7	BTN2A2,BTNL2,BTNL8,BTNL9,CD209,BTN1A1,BTN2A1	2	PPL,XDH	0.72	0.192706
PDGF Pathway	18	7	PDGFRB,PDGFB,SHC1,MAPK3,COX2,SRF,PAK1	11	STAT1,STAT3,PLCG1,SOS1,GRB2,RAF1,MAPK1,JAK1,ELK1,TIAM1,CDC42	0.71	0.195027
Gene and protein expression by JAK-STAT signaling after Interleukin-12 stimulation	37	17	BOLA2,SOD2,ARF1,CAPZA1,SERPINB1,CFL1,HSPA9,HNRNPA2B1,SERPINB2,LCP1,LMNB1,MSN,MTAP,PAK2,PITPNA,RALA,RAP1B	20	IFNG,CA1,SNRPA1,ANXA2,HNRNPF,RPLP0,CDC42,SOD1,TALDO1,CNN2,TCP1,GSTA2,AIP,GSTO1,HNRNPDL,IL10,MIF,PDCD4,PPIA,PSME2	0.7	0.198671
Interleukin-20 family signaling	6	1	IL22	5	IL20RB,IL22RA2,IL22RA1,IL20RA,IL10RB	0.7	0.198707
BDNF-TrkB Signaling	15	5	BDNF,BRAF,GAB1,TSC2,ARC	10	TRPC3,TRPC6,GRB2,GAB2,TSC1,RHEB,MTOR,NRAS,KRAS,HRAS	0.66	0.217461
Wnt/beta-catenin Signaling Pathway in Leukemia	11	7	LRP5,APC,PML,RARA,BCL9,SALL4,PPARD	4	WIF1,FLT3,LRP6,GSK3B	0.65	0.225118
GPCRs, Other	75	36	GPR143,TAAR3,GPR62,LTB4R2,TAAR2,P2RY13,FSHR,F2R,OR10A5,OR7E24,CELSR3,ADRB2,HTR1F,OR8G2,OR7E18P,OR10A2,OR2F1,OR3A1,CELSR1,OR2A20P,OR3A3,GHRHR,OR1F1,GPR83,OR2A9P,OR1N1,OR2A4,OR1E1,OR1G1,GRPR,CHRM3,GRM1,DRD3,EDNRA,PTGFR,SSTR2	39	GPR84,GPR88,GPR135,GPR61,GPR55,TAAR5,VN1R1,GPR132,HRH4,GPR18,ADORA2A,CCR5,CCR2,ADRA1D,NTSR1,ADORA3,LGR6,GNRHR,HTR2A,OR8G1,OR7E19P,HTR7,UTS2R,OR2M4,OR2H1,OR5E1P,CCKBR,OR2A5,CXCR3,OR2B6,GPR17,CELSR2,GRM8,SMO,CNR1,CHRM2,DRD4,ALG6,P2RY11	0.64	0.228156
miRNA targets in ECM and membrane receptors	22	13	LAMA4,COL3A1,THBS2,COL6A1,COL6A2,TNXB,LAMB2,THBS1,FN1,ITGB6,ITGB5,ITGA11,ITGA1	9	COL5A1,SDC2,COL4A2,COL4A1,COL5A3,COL1A2,COL5A2,COL6A3,LAMC1	0.63	0.232967
Simplified Depiction of MYD88 Distinct Input-Output Pathway	13	8	TLR8,TLR9,MYD88,TRAF6,TIFA,IRAK1,TLR1,TLR2	5	TLR4,TLR5,TLR6,TLR7,TLR10	0.62	0.238922
Overview of leukocyte-intrinsic Hippo pathway functions	32	9	CD8B,FOXO3,FOXO4,TERF2IP,KNSTRN,TAZ,YY1AP1,PRDM1,SAV1	23	YWHAQ,APCS,BCR,CCR7,CD4,CD8A,DR1,FOXO1,FOXO6,FOXP3,LATS1,LPL,CXCL10,MST1,STK3,RAB13,RAB2A,RASSF5,RHOA,KCNMA1,KLF6,LATS2,CD19	0.61	0.242707
mRNA, protein, and metabolite inducation pathway by cyclosporin A	5	2	SLC3A2,SLC7A5	3	SLC1A5,KEAP1,ATF4	0.61	0.248135
Chemical Compounds to monitor Proteins	5	1	BRD3	4	GSK3A,BRD4,BRD2,BRDT	0.61	0.248135
miRNA Biogenesis	5	1	XPO5	4	DICER1,RAN,DGCR8,DROSHA	0.61	0.248135
Purine metabolism and related disorders	8	3	PNP,HPRT1,AMPD1	5	ATIC,ADSL,IMPDH1,DGUOK,APRT	0.6	0.250846
MFAP5-mediated ovarian cancer cell motility and invasiveness	9	5	ITGB3,CREB5,JUN,RYR3,ITPR3	4	MFAP5,ITGAV,PRKCQ,PLCG1	0.59	0.255582
Uptake and function of diphtheria toxin	5	2	CD9,EEF2	3	HSP90AB1,HSP90AA1,TXNRD1	0.58	0.261325
Transport of vitamins, nucleosides, and related molecules	19	10	SLC33A1,SLC28A2,SLC35A2,SLC29A3,SLC35C1,SLC35A3,SLCO2A1,SLCO2B1,SLCO4C1,SLCO1B1	9	SLC29A4,SLC28A1,SLC28A3,SLC35D2,SLC35A1,SLC35B4,ALB,SLCO1A2,SLCO1B3	0.58	0.262934
Model for regulation of MSMP expression in cancer cells and its proangiogenic role in ovarian tumors	3	0		3	CCR2,MSMP,CTCF	0.58	0.265783
Bile Acids synthesis and enterohepatic circulation	3	0		3	FXR1,ABCG5,CYP7A1	0.58	0.265783
Cholesterol Biosysthesis pathway-CK	3	2	HMGCR,MVK	1	HMGCS1	0.58	0.265783
Cholesterol Biosysthesis pathway-CK	3	2	HMGCR,MVK	1	HMGCS1	0.58	0.265783
Vitamin B12 Disorders	3	1	CBL	2	CBLC,DCBLD1	0.58	0.265783
Glycine Metabolism	3	2	SHMT1,MTHFR	1	SHMT2	0.58	0.265783
IGF1-Akt signaling	14	5	IRS1,IGFBP5,PDK1,PTEN,NFKB1	9	GSK3B,IGF1,EIF2B2,ILK,AKT1,MTOR,SMAD2,SMAD3,PLD1	0.57	0.270284
RAC1/PAK1/p38/MMP2 Pathway	45	17	TIE1,CASP9,GRB14,NCK1,PAK1,MAPK14,MAPK12,MAPK13,SRC,CTNNB1,EGFR,NOS2,EIF4EBP1,RELA,FN1,NFKB1,GRB7	28	TEK,BAD,NOS1,SOS1,HRAS,KRAS,NRAS,PXN,IKBKG,STMN1,MAPK11,RAC1,MAPK8,BAX,GRB2,CRK,STAT5B,ERBB2,MYC,RS1,MSH2,STAT3,MAPK1,CASP7,RAD51,TP53,YAP1,STAT5A	0.56	0.276812
Factors and pathways affecting insulin-like growth factor (IGF1)-Akt signaling	15	6	IRS1,PTEN,PDK1,IGFBP5,NFKB1,NEB	9	IGF1,MTOR,ILK,GSK3B,EIF2B2,SMAD2,AKT1,SMAD3,PLD1	0.55	0.283896
NRF2-ARE regulation	16	10	MAF,GCLC,SLC7A11,CEBPB,NQO1,GCLM,FYN,SRC,CUL3,RBX1	6	GSK3B,GSTA2,KEAP1,YES1,INSR,PGAM5	0.53	0.293668
Ganglio Sphingolipid Metabolism	11	6	ST8SIA5,ST8SIA1,B4GALNT1,B3GALT4,A3GALT2,ST3GAL1	5	ST3GAL2,ST8SIA3,FUT1,ST6GALNAC6,ST3GAL5	0.53	0.297473
Hair Follicle Development: Organogenesis (Part 2 of 3)	23	17	CCND1,RUNX2,FOXI3,LEF1,CDH1,SNAI1,FZD1,EDA,SHH,PTCH1,NOG,PDGFRA,FGFR2,CCND2,ITGB1,GLI1,WNT5A	6	TP63,EDAR,SMO,GJB6,GLI2,MYC	0.53	0.29808
Cholesterol biosynthesis, regulation and transport	4	4	SQLE,FDFT1,LSS,DHCR7	0		0.52	0.29953
Nanomaterial-induced Inflammasome Activation	4	3	NLRP3,NFKB1,IL1B	1	TLR4	0.52	0.29953
Effects of Nitric Oxide	3	1	COX1	2	AOX1,XDH	0.52	0.29953
mRNA Editing	3	0		3	ADAR,A1CF,ADARB1	0.52	0.29953
Urea cycle and related diseases	7	4	ASL,ARG1,NAGS,CPS1	3	GLS2,OTC,ASS1	0.5	0.316839
ATR Signaling	7	5	RAD9A,RAD9B,ATR,ATRIP,TOPBP1	2	HUS1,RAD1	0.5	0.316839
Degradation pathway of sphingolipids, including diseases	3	3	GLB1,HEXB,HEXA	0		0.5	0.319701
Intestinal infectious diseases	1	1	PDZD3	0		0.5	0.319701
Lysosomal oligosaccharide catabolism	1	1	MANBA	0		0.5	0.319701
Neurotransmitter uptake and metabolism In glial cells	1	0		1	SLC38A1	0.5	0.319701
Composition of Lipid Particles	5	2	LDLR,TG	3	CETP,LCAT,LPL	0.47	0.342718
TLR4 Signaling and Tolerance	14	9	IRF3,IRAK1,TRAF6,MYD88,TRAF3,TBK1,TAB2,IL6,IRAK4	5	MAL,TIRAP,TLR4,TAB1,IRF7	0.45	0.352007
Base-Excision Repair, AP Site Formation	9	6	MPG,MUTYH,MBD4,SMUG1,NEIL1,NEIL2	3	TDG,OGG1,NTHL1	0.44	0.366256
Hypothetical Network for Drug Addiction	16	9	GRM1,GRIA1,GRIA2,GRIA3,GRIN2D,DRD2,ADCY1,ACTA1,CAMK4	7	GRIA4,GRIN2A,GRIN2B,GRIN2C,GRM5,DRD4,DRD1	0.42	0.379214
Selenium Micronutrient Network	45	24	PRDX2,RELA,COX2,COX1,KMO,MPO,GGT1,PRDX5,ALOX15B,SOD3,PRDX4,MTHFR,DIO1,LDLR,APOA1,APOB,ABCA1,SAA4,SAA2,SAA1,SOD2,IL1B,HBA1,IL6	21	MTR,CBS,PLG,ALOX5,PRDX1,RFK,CTH,PNPO,DIO3,DIO2,SOD1,PRDX3,GSR,CRP,INSR,IL10,ALB,INS,CCL2,HBB,FLAD1	0.42	0.383587
Amplification and Expansion of Oncogenic Pathways as Metastatic Traits	10	7	SRC,CXCL12,CXCR4,TNC,VHL,CYTIP,VEGFA	3	AKT1,VCAM1,IGF1	0.41	0.386022
Regulation of beta-cell development	23	11	PTF1A,MAFA,PDX1,NEUROG3,HES1,NKX2-2,FOXA2,GCK,RBPJ,PAX4,HNF1A	12	ONECUT1,FGF10,ONECUT3,NKX6-1,NEUROD1,INSM1,FOXO1,HNF4G,FOXA3,SLC2A2,HNF1B,PAX6	0.41	0.393395
Androgen Receptor Network in Prostate Cancer	72	34	MAP2K2,SPRY1,HSD17B7,DOCK1,RAPGEF1,HSD17B2,HSD17B3,JUN,PIK3CA,PAK1,BACH1,TMPRSS2,GAB1,KLK3,RAP1B,RASA1,ABCC4,ERG,ETV4,SP1,SMARCC2,SMARCD2,SMARCD3,ACTL6A,ACTL6B,MAP4K1,PTEN,MAPK3,RICTOR,EIF4EBP1,EIF4E1B,SPRY2,MIR21,SPINK1	38	MAPK1,HSD3B2,CRKL,CYP17A1,HRAS,HSD3B1,FOS,F13B,PXN,HSD17B4,RAF1,SOS1,HSD17B1,ATF1,PTK2B,ARID1A,PLK1,CDC25B,ELK1,CDC25A,MAPK8,CRK,KLK2,NDRG1,ARID1B,SMARCA4,SMARCC1,SMARCD1,MAP2K1,STAT3,HGF,RAP1A,PTPN11,GRB2,MYC,AR,FKBP5,FOXA1	0.4	0.394905
Conversion of Angiotensinogen to Angiotensin II	4	1	REN	3	CMA1,CTSG,ACE	0.4	0.401029
miR-517 relationship with ARCN1 and USP1	4	1	ID1	3	USP1,ARCN1,ID2	0.4	0.401029
Synthesis and Degradation of Ketone Bodies	4	3	ACAT1,HMGCS2,OXCT1	1	HMGCL	0.4	0.401029
exRNA mechanism of action and biogenesis	4	1	XPO5	3	DGCR8,DICER1,ERI1	0.4	0.401029
Secretion of Hydrochloric Acid in Parietal Cells	4	2	ATP4A,HRH2	2	CCKBR,CHRM1	0.4	0.401029
Metabolism of alpha-linolenic acid	2	2	FADS1,FADS2	0		0.38	0.412288
Galactose catabolism	2	1	GALK1	1	GALT	0.38	0.412288
SCFA and skeletal muscle substrate metabolism	2	2	PPARD,PYY	0		0.38	0.412288
mir-124 predicted interactions with cell cycle and differentiation	2	1	SIX4	1	STRADB	0.38	0.412288
Lipid storage and perilipins in skeletal muscle	3	1	PLIN5	2	MAG,PPARA	0.38	0.412288
Osteopontin Signaling	6	4	SPP1,RELA,NFKB1,ITGB3	2	PLAU,ITGAV	0.38	0.418941
Glucose Homeostasis	1	1	GCA	0		0.37	0.427447
Melanogenesis	1	0		1	MITF	0.37	0.427447
Angiogenesis	17	11	PDGFB,PDGFRA,MMP9,TIMP2,TIMP3,VEGFA,MMP2,SMAD1,SRC,FGFR2,HIF1A	6	FLT1,FGF2,AKT1,MAPK1,PLCG1,ARNT	0.36	0.435341
EPO Receptor Signaling	18	10	EPOR,SRC,JAK2,PDK1,EPO,SHC1,CISH,IRS2,IRS1,RASA1	8	STAT1,SOCS1,GRB2,STAT5B,STAT5A,STAT3,RAF1,SOS1	0.36	0.436991
Biomarkers for pyrimidine metabolism disorders	8	0		8	RRM1,RRM2,RRM2B,DHODH,UMPS,OMP,PUS1,TK2	0.35	0.442128
Phytochemical activity on NRF2 transcriptional activation	7	5	GCLC,NQO1,GCLM,MAF,SLC7A11	2	KEAP1,GSTA2	0.35	0.442128
ID signaling pathway	11	4	RBL2,SREBF1,CDK2,ID1	7	ID3,RB1,MYOD1,RBL1,ELK3,CCNE1,ID2	0.34	0.452187
Somatroph axis (GH) and its relationship to dietary restriction and aging	3	1	PTEN	2	SIRT1,MTOR	0.33	0.470154
Protein repair	3	0		3	TXN,MSRA,PCMT1	0.33	0.470154
T-Cell Receptor and Co-stimulatory Signaling	20	13	ITK,ZAP70,NFKB1,FYN,PTEN,CD8B,PDK1,CD28,CSNK1A1,DYRK1A,DYRK2,CTLA4,PDCD1	7	LCK,AKT1,PLCG1,IL2,CD8A,GSK3A,GSK3B	0.33	0.470987
Thyroid hormones production and their peripheral downstream signalling effects regarding congenital hypothyroidism	53	27	AQP7,SLC26A4,MGLL,PAX8,DIO1,FGF21,SRC,ZNF516,MLST8,TPO,TSC2,MAFA,SHH,PPARG,SLCO1C1,TSHR,UCP1,TTF1,TG,AGRP,PFKFB2,DUOX2,KLB,MC4R,CASP9,ACTL6B,RPS6KA6	26	POMC,TSC1,PRDM16,ATF2,SLC16A10,DUOXA2,SIRT6,GRB2,SLC5A5,RPS6KB1,FGFR1,RHEB,KDM1A,MDM2,DIO3,FOXO1,GSK3B,BAD,SECISBP2L,FRS2,RAF1,IYD,TTF2,TRH,NPY,DIO2	0.32	0.477555
Sterol Regulatory Element-Binding Proteins (SREBP) signalling	45	26	FGF21,SCD,INSIG1,ATF6,HMGCR,PRKAA1,LPIN1,PRKAA2,PRKAB2,SEC24B,INSIG2,SEC31B,SAR1B,LSS,SQLE,CYP51A1,SEC13,SREBF2,LDLR,SP1,SCARB1,ACACA,FDPS,FASN,ACLY,PPARG	19	SCAP,RBP4,CAMP,CDK8,PRKAB1,SIRT1,SEC24A,PRKAG1,PRKAG3,SEC24C,SEC31A,SAR1A,YY1,SEC23A,SEC23B,SEC24D,LPL,MVD,DBI	0.32	0.479446
SARS-CoV-2 and Angiotensin-converting enzyme 2 (ACE2) receptor : Molecular mechanisms and potential therapeutic target	6	3	AGT,TMPRSS2,REN	3	ACE2,MAS1,ACE	0.32	0.479755
Peroxiredoxin 2 induced ovarian failure	6	3	STAR,CYP11A1,CASP3	3	BAX,PARP2,HSD3B2	0.32	0.479755
Pathways of nucleic acid metabolism and innate immune sensing	9	3	TMEM173,TREX1,IRF3	6	SAMHD1,IFIH1,DDX58,OAS1,ADAR,MAVS	0.31	0.487739
Nanomaterial induced apoptosis	9	5	CASP9,CASP8,FAS,FASLG,CASP3	4	CASP7,FADD,CASP6,BAX	0.31	0.487739
Phosphoinositides metabolism	22	8	PLCB2,PTEN,PLCB1,PIP4K2A,PIP4K2C,PIK3CA,PLCB3,PLCG2	14	PLCH1,PLCG1,OCRL,PIK3CG,PIP4K2B,PIK3CB,PIK3CD,PLCB4,PLCE1,PLCD1,PLCD3,PLCD4,PLCH2,PLCZ1	0.29	0.508688
Role of Altered Glycolysation of MUC1 in Tumour Microenvironment	4	4	TNF,MUC1,RELA,IL6	0		0.29	0.510061
tRNA modification in the mitochondrion	4	2	GTPBP3,TRIT1	2	MTO1,TRMU	0.29	0.510061
HIPK2 in kidney fibrosis	2	2	SIAH1,HIPK2	0		0.29	0.510522
Cholesterol Biosynthesis - KH	2	1	HMGCR	1	HMGCS1	0.29	0.510522
FABP4 in ovarian cancer	2	1	FABP4	1	MIR409	0.29	0.510522
BioPax Test	2	0		2	PIK3C2B,AKT1	0.29	0.510522
Cholesterol Test Pathway	2	1	HMGCR	1	HMGCS1	0.29	0.510522
Cholestreol biosynthesis-PD	2	1	HMGCR	1	HMGCS1	0.29	0.510522
New Pathway	2	1	HMGCR	1	HMGCS1	0.29	0.510522
Cholesterol biosynthesis-PK	2	1	HMGCR	1	HMGCS1	0.29	0.510522
Cholesterol biosynthesis - SC	2	1	MVK	1	HMGCS1	0.29	0.510522
Cholesterol Biosynthesis - FTA	2	1	HMGCR	1	HMGCS1	0.29	0.510522
Cholesterol Biosynthesis - bc	2	1	HMGCR	1	HMGCS1	0.29	0.510522
WikiPathways Academy: fig-met-1-second	2	0		2	G6PD,HK1	0.29	0.510522
WikiPathways Academy: draw-complex	2	1	SUCLG1	1	SUCLG2	0.29	0.510522
Methionine IG	2	1	MTRR	1	MTR	0.29	0.510522
Evolocumab Mechanism	2	1	LDLR	1	PCSK9	0.29	0.510522
Hypoxia-mediated EMT and Stemness	2	0		2	ZEB1,DICER1	0.29	0.510522
mir34a and TGIF2 in osteoclastogenesis	2	1	MIR34A	1	TGIF2	0.29	0.510522
Proprotein convertase subtilisin/kexin type 9 (PCSK9) mediated LDL receptor degradation	2	1	LDLR	1	PCSK9	0.29	0.510522
Felbamate Metabolism	2	0		2	CYP3A4,CYP2E1	0.29	0.510522
Lidocaine metabolism	2	1	CYP1A2	1	CYP3A4	0.29	0.510522
Heroin metabolism	2	2	CES2,CES1	0		0.29	0.510522
Aripiprazole Metabolic Pathway	2	2	CYP3A43,CYP2D6	0		0.29	0.510522
Vitamin D in inflammatory diseases	11	6	RELA,IL6,TNF,PPP3CA,MAP2K3,VDR	5	SMAD4,PPP3R1,SMAD3,MAP2K6,MAP3K1	0.28	0.523186
Metallothioneins bind metals	11	8	MT1A,MT1B,MT3,MT4,MT1F,MT1G,MT1M,MT1X	3	MT2A,MT1E,MT1H	0.28	0.523186
Vitamin D Metabolism	7	4	CYP24A1,VDR,CYP27A1,DHCR7	3	CYP27B1,RXRA,RXRB	0.27	0.531754
Biomarkers for urea cycle disorders	8	3	ARG1,ASL,NAGS	5	GAMT,GATM,GLS2,ASS1,OTC	0.24	0.573475
RalA downstream regulated genes	8	0		8	RALBP1,RAC1,CDC42,HRAS,RAC3,RAC2,KRAS,NRAS	0.24	0.573475
Development of pulmonary dendritic cells and macrophage subsets	9	4	RUNX2,IRF4,CSF2,TPO	5	ID2,STAT3,IRF8,CSF1,BATF3	0.24	0.576768
BMP2-WNT4-FOXO1 Pathway in Human Primary Endometrial Stromal Cell Differentiation	9	5	BMP2,SMAD1,SMAD5,WNT4,DCN	4	FOXO1,SST,LEFTY2,BCL2L11	0.24	0.576768
Biosynthesis of electrophilic &omega;-3 PUFA oxo-derivatives	1	0		1	ALOX5	0.24	0.579621
Vitamins A and D - action mechanisms	1	1	VDR	0		0.24	0.579621
Neurotransmitter Disorders	1	1	DBH	0		0.24	0.579621
ERK Pathway in Huntington's Disease	7	4	BDNF,EGFR,EGF,CASP3	3	RAF1,ELK1,CASP7	0.22	0.599549
Regulation of Wnt/B-catenin Signaling by Small Molecule Compounds	11	4	SFRP4,DVL2,APC,LEF1	7	FZD7,DKK3,FZD8,TNKS,AXIN1,GSK3B,TCF4	0.2	0.628871
OAS antiviral response	9	1	PDE12	8	OASL,DDX58,ABCE1,OAS3,OAS1,FLNA,OAS2,RNASEL	0.2	0.635501
Amino acid conjugation of benzoic acid	3	2	GLYATL1,GLYATL2	1	GLYAT	0.19	0.640618
Malate-aspartate shuttle	3	1	SLC25A11	2	GOT2,MDH1	0.19	0.640618
TGF-B Signaling in Thyroid Cells for Epithelial-Mesenchymal Transition	12	7	RUNX2,TNC,ID1,FN1,SNAI1,VIM,SNAI2	5	CDH16,SMAD3,SMAD4,CDH6,SMAD2	0.19	0.65079
Lamin A-processing pathway	2	0		2	ZMPSTE24,LMNA	0.18	0.657056
Lactose synthesis	2	2	B4GALT1,LALBA	0		0.18	0.657056
Formation of xylulose-5-phosphate	2	1	XYLB	1	AKR1A1	0.18	0.657056
Sulindac Metabolic Pathway	2	1	CYP1A2	1	CYP1B1	0.18	0.657056
Protein methylation	16	4	PRMT3,EEF2,KIN,VCP	12	RPS2,ETFB,EEF1A1,CALM1,N6AMT2,CAMKMT,HSPA8,METTL21A,EEF2KMT,METTL22,VCPKMT,METTL10	0.16	0.69714
Choline catabolism	3	1	SLC44A1	2	CHDH,ALDH7A1	0.15	0.70547
Intestinal absorption	3	1	SLC2A5	2	SLC5A1,RSC1A1	0.15	0.70547
Benzene metabolism	3	2	NQO1,MPO	1	CYP2E1	0.15	0.70547
SUMOylation of chromatin organization proteins	3	1	PIAS1	2	UBE2I,L3MBTL2	0.15	0.70547
Thyroxine (Thyroid Hormone) Production	3	1	TSHR	2	TRH,SLC5A5	0.15	0.70547
Non-homologous end joining	4	3	RAD50,MRE11A,NHEJ1	1	XRCC4	0.14	0.73089
Gastric acid production	4	3	VIP,CCK,GRP	1	MUC6	0.14	0.73089
Vitamin D (calciferol) metabolism	6	4	GC,LRP2,LGMN,CYP24A1	2	CYP2R1,CUBN	0.13	0.741179
Hypothetical Craniofacial Development Pathway	6	0		6	IRF6,TFAP2A,TGFB3,TP63,ARHGAP29,RHOA	0.13	0.741179
EV release from cardiac cells and their functional effects	7	4	MIR146A,MIR150,CXCL12,RGS16	3	ERBB4,MIR143,KLF2	0.11	0.76774
Serotonin Transporter Activity	7	3	SCAMP2,ITGB3,IL1B	4	SLC6A4,MAOA,TPH2,IL1R1	0.11	0.76774
HDAC6 interactions	7	5	SOCS5,HDAC6,FOXO3,NR4A1,TAL1	2	STAT3,HDAC3	0.1	0.787899
Association Between Physico-Chemical Features and Toxicity Associated Pathways	38	16	CBL,FZD1,ACTA1,DVL1,CTNNB1,JUN,NEFM,FN1,DAAM1,TGFA,FZD2,FZD3,FZD10,APC,PFN2,PFN3	22	GRB2,SOS1,ROCK2,MYC,WNT16,NEFH,AXIN1,SOD1,NEFL,GSK3B,RHOA,GPX1,NOS1,WNT11,PFN1,FZD4,FZD5,FZD6,FZD7,FZD8,FZD9,PFN4	0.09	0.807866
PI3K/AKT/mTOR - VitD3 Signalling	13	7	VDR,CD86,PFKFB4,CYP24A1,LDHA,TSC2,CD80	6	PDHA1,HK3,IL10,TSC1,IL12A,HLA-DRA	0.08	0.82621
Relationship between inflammation, COX-2 and EGFR	16	10	ESR1,EGFR,PTGER1,PTGER4,AKT3,CYP19A1,BRAF,EGF,PTGER3,PTGER2	6	KRAS,MMP1,NRAS,HRAS,AKT1,AKT2	0.07	0.842142
ATM Signaling Pathway	23	8	TP73,AP3B2,ATM,RAD9A,CDK2,BID,TP53BP1,RAD50	15	CDC25A,GADD45A,CREB1,CDC25C,SMC1A,CDK1,RAD51,TLK1,CCNE1,BRCA1,FANCD2,TP53,MDM2,MDC1,ATF2	0.06	0.876027
Bile acid and bile salt metabolism	23	12	AKR1D1,CYP27A1,SLC27A2,SLC27A5,BAAT,CYP46A1,FABP6,SLC10A1,SLCO1B1,NR1H4,NCOA2,NCOA1	11	HSD3B7,AMACR,ACOT8,ABCB11,CYP39A1,ALB,ABCC3,SLCO1A2,SLCO1B3,SLC10A2,RXRA	0.06	0.876027
Vitamin B12 Metabolism	29	17	SAA4,RELA,ABCA1,MUT,APOE,MMAB,SOD2,MPO,SOD3,HBA1,IL1B,APOA1,LDLR,IL6,APOB,SAA1,SAA2	12	CUBN,MCEE,CRP,CBS,INSR,INS,PLG,ALB,HBB,CTH,SOD1,IL10	0.05	0.888768
ErbB Signaling Pathway	33	13	EGF,TGFA,BTC,NRG4,CAMK2A,CBL,SRC,JUN,GAB1,AKT3,PDK1,CCND1,MIR21	20	AREG,HBEGF,EREG,NRG1,NRG2,NRG3,ERBB2,ERBB3,ERBB4,PRKCA,CRK,PAK4,GRB2,HRAS,ARAF,BAD,KRAS,MDM2,MYC,FOXO1	0.05	0.892748
Folate Metabolism	39	15	SOD3,RELA,MTHFS,SAA4,SAA1,APOA1,SAA2,MPO,LDLR,ABCA1,IL6,APOB,SOD2,IL1B,HBA1	24	SLC19A1,FOLR2,RFK,FOLR3,CTH,GART,SLC46A1,FOLR1,SOD1,MTHFD2,AHCY,DHFR,CBS,PLG,IL2,CSF1,IL10,CRP,INS,ALB,INSR,HBB,IL4,FLAD1	0.04	0.902358
Polyol Pathway	2	2	SORD,ALDOB	0		0	1
Arachidonate Epoxygenase / Epoxide Hydrolase	4	1	CYP2C9	3	CYP2J2,EPHX2,CYP2C8	0	1
Activation of NLRP3 Inflammasome by SARS-CoV-2	6	5	IL1B,TRAF3,NLRP3,RELA,NFKB1	1	CASP1	0	1
Hijack of Ubiquitination by SARS-CoV-2	5	2	UBA3,RBX1	3	NAE1,CUL2,ZYG11B	0	1
Downregulation of ACE2 expression by SARS-CoV infection and SARS-CoV Spike protein.	2	0		2	ACE2,ACE	0	1
Ketogenesis and Ketolysis	5	4	OXCT1,CAT,BDH1,ACAT1	1	UCP2	0	1
Cholesterol Biosynthesis - EDF	2	1	HMGCR	1	HMGCS1	0	1
Choelsterol	2	1	HMGCR	1	HMGCS1	0	1
fatty acid synthesis	1	0		1	HMGCS1	0	1
Serine Metabolism	5	0		5	TYMS,PSPH,PHGDH,PSAT1,DHFR	0	1
F2RL2 Src BACH1	2	1	BACH1	1	F2RL2	0	1
F2RL2 Src BACH1	2	1	BACH1	1	F2RL2	0	1
SENSORS	1	1	MAPK14	0		0	1
Major receptors targeted by epinephrine and norepinephrine	10	4	ADCY1,ADCY6,ADCY8,ADCY10	6	ADCY2,ADCY3,ADCY4,ADCY5,ADCY7,ADCY9	0	1
Gamma-Glutamyl Cycle for the biosynthesis and degradation of glutathione, including diseases	4	3	GSS,GCLC,GGT1	1	GGCT	0	1
Resistin as a regulator of inflammation	19	9	PLCB2,PLCB3,AKT3,PLCB1,PLCG2,IL6,TNF,IL12B,RELA	10	AKT1,AKT2,PLCB4,PLCG1,PLCD1,PLCD4,PLCD3,PLCE1,IL12A,RETN	0	1
tnfa/il6	1	0		1	STAT3	0	1
Steroidogenic pathway	6	3	STAR,CYP11A1,CYP19A1	3	HSD3B1,CYP17A1,HSD17B1	0	1
Biosynthesis of DPA-derived SPMs	2	1	ALOX15	1	ALOX5	0	1
Glycolysis and Gluconeogenesis	7	1	MDH2	6	GOT2,DLD,DLAT,MPC1,PDHA1,MPC2	0	1
cholesterol biosynthesis MS	1	0		1	HMGCS1	0	1
Cholesterol Biosynthesis pathway akuo	1	0		1	HMGCS1	0	1
Cholesterol Test Pathway	1	0		1	HMGCS1	0	1
New Pathway	1	0		1	HMGCS1	0	1
Cholesterol Biosynthesis Pathway	2	1	HMGCR	1	HMGCS1	0	1
Cholestrol Biosynthesis-SS	1	0		1	HMGCS1	0	1
lpa	1	0		1	HMGCS1	0	1
Cholesterol biosynthesis - KH	1	0		1	HMGCS1	0	1
Neovascularisation processes	3	3	NRP1,MMP9,CXCR4	0		0	1
Mitochondrial fatty acid synthesis and respiration	8	3	MFN2,MFN1,BCL2	5	MIB1,OPA1,FIS1,BNIP3,BAX	0	1
Mitochondrial fatty acid synthesis pathway	4	1	ACACA	3	MECR,HSD17B12,MCAT	0	1
miRNA degrading enzymes	2	1	XRN1	1	PNPT1	0	1
Thiamine metabolic pathways	5	4	TKT,BCKDK,OGDH,TPK1	1	SLC25A19	0	1
MTHFR deficiency	14	8	MTHFR,BHMT,CASP3,DNMT3A,DNMT3B,CASP9,ASMT,EHMT2	6	EHMT1,HNMT,CHDH,PEMT,COMT,DNMT1	0	1
Ultraconserved region 339 modulation of tumor suppressor microRNAs in cancer	3	2	MIR339,CCNE2	1	TP53	0	1
Ebola Virus Pathway on Host	127	60	ITGA2,CTSL,ADAM17,MERTK,RHOB,CD209,CLEC4M,IQGAP1,TBK1,ITGA3,ITGA5,ITGA1,IRF3,ITGB1,ITGB3,RAB7A,RAB5A,NPC1,NPC2,EGFR,CTSB,CLEC10A,MFGE8,PRKRA,HAVCR2,RASA2,DAB2IP,EP300,CREBBP,RAB9A,CLTCL1,VPS39,VPS41,PIK3R3,VPS11,GSN,NFKB1,MAPK3,PAK1,HLA-B,HLA-C,HLA-DMA,IGF1R,HLA-DMB,HLA-DOA,CAV3,HLA-DPA1,PIK3CA,HLA-E,HLA-F,HLA-G,FLNB,HLA-DQA1,NFKB2,REL,HLA-DQB1,RELA,HLA-DQB2,ACTN4,ACTB	67	ASGR1,AXL,ICAM2,IKBKE,ICAM3,IRF7,KPNA1,CLEC4G,HAVCR1,GAS6,C1QBP,TYRO3,STAT1,NEDD4,ITGA4,SOCS3,PIK3R1,CDC42,ITGA6,ITGAV,CLEC6A,BST2,MBL2,FOLR1,RHOC,RAC1,AKT1,TLR4,TIMD4,CD300A,TPCN2,TSG101,DDX58,IL4,RHOA,TFAP2A,CLTC,EIF2AK2,CLTA,EIF2S1,CLTB,VPS33A,VPS18,PIK3CB,PIK3CD,PIK3R2,VPS16,SCIN,VPS4A,MAPK1,EPS15,TIAM1,VAV2,CAV1,CAV2,HLA-DOB,TOP1,FLNA,HLA-DPB1,FLNC,HLA-DQA2,ACTN1,HLA-DRA,HLA-DRB1,HLA-DRB5,AC…	0	1
Acrylamide Biotransformation and Exposure Biomarkers	1	0		1	CYP2E1	0	1
Vitamin B6-dependent and responsive disorders	1	0		1	PNPO	0	1
Ebola Virus Pathway on Host	128	61	ITGA2,HAVCR2,CLEC10A,DAB2IP,RAB5A,CTSB,RAB9A,CTSL,MERTK,VPS39,VPS41,VPS11,IQGAP1,TBK1,IRF3,EGFR,MFGE8,PRKRA,RASA2,EP300,CREBBP,PAK1,ADAM17,IGF1R,RHOB,CD209,CLEC4M,CLTCL1,CAV3,ITGA3,PIK3CA,ITGA5,ITGA1,PIK3R3,ITGB1,ITGB3,RAB7A,FLNB,NPC1,NPC2,GSN,MAPK3,NFKB1,NFKB2,REL,RELA,ACTN4,ACTB,HLA-B,HLA-C,HLA-DMA,HLA-DMB,HLA-DOA,HLA-DPA1,HLA-E,HLA-F,HLA-G,HLA-DQA1,HLA-DQB1,HLA-DQB2,RELB	67	IL4,ASGR1,TFAP2A,EIF2AK2,AXL,EIF2S1,VPS33A,IKBKE,VPS18,IRF7,KPNA1,CLEC4G,C1QBP,TLR4,TIMD4,TPCN2,TSG101,STAT1,NEDD4,SOCS3,CDC42,ITGAV,CLEC6A,MBL2,FOLR1,RHOC,RAC1,AKT1,CD300A,DDX58,VPS16,VPS4A,EPS15,RHOA,TIAM1,VAV2,ICAM2,ICAM3,CLTC,CLTA,CLTB,HAVCR1,CAV1,GAS6,CAV2,TYRO3,PIK3R1,ITGA4,PIK3CB,PIK3CD,ITGA6,PIK3R2,TOP1,BST2,FLNA,FLNC,SCIN,MAPK1,ACTN1,ACTG1,HLA-A,HLA-DOB,HLA-DPB1,HLA-DQA2,HLA-DRA,HLA-DRB1…	0	1
Mevalonate arm of cholesterol biosynthesis pathway	13	8	MVK,FDPS,IDI2,ACAT2,FDFT1,ACAT1,HMGCR,IDI1	5	PMVK,MVD,GGPS1,HMGCL,HMGCS1	0	1
Mevalonate arm of cholesterol biosynthesis pathway with inhibitors	10	6	FDFT1,HMGCR,IDI1,MVK,FDPS,IDI2	4	HMGCS1,PMVK,MVD,GGPS1	0	1
Ebola Virus Pathway on Host	81	36	ITGA2,EGFR,CLEC10A,ADAM17,CD209,MFGE8,CLEC4M,RHOB,PRKRA,NPC2,HAVCR2,CREBBP,ITGA3,IGF1R,DAB2IP,ITGA5,ITGA1,RAB9A,ITGB1,ITGB3,RAB7A,VPS39,RAB5A,VPS41,NPC1,CTSB,RASA2,CTSL,EP300,MERTK,PAK1,IQGAP1,TBK1,IRF3,VPS11,NFKB1	45	ASGR1,ICAM3,AKT1,ICAM2,CD300A,HAVCR1,GAS6,TSG101,TYRO3,DDX58,VAV2,IL4,ITGA4,TFAP2A,ITGA6,EIF2AK2,EIF2S1,VPS33A,BST2,VPS18,EPS15,RHOA,AXL,IKBKE,TIAM1,IRF7,KPNA1,CLEC4G,C1QBP,TLR4,TIMD4,TPCN2,STAT1,NEDD4,SOCS3,PIK3R1,CDC42,ITGAV,CLEC6A,MBL2,FOLR1,RHOC,RAC1,VPS16,VPS4A	0	1
Metabolism of Tetrahydrocannabinol (THC)	1	1	CYP2C9	0		0	1
Biosynthesis and regeneration of tetrahydrobiopterin (BH4) and catabolism of phenylalanine, including diseases	3	0		3	DHFR,TH,PAH	0	1
Vitamin E	1	1	TTPA	0		0	1
Selective serotonin reuptake inhibitors lead to several adverse outcomes	4	1	BDNF	3	SLC6A4,HTR2A,HTR3A	0	1
Oxylipin metabolism	1	1	EDA	0		0	1
Sandbox Pathway Test	2	1	MIR338	1	BRCA1	0	1
Epilepsy Adverse Outcome Pathway	1	0		1	RDX	0	1
WikiPathways Academy: draw-compartment	1	1	CYP11A1	0		0	1
WikiPathways Academy: met-1-second	1	0		1	HMGCS1	0	1
fun with RB	1	0		1	MDM2	0	1
Canonical and Non-Canonical TGF-B signaling	10	4	TGFBR1,BMPR2,LOX,LOXL2	6	TGFBR2,SMAD4,SMAD2,SMAD3,LOXL1,LOXL4	0	1
Metabolism of vitamin K	2	1	UBIAD1	1	VKORC1L1	0	1
Metabolism of Dichloroethylene by CYP450	1	0		1	CYP2E1	0	1
Interleukin-1 Induced Activation of NF-kappa-B	5	5	IRAK1,AJUBA,SQSTM1,TRAF6,TIFA	0		0	1
Gut-Liver Indole Metabolism	1	0		1	CYP2E1	0	1
Demo	1	1	HMGCR	0		0	1
Synthesis of wybutosine at G37 of tRNA(Phe)	4	1	LCMT2	3	TRMT5,TRMT12,TYW3	0	1
Systems	1	1	SMS	0		0	1
notch potential	4	2	HEY2,HES1	2	HES2,DLL4	0	1
Toll Like Receptor 3 (TLR3) Cascade	1	0		1	TLR3	0	1
GPCRs, Class B Secretin-like	13	9	CALCRL,CALCR,CRHR1,CRHR2,GIPR,GLP1R,GHRHR,ADCYAP1R1,VIPR1	4	GLP2R,GCGR,SCTR,VIPR2	0	1
eIF5A regulation in response to inhibition of the nuclear export system	2	1	IGF2BP1	1	EIF5A	0	1
Dual hijack model of Vif in HIV infection	5	4	RUNX1,CUL5,CBFB,RBX1	1	UBB	0	1
Cell Division Cycle 27	1	0		1	CDK1	0	1
Oxytocin signaling	2	1	CD38	1	OXTR	0	1
TCA Cycle Nutrient Utilization and Invasiveness of Ovarian Cancer	3	1	EGFR	2	JAK1,STAT3	0	1
Amyotrophic lateral sclerosis (ALS) SOD1 - CHMP2B MODEL	75	43	SQSTM1,NR6A1,PON1,RAB5A,VPS4B,CHMP6,CHMP4A,CHMP4C,CHMP4B,MPO,FAS,SOD2,TCF3,MAPT,MAP1LC3A,IL12B,EGFR,DVL1,USP8,NFKB1,BCL3,TNF,VEGFA,ABCD2,ABCD3,ROS1,ABCD1,CASP3,IGFBP5,SLC1A2,VHL,ARHGEF7,BCL2,NOX4,JUN,NOX1,APP,CD40,HFE,GRN,VDR,PSEN1,CYBA	32	CCS,P4HB,HSPA8,HESX1,TAT,RAC2,VPS4A,CHMP2A,ATP6V1A,PSMA3,APBA1,CCL2,JDP2,NOS1,COPS5,TRAF2,IGF1,WDFY3,SLC31A1,PSMA4,ACSBG1,PNMA1,PSMB1,PEX19,HLF,IL12A,STAT3,VBP1,VCAM1,XDH,HSPE1,GSK3B	0	1
Mammary gland development pathway - Pregnancy and lactation (Stage 3 of 4)	30	14	PRL,JAK2,EGFR,ESR1,CEBPB,ESR2,ELF5,PGR,GJB2,USF2,TNFSF11,ATP2C2,TNFRSF11A,CCND1	16	ERBB3,ERBB4,MYC,CAV1,PTPN1,CSN2,PNCK,YY1,TPM3,NR3C1,TTC9,CEBPA,BCL2L1,EIF4E,ORAI1,ERBB2	0	1
Mammary gland development pathway - Puberty (Stage 2 of 4)	13	9	FOSL1,FN1,TIMP1,CCND1,ESR1,VIM,PGR,NRIP1,EGF	4	MYC,STAT5A,AREG,ERBB2	0	1
Mammary gland development pathway - Embryonic development (Stage 1 of 4)	17	9	ZEB2,CCND1,MIR200B,TERT,CDH1,ALPL,TGFB1,TNF,ITGB1	8	SFRP1,MIR200A,CLDN4,AKT1,MYC,ITGA6,ERBB4,NRG3	0	1
alpha-linolenic (omega3) and linoleic (omega6) acid metabolism	9	5	ACSL1,FADS2,FADS1,ABCD1,ACAA1	4	ELOVL5,ELOVL2,SCP2,ACOT8	0	1
Nifedipine Activity	6	0		6	MAP2K1,MAPK1,PTK2B,PCNA,CYP3A4,BDKRB2	0	1
Polycystic Kidney Disease Pathway	11	6	BRAF,SRC,TNF,EGF,TSC2,JUN	5	TSC1,MTOR,RHEB,IGF1,MYC	0	1
Colchicine Metabolic Pathway	1	0		1	CYP3A4	0	1
Nanoparticle triggered regulated necrosis	7	2	CASP8,TNF	5	RIPK1,FADD,TRADD,PARP1,RIPK3	0	1
Multi Drug Resistance Protein 1 (Glycoprotein 1) Regulation	1	1	FOXO3	0		0	1
Phospholipid biosynthesis	1	1	CEPT1	0		0	1
HIF1A and PPARG regulation of glycolysis	3	2	HIF1A,PPARG	1	GPD1	0	1
Craniopharyngioma	3	1	BDNF	2	POMC,TRH	0	1
One carbon donor	1	1	MTHFR	0		0	1
Type III interferon signaling	6	0		6	IRF9,JAK1,IL10RB,TYK2,STAT1,STAT2	0	1
Iron metabolism in placenta	9	6	TF,STEAP3,HEPHL1,IREB2,SLC11A2,MCOLN1	3	SLC40A1,HAMP,TFR2	0	1
Cholesterol biosynthesis	14	7	LSS,CYP51A1,HSD17B7,MSMO1,NSDHL,SC5D,DHCR7	7	PMVK,HMGCS1,LBR,TM7SF2,EBP,DHCR24,ARV1	0	1
TP53 Network	18	8	ATM,ABL1,BBC3,CDKN1A,TP73,OTX2,BID,BCL2	10	MYC,TP63,MDM2,GADD45A,PMAIP1,BAX,CDKN2A,TP53,BOK,TNFSF10	0	1

## Sheet: Top Network summery
ID	Top Network Functions		score
1	Cell-To-Cell Signaling and Interaction, Immune Cell Trafficking		26
2	Cellular Movement, Immune Cell Trafficking		25
3	Nervous System Development and Function		21
4	Cell-To-Cell Signaling and Interaction, Cellular Growth and Proliferation		12
5	Cancer, Gastrointestinal Disease, Hepatic System Disease		3

## Sheet: Network ID-1
© 2000-2020 QIAGEN. All rights reserved.
Categories	Diseases or Functions Annotation	p-value	Molecules	# Molecules
Cell-To-Cell Signaling and Interaction,Hematological System Development and Function	Activation of myeloid cells	1.03e-07	CCL11,CCL17,CD300LD,CD300LF,CSF3,IL12 (complex),IL12 (family),IL4R,Insulin,NFkB (complex),P38 MAPK,phosphatidylserine,PTPN6,Retnla,Vegf	15
Cell-To-Cell Signaling and Interaction,Hematological System Development and Function,Immune Cell Trafficking,Inflammatory Response	Activation of phagocytes	2.19e-07	CCL11,CCL17,CD300LD,CD300LF,CSF3,IL12 (complex),IL12 (family),IL4R,Insulin,NFkB (complex),P38 MAPK,phosphatidylserine,PTPN6,Retnla,Vegf	15
Cell-To-Cell Signaling and Interaction	Activation of cells	3.61e-06	CCL11,CCL17,CD300LD,CD300LF,CSF3,HSH2D,Iga,IL12 (complex),IL12 (family),IL4R,Insulin,NFkB (complex),P38 MAPK,phosphatidylserine,Pkc(s),PTPN6,Retnla,SERPINA4,TGFA,Vegf	20
Cell-To-Cell Signaling and Interaction,Hematological System Development and Function,Immune Cell Trafficking,Inflammatory Response	Priming of granulocytes	4.27e-06	CCL11,CD300LF,CSF3	3
Cell-To-Cell Signaling and Interaction,Hematological System Development and Function,Immune Cell Trafficking,Inflammatory Response	Activation of leukocytes	5.32e-06	CCL11,CCL17,CD300LD,CD300LF,CSF3,HSH2D,Iga,IL12 (complex),IL12 (family),IL4R,Insulin,NFkB (complex),P38 MAPK,phosphatidylserine,Pkc(s),PTPN6,Retnla,Vegf	18
Cellular Development,Cellular Growth and Proliferation,Hematological System Development and Function,Hematopoiesis,Humoral Immune Response,Lymphoid Tissue Structure and Development	Proliferation of pre-B1 lymphocytes	9.44e-06	IL4R,IL7R	2
Cell-To-Cell Signaling and Interaction,Hematological System Development and Function	Priming of myeloid cells	2.43e-05	CCL11,CD300LF,CSF3,IL12 (complex)	4
Cell-To-Cell Signaling and Interaction,Hematological System Development and Function,Immune Cell Trafficking,Inflammatory Response	Activation of macrophages	2.48e-05	CCL11,CSF3,IL12 (complex),IL12 (family),IL4R,Insulin,NFkB (complex),P38 MAPK,phosphatidylserine,PTPN6,Retnla,Vegf	12
Cellular Movement,Inflammatory Response	Mobility of phagocytes	3.45e-05	CCL17,CSF3	2
Cell-To-Cell Signaling and Interaction,Hematological System Development and Function	Binding of lymphocytes	4.33e-05	CCL11,CCL17,IL12 (complex),IL7R,P38 MAPK,phosphatidylserine,Pkc(s),PTPN6	8
Cellular Movement,Hematological System Development and Function,Immune Cell Trafficking	Cell movement of granulocytes	4.64e-05	CCL11,CCL17,CD300LF,CSF3,DEFB1,IL12 (complex),IL12 (family),IL4R,P38 MAPK,Pkc(s),PTPN6,Vegf	12
Cellular Movement,Immune Cell Trafficking	Migration of lymphatic system cells	4.67e-05	CCL11,CCL17,CSF3,DEFB1,IL12 (complex),IL12 (family),IL4R,IL7R,P38 MAPK,Pkc(s),Retnla,Vegf	12
Hematological System Development and Function,Hypersensitivity Response,Immune Cell Trafficking,Inflammatory Response,Tissue Development	Accumulation of eosinophils	5.36e-05	CCL11,CCL17,CSF3	3
Dermatological Diseases and Conditions,Inflammatory Disease,Inflammatory Response,Organismal Injury and Abnormalities	Dermatitis	5.96e-05	CCL17,CD300LF,CSF3,DEFB1,Iga,IL12 (complex),IL12 (family),IL4R,NFkB (complex),PTPN6,TGFA	11
Cell-To-Cell Signaling and Interaction,Hematological System Development and Function	Interaction of lymphocytes	6.58e-05	CCL11,CCL17,IL12 (complex),IL12 (family),IL7R,P38 MAPK,phosphatidylserine,Pkc(s),PTPN6	9
Cell-To-Cell Signaling and Interaction,Hematological System Development and Function,Hypersensitivity Response,Immune Cell Trafficking,Inflammatory Response	Priming of eosinophils	6.64e-05	CCL11,CD300LF	2
Cell-mediated Immune Response,Cell-To-Cell Signaling and Interaction,Cellular Movement,Hematological System Development and Function,Immune Cell Trafficking	Recruitment of Th2 cells	6.64e-05	CCL11,CCL17	2
Cellular Movement	Homing of cells	9.05e-05	CCL11,CCL17,CSF3,DEFB1,IL12 (complex),IL4R,P38 MAPK,Pkc(s),PTPN6,STX3,TGFA,Vegf	12
Cell-To-Cell Signaling and Interaction,Cellular Growth and Proliferation,Hematological System Development and Function	Stimulation of leukocytes	9.06e-05	CCL11,CSF3,Iga,IL12 (complex),IL12 (family),IL4R,Insulin,P38 MAPK,phosphatidylserine,PTPN6	10
Cellular Function and Maintenance,Hematological System Development and Function	Regulation of granulocytes	0.000105	CCL11,CSF3	2
Cell-To-Cell Signaling and Interaction,Hematological System Development and Function,Immune Cell Trafficking,Inflammatory Response	Activation of granulocytes	0.000112	CCL11,CCL17,CD300LF,CSF3,IL12 (complex)	5
Cellular Movement,Hematological System Development and Function,Hypersensitivity Response,Immune Cell Trafficking	Cell movement of eosinophils	0.000117	CCL11,CCL17,CD300LF,IL12 (family),IL4R,Pkc(s)	6
Cell-To-Cell Signaling and Interaction,Hematological System Development and Function	Binding of mononuclear leukocytes	0.000122	CCL11,CCL17,IL12 (complex),IL7R,NFkB (complex),P38 MAPK,phosphatidylserine,Pkc(s),PTPN6	9
Cell-To-Cell Signaling and Interaction,Hematological System Development and Function,Immune Cell Trafficking,Inflammatory Response	Activation of antigen presenting cells	0.000126	CCL11,CSF3,IL12 (complex),IL12 (family),IL4R,Insulin,NFkB (complex),P38 MAPK,phosphatidylserine,Pkc(s),PTPN6,Retnla,Vegf	13
Cell-To-Cell Signaling and Interaction,Cellular Growth and Proliferation	Stimulation of cells	0.000142	CCL11,CSF3,Iga,IL12 (complex),IL12 (family),IL4R,Insulin,NFkB (complex),P38 MAPK,phosphatidylserine,PTPN6,TGFA,Vegf	13
Inflammatory Disease,Respiratory Disease	Airway hyperresponsiveness	0.000161	CCL11,CCL17,CD300LF,IL12 (complex),IL12 (family),IL4R	6
Cell-To-Cell Signaling and Interaction,Hematological System Development and Function	Interaction of mononuclear leukocytes	0.000165	CCL11,CCL17,IL12 (complex),IL12 (family),IL7R,NFkB (complex),P38 MAPK,phosphatidylserine,Pkc(s),PTPN6	10
Cell Signaling,Cell-To-Cell Signaling and Interaction	Cytokine and chemokine mediated signaling pathway	0.000171	CCL11,CSF3,IL4R,PTPN6,STX3	5
Inflammatory Disease,Inflammatory Response,Organismal Injury and Abnormalities,Respiratory Disease	Inflammation of lung	0.000182	CCL11,CCL17,CD300LF,IL12 (family),IL4R,NFkB (complex),PTPN6,TGFA	8
Inflammatory Disease,Inflammatory Response,Organismal Injury and Abnormalities,Respiratory Disease	Experimentally-induced asthma	0.000188	CCL11,IL4R	2
Cell-To-Cell Signaling and Interaction,Hematological System Development and Function,Immune Cell Trafficking	Adhesion of lymphocytes	0.000199	CCL11,CCL17,IL7R,P38 MAPK,Pkc(s),PTPN6	6
Inflammatory Response,Organismal Injury and Abnormalities	Inflammation of organ	0.00028	CCL11,CCL17,CD300LF,CSF3,DEFB1,Iga,Ikb,IL12 (complex),IL12 (family),IL4R,IL7R,NFkB (complex),NR0B2,P38 MAPK,PTPN6,Retnla,TGFA,Vegf	18
Cell-To-Cell Signaling and Interaction,Hematological System Development and Function	Binding of T lymphocytes	0.000283	CCL11,CCL17,IL12 (complex),IL7R,P38 MAPK,phosphatidylserine,Pkc(s)	7
Cell-To-Cell Signaling and Interaction,Hematological System Development and Function	Aggregation of blood cells	0.000283	CCL11,CCL17,CSF3,IL12 (family),Insulin,NFkB (complex),phosphatidylserine,Pkc(s),PTPN6	9
Cell-To-Cell Signaling and Interaction,Hematological System Development and Function,Immune Cell Trafficking	Adhesion of immune cells	0.000296	CCL11,CCL17,CD300LD,IL12 (family),IL7R,Insulin,NFkB (complex),P38 MAPK,phosphatidylserine,Pkc(s),PTPN6,Vegf	12
Cellular Movement,Hematological System Development and Function,Immune Cell Trafficking	Lymphocyte migration	0.000314	CCL11,CCL17,CSF3,DEFB1,IL12 (complex),IL12 (family),IL4R,IL7R,P38 MAPK,Pkc(s),Vegf	11
Cell-To-Cell Signaling and Interaction,Hematological System Development and Function,Inflammatory Response,Organismal Functions	Activation of blood platelets	0.00034	CCL11,CCL17,CSF3,Insulin,Pkc(s),PTPN6	6
Tissue Morphology	Quantity of lymphoma cell lines	0.000345	CSF3,PTPN6	2
Infectious Diseases	Infection by respiratory syncytial virus	0.000365	CCL11,CCL17	2
Cellular Movement,Hematological Disease,Immunological Disease,Inflammatory Disease,Inflammatory Response,Organismal Injury and Abnormalities,Respiratory Disease	Eosinophilia of lung	0.00039	CCL11,CD300LF,IL4R	3
Cellular Movement,Hematological System Development and Function,Hypersensitivity Response,Immune Cell Trafficking	Cellular infiltration by eosinophils	0.000394	CCL11,CD300LF,IL12 (family),IL4R	4
Cellular Function and Maintenance	Function of phagocytes	0.000397	CD300LF,CSF3,IL4R,phosphatidylserine,Retnla,Vegf	6
Cell-To-Cell Signaling and Interaction	Signal transduction	0.000401	CCL11,CCL17,DEFB1,IL4R,IL7R,MAP4K2,NFkB (complex),Pkc(s),PTPN6,RGS2,TGFA	11
Cell-To-Cell Signaling and Interaction,Hematological System Development and Function	Interaction of T lymphocytes	0.000402	CCL11,CCL17,IL12 (complex),IL12 (family),IL7R,P38 MAPK,phosphatidylserine,Pkc(s)	8
Cellular Movement	Chemotaxis	0.000431	CCL11,CCL17,DEFB1,IL12 (complex),IL4R,P38 MAPK,Pkc(s),PTPN6,STX3,TGFA,Vegf	11
Inflammatory Response	Inflammation of absolute anatomical region	0.000432	CCL11,CCL17,CD300LF,CSF3,Iga,Ikb,IL12 (complex),IL12 (family),IL4R,IL7R,NFkB (complex),NR0B2,P38 MAPK,PTPN6,Retnla,TGFA,Vegf	17
Cell-To-Cell Signaling and Interaction,Hematological System Development and Function	Binding of leukocytes	0.000445	CCL11,CCL17,CD300LD,IL12 (complex),IL12 (family),IL7R,Insulin,NFkB (complex),P38 MAPK,phosphatidylserine,Pkc(s),PTPN6,Vegf	13
Cell Death and Survival	Cell death of B lymphocytes	0.000458	CCL11,CSF3,HSH2D,NFkB (complex),PTPN6	5
Cell-To-Cell Signaling and Interaction,Hematological System Development and Function,Immune Cell Trafficking	Adhesion of mononuclear leukocytes	0.000474	CCL11,CCL17,IL7R,NFkB (complex),P38 MAPK,Pkc(s),PTPN6	7
Cell-To-Cell Signaling and Interaction,Hematological System Development and Function,Inflammatory Response	Binding of nonprofessional phagocytic cells	0.000508	phosphatidylserine	1
Cell-To-Cell Signaling and Interaction,Cellular Function and Maintenance,Inflammatory Response	Phagocytosis of cervical cancer cell lines	0.000508	phosphatidylserine	1
Cellular Assembly and Organization	Fusion of intracellular membranes	0.000508	phosphatidylserine	1
Cell-To-Cell Signaling and Interaction,Cellular Function and Maintenance,Inflammatory Response	Phagocytosis of fibrosarcoma cell lines	0.000508	phosphatidylserine	1
Cell-To-Cell Signaling and Interaction,Cellular Growth and Proliferation	Stimulation of myeloid cells	0.000511	CCL11,CSF3,IL12 (complex),IL4R	4
Cellular Movement,Hematological System Development and Function,Immune Cell Trafficking	Migration of granulocytes	0.000519	CCL11,CCL17,CSF3,IL12 (complex),P38 MAPK,Pkc(s),PTPN6	7
Cellular Movement,Immune Cell Trafficking,Lymphoid Tissue Structure and Development	Homing of lymphatic system cells	0.000527	CCL11,CCL17,CSF3,DEFB1,IL12 (complex),Vegf	6
Inflammatory Response	Inflammation of body cavity	0.000535	CCL11,CCL17,CD300LF,Iga,Ikb,IL12 (complex),IL12 (family),IL4R,IL7R,NFkB (complex),NR0B2,P38 MAPK,PTPN6,Retnla,TGFA	15
Cell-To-Cell Signaling and Interaction,Hematological System Development and Function,Immune Cell Trafficking,Inflammatory Response	Priming of leukocytes	0.000546	CCL11,CD300LF,CSF3,IL12 (complex),IL12 (family)	5
Cellular Movement,Hematological System Development and Function,Immune Cell Trafficking,Inflammatory Response	Cell movement of dendritic cells	0.000553	CCL11,CCL17,DEFB1,Iga,IL12 (complex),IL12 (family),P38 MAPK,PTPN6	8
Cell-To-Cell Signaling and Interaction	Activation of connective tissue cells	0.000555	Insulin,NFkB (complex),P38 MAPK,PTPN6,Retnla,SERPINA4,TGFA,Vegf	8
Cellular Function and Maintenance,Hematological System Development and Function	Function of neutrophils	0.000572	CSF3,phosphatidylserine	2
Cellular Function and Maintenance,Hematological System Development and Function	Elimination of blood cells	0.000581	IL4R,phosphatidylserine	2
Cellular Function and Maintenance	Engulfment of antigen presenting cells	0.000593	CSF3,HSH2D,NFkB (complex),phosphatidylserine,PTPN6	5
Cell Death and Survival	Cell viability of leukocytes	0.000607	CCL11,CSF3,HSH2D,IL12 (complex),IL12 (family),IL7R,NFkB (complex),P38 MAPK,PTPN6	9
Cellular Movement,Immune Cell Trafficking	Leukocyte migration	0.00062	CCL11,CCL17,CD300LF,CSF3,DEFB1,Iga,IL12 (complex),IL12 (family),IL4R,IL7R,Insulin,NFkB (complex),P38 MAPK,Pkc(s),PTPN6,Retnla,Vegf	17
Infectious Diseases	Viral Infection	0.000624	CCL11,CCL17,CD300LF,DEFB1,FANCG,Iga,IKK (complex),IL12 (complex),IL12 (family),IL4R,IL7R,MAP4K2,NFkB (complex),NR0B2,P38 MAPK,phosphatidylserine,Pkc(s),PTPN6,Vegf	19
Cellular Movement	Chemotaxis of myeloid cells	0.000625	CCL11,CCL17,DEFB1,IL4R,P38 MAPK,Pkc(s),PTPN6	7
Cancer,Cell-To-Cell Signaling and Interaction,Cellular Growth and Proliferation,Organismal Injury and Abnormalities,Tumor Morphology	Stimulation of tumor cells	0.000649	CSF3,TGFA	2
Cellular Movement,Hematological System Development and Function,Immune Cell Trafficking	Arrest in cell rolling of leukocytes	0.000649	CCL11,CCL17	2
Organismal Injury and Abnormalities	Metaplasia of exocrine cells	0.000667	IL4R,TGFA	2
Cellular Movement,Hematological System Development and Function,Immune Cell Trafficking,Inflammatory Response	Chemotaxis of phagocytes	0.000688	CCL11,CCL17,DEFB1,IL4R,P38 MAPK,Pkc(s),PTPN6	7
Cellular Movement,Hematological System Development and Function,Immune Cell Trafficking,Inflammatory Response	Cell movement of phagocytes	0.000695	CCL11,CCL17,CD300LF,CSF3,DEFB1,Iga,IL12 (complex),IL12 (family),IL4R,NFkB (complex),P38 MAPK,Pkc(s),PTPN6,Vegf	14
Cellular Movement,Hematological System Development and Function,Immune Cell Trafficking,Inflammatory Response	Cell movement of monocytes	0.000698	CCL11,CCL17,CSF3,DEFB1,P38 MAPK,Pkc(s),Vegf	7
Cellular Movement	Cell movement of myeloid cells	0.0007	CCL11,CCL17,CD300LF,CSF3,DEFB1,IL12 (complex),IL12 (family),IL4R,NFkB (complex),P38 MAPK,Pkc(s),PTPN6,Vegf	13
Cell-To-Cell Signaling and Interaction,Hematological System Development and Function,Immune Cell Trafficking,Inflammatory Response	Aggregation of T lymphocytes	0.000739	CCL11,IL12 (family),phosphatidylserine	3
Cellular Movement,Hematological System Development and Function,Immune Cell Trafficking,Inflammatory Response	Migration of phagocytes	0.000758	CCL11,CCL17,CSF3,DEFB1,Iga,IL12 (complex),NFkB (complex),P38 MAPK,Pkc(s),PTPN6,Vegf	11
Cell-mediated Immune Response,Cell-To-Cell Signaling and Interaction,Cellular Movement,Hematological System Development and Function,Immune Cell Trafficking	Recruitment of T lymphocytes	0.000761	CCL11,CCL17,CSF3,IL12 (complex),IL12 (family)	5
Infectious Diseases	Fusion of Dengue virus 2 Thailand/TH-36/1958	0.000762	phosphatidylserine	1
Cellular Assembly and Organization	Fusion of vesicles	0.000764	Insulin,phosphatidylserine,STX3,STX7	4
Cellular Movement,Hematological Disease,Humoral Immune Response,Immunological Disease,Inflammatory Disease,Inflammatory Response,Organismal Injury and Abnormalities,Respiratory Disease	Experimentally induced airway hyperresponsiveness	0.000768	CD300LF,IL4R	2
Cardiovascular System Development and Function,Cell Morphology,Embryonic Development,Organ Development,Organ Morphology,Organismal Development,Skeletal and Muscular System Development and Function,Tissue Development,Tissue Morphology	Size of ventricular myocytes	0.000777	Retnla,RGS2	2
Hematological Disease,Immunological Disease	Eosinophilia	0.000779	CCL11,CCL17,CD300LF,IL12 (family),IL4R	5
Inflammatory Response	Inflammatory response	0.000797	CCL11,CCL17,CSF3,DEFB1,IL12 (complex),IL12 (family),IL4R,Insulin,NFkB (complex),P38 MAPK,phosphatidylserine,Pkc(s),PTPN6,Retnla,Vegf	15
Cellular Function and Maintenance,Hematological System Development and Function	Engulfment of myeloid cells	0.000849	CSF3,HSH2D,NFkB (complex),phosphatidylserine,PTPN6	5
Cellular Movement,Hematopoiesis,Immune Cell Trafficking,Inflammatory Response	Migration of bone marrow cells	0.000886	CSF3,Pkc(s),Retnla	3
Cell-To-Cell Signaling and Interaction	Communication of cells	0.000891	CCL11,CCL17,DEFB1,IL4R,IL7R,Insulin,MAP4K2,NFkB (complex),P38 MAPK,Pkc(s),PTPN6,RGS2,TGFA	13
Cell Death and Survival	Cell viability of blood cells	0.00101	CCL11,CSF3,HSH2D,IL12 (complex),IL12 (family),IL7R,NFkB (complex),P38 MAPK,PTPN6,Vegf	10
Cellular Function and Maintenance	Engulfment of phagocytes	0.00102	CSF3,HSH2D,NFkB (complex),phosphatidylserine,PTPN6	5
Cancer,Organismal Injury and Abnormalities,Reproductive System Disease	HER2-negative breast cancer	0.00104	CSF3,phosphatidylserine,STX3,TGFA,Vegf	5
Cellular Movement,Hematological System Development and Function,Hypersensitivity Response,Immune Cell Trafficking,Inflammatory Response	Migration of mast cells	0.00105	CCL11,DEFB1	2
Cell-To-Cell Signaling and Interaction	Activation of lymphatic system cells	0.00108	CCL11,CD300LF,HSH2D,Iga,IL12 (complex),IL12 (family),NFkB (complex),P38 MAPK,phosphatidylserine,Pkc(s),PTPN6,Retnla,Vegf	13
Cellular Movement,Hematological System Development and Function,Immune Cell Trafficking	Cell movement of leukocytes	0.00115	CCL11,CCL17,CD300LF,CSF3,DEFB1,Iga,IL12 (complex),IL12 (family),IL4R,IL7R,Insulin,NFkB (complex),P38 MAPK,Pkc(s),PTPN6,Vegf	16
Cellular Function and Maintenance	Function of leukocytes	0.00117	CD300LF,CSF3,HSH2D,IL12 (complex),IL12 (family),IL4R,NFkB (complex),P38 MAPK,phosphatidylserine,Retnla,Vegf	11
Cellular Movement,Hematological System Development and Function,Immune Cell Trafficking,Inflammatory Response	Movement of monocyte-derived macrophages	0.00117	DEFB1,P38 MAPK,PTPN6	3
Cellular Movement,Hematological System Development and Function,Immune Cell Trafficking	Mobilization of granulocytes	0.00117	CCL11,CSF3,Vegf	3
Cellular Movement,Hematological System Development and Function,Immune Cell Trafficking,Inflammatory Response	Chemotaxis of monocytes	0.00117	CCL11,CCL17,DEFB1,P38 MAPK,Pkc(s)	5
Cellular Function and Maintenance,Hematological System Development and Function	Function of myeloid cells	0.00118	CSF3,IL4R,phosphatidylserine,Retnla,Vegf	5
Cell-mediated Immune Response,Cellular Movement,Hematological System Development and Function,Immune Cell Trafficking,Inflammatory Response,Lymphoid Tissue Structure and Development	Chemotaxis of T lymphocytes	0.00122	CCL11,CCL17,DEFB1,Vegf	4
Hematological Disease,Immunological Disease,Respiratory Disease	Eosinophilia of airway	0.00128	CCL11,CCL17,IL12 (family)	3
Cell-mediated Immune Response,Cellular Development,Cellular Function and Maintenance,Cellular Growth and Proliferation,Embryonic Development,Hematological System Development and Function,Hematopoiesis,Lymphoid Tissue Structure and Development,Organ Development,Organismal Development,Tissue Development	Proliferation of thymocytes	0.00128	IL12 (complex),IL4R,IL7R,Pkc(s),PTPN6	5
Cellular Development,Cellular Growth and Proliferation,Hematological System Development and Function,Hematopoiesis,Lymphoid Tissue Structure and Development,Tissue Development	Differentiation of mast cells	0.00131	CCL11,PTPN6	2
Cellular Function and Maintenance	Engulfment of leukocytes	0.00132	CSF3,HSH2D,NFkB (complex),phosphatidylserine,Pkc(s),PTPN6	6
Cell-To-Cell Signaling and Interaction,Cellular Movement,Hematological System Development and Function,Immune Cell Trafficking	Attraction of T lymphocytes	0.00133	CCL11,CCL17	2
Cell-To-Cell Signaling and Interaction,Inflammatory Response	Immune response of leukocytes	0.00135	CCL11,CSF3,HSH2D,Iga,IL12 (complex),IL12 (family),IL7R,NFkB (complex),P38 MAPK,phosphatidylserine	10
Hematological System Development and Function,Lymphoid Tissue Structure and Development,Tissue Development	Growth of lymphoid tissue	0.00145	CSF3,IL12 (complex),IL12 (family),IL4R,IL7R,Pkc(s),PTPN6	7
Cellular Movement,Hematological System Development and Function,Immune Cell Trafficking,Inflammatory Response	Migration of bone marrow-derived dendritic cells	0.00145	CCL17,PTPN6	2
Cell Death and Survival,Hematological System Development and Function	Cell viability of hematopoietic progenitor cells	0.00147	CSF3,IL7R,PTPN6,Vegf	4
Cell-To-Cell Signaling and Interaction,Cellular Growth and Proliferation,Hematological System Development and Function,Inflammatory Response	Induction of phagocytes	0.00152	CSF3,Iga,IL12 (complex),IL4R	4
Organismal Development	Morphogenesis of Human cytomegalovirus	0.00152	STX3	1
Neurological Disease,Organismal Injury and Abnormalities	Demyelination of cervical spinal cord	0.00152	CD300LF	1
Cell-To-Cell Signaling and Interaction,Hematological System Development and Function,Hypersensitivity Response,Immune Cell Trafficking,Inflammatory Response	Activation of BMMC cells	0.00152	CD300LF	1
Amino Acid Metabolism,Molecular Transport,Small Molecule Biochemistry	Exchange of L-serine	0.00152	phosphatidylserine	1
Cell-To-Cell Signaling and Interaction	Response of granulocytes	0.00155	CCL11,CSF3,Iga,NFkB (complex),P38 MAPK,phosphatidylserine,Pkc(s)	7
Cellular Movement	Cellular infiltration by myeloid cells	0.00161	CCL11,CD300LF,CSF3,IL12 (family),IL4R,NFkB (complex),PTPN6,Vegf	8
Cellular Movement,Hematopoiesis,Immune Cell Trafficking,Inflammatory Response	Cell movement of bone marrow cells	0.00172	CSF3,Pkc(s),Retnla,Vegf	4
Cell-mediated Immune Response,Cell-To-Cell Signaling and Interaction,Cellular Movement,Hematological System Development and Function,Immune Cell Trafficking	Adhesion of T lymphocytes	0.00174	CCL11,CCL17,IL7R,P38 MAPK,Pkc(s)	5
Hematological System Development and Function,Inflammatory Response,Tissue Morphology	Quantity of segmented neutrophils	0.00178	CSF3	1
Cellular Development,Cellular Growth and Proliferation,Hematological System Development and Function,Inflammatory Response,Lymphoid Tissue Structure and Development	Expansion of Ly6C high monocytes	0.00178	CSF3	1
Immunological Disease,Inflammatory Disease,Organismal Injury and Abnormalities	Size of mycobacterial granuloma	0.00178	CCL11	1
Cellular Growth and Proliferation,Connective Tissue Development and Function,Hematological System Development and Function,Lymphoid Tissue Structure and Development,Tissue Development,Tissue Morphology	Expansion of reticular cells	0.00178	CSF3	1
Cellular Function and Maintenance,Hematological System Development and Function,Inflammatory Response	Metabolism by neutrophils	0.00178	CSF3	1
Cellular Development,Cellular Growth and Proliferation,Hematological System Development and Function,Hematopoiesis,Lymphoid Tissue Structure and Development,Tissue Development	Generation of low density granulocytes	0.00178	CSF3	1
Cellular Development,Cellular Growth and Proliferation,Hematological System Development and Function,Hematopoiesis,Lymphoid Tissue Structure and Development,Tissue Development	Colony formation of neutrophils	0.00178	CSF3	1
Ophthalmic Disease,Organismal Injury and Abnormalities	Neovascular tuft	0.00178	CSF3	1
Neurological Disease,Organismal Injury and Abnormalities,Psychological Disorders	Antipsychotic-induced parkinsonism	0.00178	RGS2	1
Hematological System Development and Function	Mobilization of peripheral blood	0.00178	CSF3	1
Cell Death and Survival,Cellular Development,Hematological System Development and Function,Hematopoiesis,Lymphoid Tissue Structure and Development,Organ Morphology,Tissue Development,Tissue Morphology	Regeneration of thymocytes	0.00178	CSF3	1
Cancer,Cellular Movement,Organismal Injury and Abnormalities	Egression of prostate cancer cells	0.00178	CSF3	1
Reproductive System Development and Function	Delay in estrous cycle	0.00178	CCL11	1
Cell-To-Cell Signaling and Interaction,Cellular Growth and Proliferation,Hematological System Development and Function,Hematopoiesis	Induction of myeloid progenitor cells	0.00178	CSF3	1
Cell-To-Cell Signaling and Interaction,Hematological System Development and Function,Hypersensitivity Response	Desensitization of basophils	0.00178	CCL11	1
Cellular Movement,Hematological System Development and Function,Hematopoiesis,Immune Cell Trafficking	Mobilization of CD34+ cells	0.00178	CSF3	1
Cellular Movement,Hematological System Development and Function,Immune Cell Trafficking,Inflammatory Response	Mobilization of plasmacytoid dendritic cells	0.00178	CSF3	1
Cellular Development,Cellular Growth and Proliferation,Hematological System Development and Function,Hematopoiesis,Lymphoid Tissue Structure and Development,Tissue Development	Initiation of proliferation of granulocyte-macrophage progenitor cells	0.00178	CSF3	1
Ophthalmic Disease,Organismal Injury and Abnormalities	Deterioration of retina	0.00178	CSF3	1
Tissue Morphology	Deficiency of granulocyte progenitors	0.00178	CSF3	1
Cell Morphology,Organ Morphology,Skeletal and Muscular System Development and Function,Tissue Morphology	Thickness of vascular smooth muscle cells	0.00178	RGS2	1
Cell Morphology,Cellular Assembly and Organization	Segmentation of nucleus	0.00178	CSF3	1
Tissue Morphology	Deficiency of macrophage progenitor cell	0.00178	CSF3	1
Cell-To-Cell Signaling and Interaction,Cellular Movement	Recruitment of neuronal progenitor cells	0.00178	CSF3	1
Cell Death and Survival,Cellular Development,Nervous System Development and Function,Tissue Development,Tissue Morphology	Regeneration of dopaminergic neurons	0.00178	CSF3	1
Cancer,Cellular Development,Organismal Injury and Abnormalities	Maturation of CML-BC progenitors	0.00178	CSF3	1
Cell Death and Survival,Cell Morphology,Hematological System Development and Function,Immunological Disease,Inflammatory Response	Loss of neutrophils	0.00178	CSF3	1
Cell-To-Cell Signaling and Interaction,Cellular Function and Maintenance,Hematological System Development and Function,Inflammatory Response	Phagocytosis of segmented neutrophils	0.00178	CSF3	1
Immunological Disease,Inflammatory Disease,Organismal Injury and Abnormalities	Size of schistosomal granuloma	0.00178	CCL11	1
Cellular Movement,Hematological System Development and Function,Immune Cell Trafficking,Inflammatory Response	Chemotaxis of leukocytes	0.00182	CCL11,CCL17,DEFB1,IL12 (complex),IL4R,P38 MAPK,Pkc(s),PTPN6,Vegf	9
Cell-To-Cell Signaling and Interaction,Cellular Growth and Proliferation,Hematological System Development and Function	Stimulation of granulocytes	0.00187	CCL11,CSF3	2
Cell-To-Cell Signaling and Interaction,Hematological System Development and Function,Immune Cell Trafficking,Inflammatory Response	Activation of T lymphocytes	0.00188	CCL11,HSH2D,Iga,IL12 (complex),IL12 (family),NFkB (complex),P38 MAPK,phosphatidylserine,Pkc(s),PTPN6,Retnla,Vegf	12
Hematological System Development and Function,Inflammatory Response,Tissue Morphology	Quantity of plasmacytoid dendritic cells	0.00188	CSF3,IL7R	2
Gastrointestinal Disease,Hepatic System Disease,Liver Damage,Organismal Injury and Abnormalities	Liver Damage	0.00192	CSF3,Ikb,IL4R,NFkB (complex),NR0B2,SERPINA4	6
Cellular Development,Cellular Growth and Proliferation	Proliferation of blood cells	0.00198	CCL11,CCL17,CSF3,HSH2D,Ikb,IL12 (complex),IL12 (family),IL4R,IL7R,Insulin,NFkB (complex),P38 MAPK,Pkc(s),PTPN6,RGS2,Vegf	16
Cell-mediated Immune Response,Cellular Development,Cellular Function and Maintenance,Cellular Growth and Proliferation,Embryonic Development,Hematological System Development and Function,Hematopoiesis,Lymphoid Tissue Structure and Development,Organ Development,Organismal Development,Tissue Development	Differentiation of Th17 cells	0.002	IL12 (complex),IL4R,NR0B2,PTPN6	4
Cellular Function and Maintenance	Function of blood cells	0.00201	CD300LF,CSF3,HSH2D,IL12 (complex),IL12 (family),IL4R,NFkB (complex),P38 MAPK,phosphatidylserine,Pkc(s),Retnla,Vegf	12
Cell Cycle,Hematological System Development and Function	Delay in initiation of mitogenesis of T lymphocytes	0.00203	IL7R	1
Nutritional Disease	Early-onset mild obesity	0.00203	NR0B2	1
Cellular Movement	Distribution of astrocytes	0.00203	TGFA	1
Cell Death and Survival,Hematological System Development and Function	Cell viability of pro-B lymphocytes	0.00203	IL7R	1
Cell-To-Cell Signaling and Interaction,Hematological System Development and Function,Immune Cell Trafficking,Inflammatory Response	Clustering of cytotoxic T cells	0.00203	phosphatidylserine	1
Cellular Development,Cellular Growth and Proliferation,Hematological System Development and Function,Hematopoiesis,Tissue Development	Development of high proliferative potential colony-forming cells	0.00203	CSF3	1
Cellular Function and Maintenance	Maintenance of gamma-delta T lymphocytes	0.00203	IL7R	1
Cell Cycle,Gene Expression	Binding of Tgf alpha response element	0.00203	TGFA	1
Lipid Metabolism,Molecular Transport,Small Molecule Biochemistry	Depletion of bile acid	0.00203	NR0B2	1
Hematological System Development and Function,Immune Cell Trafficking,Inflammatory Response,Tissue Development	Accumulation of granulocytes	0.00203	CCL11,CCL17,CSF3,P38 MAPK	4
Cell Death and Survival,Hematological System Development and Function	Survival of hematopoietic cells	0.0021	CSF3,IL7R,NFkB (complex),P38 MAPK,PTPN6,Vegf	6
Inflammatory Response,Respiratory Disease	Inflammation of respiratory system component	0.0022	CCL11,CCL17,CD300LF,IL12 (complex),IL12 (family),IL4R,NFkB (complex),PTPN6,TGFA	9
Cell Death and Survival,Hematological System Development and Function	Cell viability of myeloid cells	0.0022	CCL11,CSF3,NFkB (complex),PTPN6,Vegf	5
Connective Tissue Disorders,Inflammatory Disease,Inflammatory Response,Organismal Injury and Abnormalities,Respiratory Disease	Interstitial pneumonia	0.00225	CCL17,PTPN6	2
Cellular Compromise,Organismal Injury and Abnormalities,Skeletal and Muscular Disorders	Calcification of skeletal muscle cells	0.00228	PTPN6	1
Cancer,Cardiovascular Disease,Developmental Disorder,Hematological Disease,Hereditary Disorder,Metabolic Disease,Organismal Injury and Abnormalities,Skeletal and Muscular Disorders	Fanconi anemia group G	0.00228	FANCG	1
Cellular Development,Cellular Growth and Proliferation,Hematological System Development and Function,Hematopoiesis,Lymphoid Tissue Structure and Development,Tissue Development	Differentiation of BMMC cells	0.00228	PTPN6	1
Post-Translational Modification	Hyperphosphorylation of protein	0.00228	PTPN6	1
Cell Death and Survival	Killing of Moraxella catarrhalis	0.00228	DEFB1	1
Cellular Growth and Proliferation	Termination of proliferation of cells	0.00228	PTPN6	1
Immunological Disease,Inflammatory Disease,Inflammatory Response,Organismal Injury and Abnormalities	Inflammation of mesenteric lymph node	0.00228	TGFA	1
Cancer,Cellular Development,Organismal Injury and Abnormalities,Tumor Morphology	Maturation of acute myeloid leukemia blast cells	0.00228	CSF3	1
Cell-To-Cell Signaling and Interaction,Hematological System Development and Function	Antagonization of T lymphocytes	0.00228	PTPN6	1
Cellular Function and Maintenance	Endocytosis by eukaryotic cells	0.00242	CSF3,HSH2D,Insulin,NFkB (complex),P38 MAPK,phosphatidylserine,Pkc(s),PTPN6,TGFA	9
Cellular Development,Hematological System Development and Function,Lymphoid Tissue Structure and Development	Maturation of leukocytes	0.00246	CSF3,Iga,IL12 (complex),IL12 (family),IL7R,NFkB (complex),P38 MAPK,phosphatidylserine,PTPN6	9
Embryonic Development,Organismal Development	Development of body trunk	0.00253	CCL11,CSF3,FANCG,IL12 (family),IL4R,IL7R,NFkB (complex),P38 MAPK,Retnla,RGS2,STX7,TGFA,Vegf	13
Cellular Function and Maintenance,Hematological System Development and Function	Elimination of myeloid-derived suppressor cells	0.00254	IL4R	1
Immunological Disease,Infectious Diseases	Slow progression to acquired immunodeficiency syndrome	0.00254	IL4R	1
Immunological Disease	Resistance to atopy	0.00254	IL4R	1
Infectious Diseases	Infection by Norovirus	0.00254	CD300LF	1
Cell Death and Survival,Cellular Compromise	Cytotoxicity of cytotoxic T cells	0.0026	CCL11,STX7	2
Cell-To-Cell Signaling and Interaction,Cellular Movement,Immune Cell Trafficking	Attraction of mononuclear leukocytes	0.0026	CCL11,CCL17,P38 MAPK	3
Cellular Movement,Hematological System Development and Function,Immune Cell Trafficking	Cellular infiltration by granulocytes	0.00269	CCL11,CD300LF,CSF3,IL12 (family),IL4R,Vegf	6
Cell-To-Cell Signaling and Interaction	Response of myeloid cells	0.00274	CCL11,CSF3,HSH2D,Iga,IL12 (complex),IL12 (family),NFkB (complex),P38 MAPK,phosphatidylserine,Pkc(s)	10
Hematological System Development and Function,Lymphoid Tissue Structure and Development,Tissue Morphology	Quantity of helper T lymphocytes	0.00276	CSF3,IL12 (complex),IL4R,Insulin,PTPN6	5
Cell-To-Cell Signaling and Interaction,Hematological System Development and Function,Immune Cell Trafficking	Adhesion of granulocytes	0.00276	CCL11,CD300LD,PTPN6	3
Cellular Movement,Hematological System Development and Function	Extravasation of T lymphocytes	0.00279	CCL17	1
Nervous System Development and Function,Organ Morphology,Organismal Development	Volume of lateral cerebral ventricle	0.00279	TGFA	1
Cellular Function and Maintenance,Hematological System Development and Function	Elimination of red blood cells	0.00279	phosphatidylserine	1
Cellular Function and Maintenance	Macropinocytosis by cervical cancer cell lines	0.00279	phosphatidylserine	1
Cell Cycle	Entry into cell division of blood cells	0.00284	CSF3,IL4R	2
Cellular Movement,Hematological System Development and Function,Immune Cell Trafficking,Inflammatory Response,Lymphoid Tissue Structure and Development	Chemotaxis of lymphocytes	0.00285	CCL11,CCL17,DEFB1,IL12 (complex),Vegf	5
Cellular Movement,Hematological System Development and Function,Immune Cell Trafficking	Cell movement of antigen presenting cells	0.00287	CCL11,CCL17,DEFB1,Iga,IL12 (complex),IL12 (family),IL4R,NFkB (complex),P38 MAPK,PTPN6,Vegf	11
Cell Death and Survival,Nervous System Development and Function	Cell viability of neurons	0.00291	CSF3,Insulin,NFkB (complex),Pkc(s),PTPN6,Retnla,TGFA,Vegf	8
Organ Development,Reproductive System Development and Function	Growth of uterus	0.00293	IL4R,TGFA	2
Cardiovascular Disease,Organismal Injury and Abnormalities,Renal and Urological Disease	Infarction of kidney	0.00304	CSF3	1
Cell-mediated Immune Response,Cell-To-Cell Signaling and Interaction,Cellular Movement,Hematological System Development and Function,Immune Cell Trafficking	Recruitment of Th2 memory cells	0.00304	CCL17	1
Cellular Movement,Immune Cell Trafficking	Mobilization of facilitating cells	0.00304	CSF3	1
Cell-To-Cell Signaling and Interaction,Drug Metabolism,Molecular Transport,Small Molecule Biochemistry	Reuptake of norepinephrine	0.00304	CSF3	1
Infectious Diseases	Infection by RNA virus	0.00306	CCL11,CCL17,CD300LF,IL12 (complex),IL12 (family),IL4R,IL7R,NFkB (complex),NR0B2,phosphatidylserine	10
Cell Cycle,Gene Expression	Binding of DNA endogenous promoter	0.00326	CSF3,IL12 (complex),Insulin,NFkB (complex),NR0B2,P38 MAPK,Pkc(s),PTPN6	8
Cell Death and Survival,Cell-To-Cell Signaling and Interaction,Hematological System Development and Function,Inflammatory Response	Antibody-dependent cell-mediated cytotoxic reaction of neutrophils	0.0033	CSF3	1
Cell-mediated Immune Response,Cell-To-Cell Signaling and Interaction,Cellular Movement,Hematological System Development and Function,Immune Cell Trafficking	Recruitment of cytotoxic T cells	0.0033	CCL17	1
Cell-To-Cell Signaling and Interaction	Binding of eye cell lines	0.0033	phosphatidylserine	1
Cellular Movement,Hematological System Development and Function,Hypersensitivity Response,Immune Cell Trafficking	Migration of eosinophils	0.00334	CCL11,CCL17,Pkc(s)	3
Cell Death and Survival	Apoptosis of lymphatic system cells	0.00349	CCL11,CSF3,HSH2D,Ikb,IL12 (complex),IL12 (family),IL7R,NFkB (complex),P38 MAPK,Pkc(s),PTPN6	11
Cell-mediated Immune Response,Cellular Movement,Hematological System Development and Function,Immune Cell Trafficking	Cell movement of T lymphocytes	0.00351	CCL11,CCL17,DEFB1,IL12 (complex),IL12 (family),IL4R,Pkc(s),Vegf	8
Inflammatory Response	Function of immune system	0.00353	CCL11,CD300LF,IL4R	3
Cell-mediated Immune Response,Cellular Development,Cellular Function and Maintenance,Cellular Growth and Proliferation,Embryonic Development,Hematological System Development and Function,Hematopoiesis,Lymphoid Tissue Structure and Development,Organ Development,Organismal Development,Tissue Development	Proliferation of single positive thymocytes	0.00355	IL7R	1
Nervous System Development and Function,Organ Morphology,Organismal Development	Volume of third cerebral ventricle	0.00355	TGFA	1
Cellular Development,Cellular Growth and Proliferation,Hematological System Development and Function,Hematopoiesis,Inflammatory Response,Lymphoid Tissue Structure and Development	Expansion of colony-forming granulocyte-macrophages	0.00355	CSF3	1
Cellular Movement,Inflammatory Response	Mobility of bone marrow-derived dendritic cells	0.00355	CCL17	1
Organ Morphology,Tissue Development	Regeneration of muscle rectus femoris	0.00355	CSF3	1
Cellular Development,Cellular Growth and Proliferation,Hematological System Development and Function,Lymphoid Tissue Structure and Development	Proliferation of mononuclear leukocytes	0.00357	CCL17,CSF3,HSH2D,Ikb,IL12 (complex),IL12 (family),IL4R,IL7R,Insulin,NFkB (complex),P38 MAPK,Pkc(s),PTPN6,RGS2	14
Hematological Disease,Immunological Disease	Hypereosinophilia	0.0036	CCL11,CCL17	2
Cell Morphology,Organ Morphology,Skeletal and Muscular System Development and Function,Tissue Morphology	Size of muscle cells	0.00363	IL4R,Retnla,RGS2	3
Cellular Movement	Migration of lymphoma cell lines	0.00368	CCL11,CCL17	2
Cell Death and Survival	Cell death of lymphocytes	0.0037	CCL11,CSF3,HSH2D,Ikb,IL12 (complex),IL12 (family),IL7R,NFkB (complex),P38 MAPK,Pkc(s),PTPN6	11
Cell-To-Cell Signaling and Interaction,Cellular Movement,Immune Cell Trafficking	Attraction of phagocytes	0.0037	CCL11,CCL17,P38 MAPK	3
Cell Signaling,Molecular Transport,Vitamin and Mineral Metabolism	Quantity of Ca2+	0.00378	CCL11,CCL17,IL12 (complex),Insulin,Pkc(s),PTPN6,RGS2,TGFA	8
Cell-To-Cell Signaling and Interaction,Hematological System Development and Function,Humoral Immune Response	Binding of B lymphocytes	0.00378	phosphatidylserine,PTPN6	2
Organismal Injury and Abnormalities	Mammary macrocyst	0.0038	TGFA	1
Cancer,Organismal Injury and Abnormalities	Onset of metastasis of cancer cells	0.0038	TGFA	1
Cellular Assembly and Organization	Binding of membrane surface	0.0038	phosphatidylserine	1
Cell-mediated Immune Response,Lymphoid Tissue Structure and Development	Frequency of central memory cytotoxic T cells	0.0038	PTPN6	1
Cell Cycle,Gene Expression	Binding of HNF3 binding site	0.0038	NR0B2	1
Cell Death and Survival	Apoptosis of peritoneal neutrophils	0.0038	CSF3	1
Cell-mediated Immune Response,Lymphoid Tissue Structure and Development	Frequency of effector memory helper T cells	0.0038	PTPN6	1
Developmental Disorder,Embryonic Development,Organismal Survival	Death of blastocyst	0.0038	TGFA	1
Cell Death and Survival	Delay in initiation of apoptosis of bone marrow-derived neutrophils	0.0038	CSF3	1
Immunological Disease,Organismal Injury and Abnormalities,Reproductive System Disease	Adenosis of mammary lesion	0.0038	TGFA	1
Cell-To-Cell Signaling and Interaction,Hematological System Development and Function,Hypersensitivity Response,Immune Cell Trafficking,Inflammatory Response	Priming of bone marrow derived eosinophils	0.0038	CD300LF	1
Cellular Compromise,Hypersensitivity Response,Inflammatory Response	Degranulation of mast cells	0.00383	CD300LD,IL4R,P38 MAPK,Pkc(s),PTPN6	5
Cell-To-Cell Signaling and Interaction,Cellular Function and Maintenance,Hematological System Development and Function,Inflammatory Response	Phagocytosis by macrophages	0.00393	CSF3,HSH2D,NFkB (complex),phosphatidylserine	4
Lymphoid Tissue Structure and Development,Organ Morphology,Tissue Morphology	Quantity of mesenteric lymph node	0.00406	IL7R	1
Neurological Disease,Organismal Injury and Abnormalities	Demyelination of thoracic spinal cord	0.00406	CD300LF	1
Cancer,Cell-To-Cell Signaling and Interaction,Cellular Growth and Proliferation,Organismal Injury and Abnormalities,Tumor Morphology	Stimulation of melanoma cells	0.00406	TGFA	1
Cellular Assembly and Organization,Cellular Function and Maintenance	Release of azurophil granules	0.00406	CSF3	1
Embryonic Development,Organismal Development,Tissue Development	Outgrowth of prostatic bud	0.00406	TGFA	1
Cellular Development,Cellular Growth and Proliferation,Embryonic Development,Hematological System Development and Function,Hematopoiesis,Humoral Immune Response,Lymphoid Tissue Structure and Development,Organ Development,Organismal Development,Tissue Development	Generation of pro-B lymphocytes	0.00406	IL7R	1
Cell-To-Cell Signaling and Interaction,Cellular Growth and Proliferation,Hematological System Development and Function,Inflammatory Response	Induction of neutrophils	0.00406	CSF3	1
Cell Death and Survival	Cell survival	0.00415	CCL11,CSF3,FANCG,HSH2D,IL12 (complex),IL12 (family),IL4R,IL7R,Insulin,NFkB (complex),P38 MAPK,Pkc(s),PTPN6,Retnla,STX3,TGFA,TRAF,Vegf	18
Cellular Function and Maintenance	Endocytosis by cervical cancer cell lines	0.00431	P38 MAPK,phosphatidylserine,TGFA	3
Cell Cycle,Gene Expression	Binding of acute phase response element	0.00431	Pkc(s),TGFA	2
Cancer,Endocrine System Disorders,Gastrointestinal Disease,Organismal Injury and Abnormalities	Early-onset pancreatic cancer	0.00431	FANCG	1
Cell-To-Cell Signaling and Interaction,Cellular Growth and Proliferation,Hematological System Development and Function,Hematopoiesis	Stimulation of colony-forming units granulocytes	0.00431	CSF3	1
Cancer,Organismal Injury and Abnormalities	Multiplicity of adenoma	0.00431	TGFA	1
Hematological System Development and Function,Inflammatory Response,Tissue Morphology	Quantity of dendritic cells	0.0044	CSF3,IL12 (complex),IL12 (family),IL7R,PTPN6	5
Cell-To-Cell Signaling and Interaction,Hematological System Development and Function,Immune Cell Trafficking	Binding of granulocytes	0.00445	CCL11,CD300LD,Pkc(s),PTPN6	4
Hematological System Development and Function,Lymphoid Tissue Structure and Development,Tissue Development,Tissue Morphology	Expansion of lymphoid tissue	0.00446	CSF3,IL4R	2
Cellular Development,Cellular Growth and Proliferation,Connective Tissue Development and Function,Skeletal and Muscular System Development and Function,Tissue Development	Formation of osteoclasts	0.00447	CCL11,IL12 (complex),IL7R,NFkB (complex),PTPN6	5
Cell Death and Survival	Apoptosis of B lymphocytes	0.0045	CCL11,HSH2D,NFkB (complex),PTPN6	4
Cell-To-Cell Signaling and Interaction,Cellular Movement,Hematological System Development and Function,Hypersensitivity Response,Immune Cell Trafficking	Recruitment of eosinophils	0.00453	CCL11,Retnla	2
Cellular Compromise,Hypersensitivity Response,Inflammatory Response	Degranulation of bone marrow-derived mast cells	0.00453	CD300LD,PTPN6	2
Cardiovascular System Development and Function,Tissue Morphology	Relaxation of mesenteric resistance artery	0.00456	RGS2	1
Cellular Growth and Proliferation,Organ Development,Reproductive System Development and Function	Proliferation of testicular peritubular cells	0.00456	TGFA	1
Cellular Development,Cellular Growth and Proliferation,Embryonic Development,Respiratory System Development and Function	Tubulogenesis of lung cell lines	0.00456	TGFA	1
Infectious Diseases	Infection of lymphoma cell lines	0.00456	phosphatidylserine	1
Cell-To-Cell Signaling and Interaction	Priming of stem cells	0.00456	CSF3	1
Cardiovascular System Development and Function,Organismal Development	Growth of collateral vessel	0.00456	CSF3	1
Cell Morphology,Embryonic Development,Nervous System Development and Function,Ophthalmic Disease,Organ Development,Organ Morphology,Organismal Development,Organismal Injury and Abnormalities,Tissue Development,Tissue Morphology,Visual System Development and Function	Lack of Descemet membrane	0.00456	TGFA	1
Cell Death and Survival,Cell Morphology,Connective Tissue Development and Function,Connective Tissue Disorders,Organismal Injury and Abnormalities,Skeletal and Muscular Disorders,Skeletal and Muscular System Development and Function,Tissue Development,Tissue Morphology	Loss of osteoblasts	0.00456	CSF3	1
Cell Morphology,Cellular Compromise,Hematological System Development and Function	Multinucleation of leukocyte cell lines	0.00456	CD300LF	1
Cellular Function and Maintenance,Hematological System Development and Function	Function of Th2 cells	0.0046	IL4R,Retnla	2
Cell-To-Cell Signaling and Interaction,Hematological System Development and Function,Hematopoiesis	Activation of hematopoietic cells	0.00471	CCL11,CSF3	2
Cell-To-Cell Signaling and Interaction,Cellular Growth and Proliferation,Hematological System Development and Function	Stimulation of antigen presenting cells	0.00471	CSF3,Iga,IL12 (complex),IL4R	4
Cellular Development,Cellular Growth and Proliferation,Hematological System Development and Function,Lymphoid Tissue Structure and Development	Proliferation of immune cells	0.00479	CCL17,CSF3,HSH2D,Ikb,IL12 (complex),IL12 (family),IL4R,IL7R,Insulin,NFkB (complex),P38 MAPK,Pkc(s),PTPN6,RGS2,Vegf	15
Cellular Development,Cellular Growth and Proliferation,Embryonic Development,Hematological System Development and Function,Hematopoiesis,Humoral Immune Response,Lymphoid Tissue Structure and Development,Organ Development,Organismal Development,Tissue Development	Generation of B-2 lymphocytes	0.00482	PTPN6	1
Cell-To-Cell Signaling and Interaction,Cellular Movement,Hematological System Development and Function,Immune Cell Trafficking	Detachment of macrophages	0.00482	PTPN6	1
Cell-mediated Immune Response,Cellular Development,Cellular Function and Maintenance,Cellular Growth and Proliferation,Embryonic Development,Hematological System Development and Function,Hematopoiesis,Lymphoid Tissue Structure and Development,Organ Development,Organismal Development,Tissue Development	Differentiation of Th17-like cells	0.00482	IL4R	1
Cell Cycle	G2/M phase of T lymphocytes	0.00482	IL4R	1
Cell-To-Cell Signaling and Interaction,Cellular Function and Maintenance,Hematological System Development and Function,Inflammatory Response	Phagocytosis of bone marrow-derived neutrophils	0.00482	phosphatidylserine	1
Cell-To-Cell Signaling and Interaction,Molecular Transport,Small Molecule Biochemistry	Uptake of neurotransmitter	0.00485	CSF3,Pkc(s),TGFA	3
Cell Signaling,Molecular Transport,Vitamin and Mineral Metabolism	Concentration of Ca2+	0.00485	CCL17,Insulin,Pkc(s),Retnla,TGFA	5
Cellular Development	Maturation of lymphatic system cells	0.0049	CSF3,IL12 (complex),IL12 (family),IL7R,PTPN6	5
Gastrointestinal Disease,Hematological Disease,Immunological Disease,Inflammatory Disease,Inflammatory Response,Organismal Injury and Abnormalities	Eosinophilia of esophagus	0.00494	CCL11,IL4R	2
Cellular Movement,Immune Cell Trafficking	Emigration of leukocytes	0.00494	CCL17,IL4R	2
Cell-To-Cell Signaling and Interaction,Cellular Growth and Proliferation,Hematological System Development and Function	Stimulation of lymphocytes	0.00499	CSF3,IL12 (complex),IL12 (family),Insulin,P38 MAPK,phosphatidylserine,PTPN6	7
Cell-mediated Immune Response,Cellular Development,Cellular Function and Maintenance,Cellular Growth and Proliferation,Connective Tissue Development and Function,Embryonic Development,Hematological System Development and Function,Hematopoiesis,Lymphoid Tissue Structure and Development,Organ Development,Organismal Development,Tissue Development	Development of peripheral T lymphocyte	0.00507	IL7R	1
Cell-To-Cell Signaling and Interaction,Cellular Growth and Proliferation	Induction of blast cells	0.00507	CSF3	1
Cellular Movement,Immune Cell Trafficking,Inflammatory Response	Mobility of neutrophils	0.00507	CSF3	1
Cellular Compromise,Organismal Injury and Abnormalities	Atrophy of T lymphocytes	0.00507	IL7R	1
Cellular Development,Cellular Growth and Proliferation,Hematological System Development and Function,Hematopoiesis,Lymphoid Tissue Structure and Development,Tissue Development	Differentiation of myeloid leukocytes	0.00511	CCL11,CSF3,IL7R,P38 MAPK,Pkc(s),PTPN6	6
Hematological System Development and Function,Immune Cell Trafficking,Inflammatory Response,Tissue Development	Accumulation of leukocytes	0.00521	CCL11,CCL17,CSF3,IL12 (complex),IL12 (family),IL4R,NFkB (complex),P38 MAPK	8
Lipid Metabolism,Molecular Transport,Small Molecule Biochemistry	Release of eicosanoid	0.0053	CCL11,CSF3,P38 MAPK,Pkc(s),TGFA	5
Cellular Movement,Hematological System Development and Function,Hematopoiesis	Mobilization of colony forming multilineage cells	0.00532	CSF3	1
Cell Death and Survival,Hematological System Development and Function	Survival of recent thymic emigrants	0.00532	IL7R	1
Cell-To-Cell Signaling and Interaction,Cellular Assembly and Organization	Fusion of gonadal cell lines	0.00532	phosphatidylserine	1
Inflammatory Response	Immune response of cells	0.00533	CCL11,CSF3,HSH2D,Iga,IL12 (complex),IL12 (family),IL7R,NFkB (complex),P38 MAPK,phosphatidylserine,PTPN6	11
Cellular Assembly and Organization	Fusion of cellular membrane	0.00534	Insulin,phosphatidylserine,STX3	3
Cell Death and Survival,Cellular Compromise	Cytotoxicity of lymphocytes	0.00537	CCL11,IL12 (complex),IL12 (family),NFkB (complex),P38 MAPK,PTPN6,STX7	7
Cellular Movement,Hematological System Development and Function,Immune Cell Trafficking,Inflammatory Response	Chemotaxis of antigen presenting cells	0.00537	CCL11,DEFB1,IL4R,P38 MAPK	4
Cellular Development,Cellular Growth and Proliferation,Hematological System Development and Function,Hematopoiesis	Proliferation of hematopoietic progenitor cells	0.00537	CSF3,IL12 (complex),IL4R,IL7R,P38 MAPK,Pkc(s),PTPN6	7
Cellular Development,Cellular Growth and Proliferation,Hematological System Development and Function,Lymphoid Tissue Structure and Development	Cell proliferation of T lymphocytes	0.0054	CCL17,HSH2D,IL12 (complex),IL12 (family),IL4R,IL7R,Insulin,NFkB (complex),P38 MAPK,Pkc(s),PTPN6,RGS2	12
Cellular Development,Cellular Growth and Proliferation,Connective Tissue Development and Function,Tissue Development	Proliferation of stromal cells	0.00541	IL4R,TGFA	2
Cellular Growth and Proliferation,Lymphoid Tissue Structure and Development	Proliferation of lymphatic system cells	0.00547	CCL17,CSF3,HSH2D,Ikb,IL12 (complex),IL12 (family),IL4R,IL7R,Insulin,NFkB (complex),P38 MAPK,Pkc(s),PTPN6,RGS2	14
Cellular Movement,Hematological System Development and Function,Immune Cell Trafficking	Cellular infiltration by leukocytes	0.00555	CCL11,CD300LF,CSF3,IL12 (complex),IL12 (family),IL4R,Insulin,NFkB (complex),PTPN6,Vegf	10
Cell-To-Cell Signaling and Interaction,Connective Tissue Development and Function,Hepatic System Development and Function,Liver Fibrosis	Activation of hepatic stellate cells	0.00706	Insulin,NFkB (complex),P38 MAPK,SERPINA4,TGFA,Vegf	6
Cardiac Enlargement,Cardiovascular Disease,Cardiovascular System Development and Function,Cell Morphology,Organ Morphology,Organismal Development,Organismal Injury and Abnormalities,Skeletal and Muscular Disorders,Skeletal and Muscular System Development and Function,Tissue Morphology	Hypertrophy of cardiac muscle	0.00768	CSF3,Insulin,NFkB (complex),P38 MAPK,Pkc(s),Retnla,RGS2	7
Digestive System Development and Function,Gastrointestinal Disease,Hepatic System Development and Function,Hepatic System Disease,Inflammatory Disease,Inflammatory Response,Liver Inflammation/Hepatitis,Organ Development,Organismal Injury and Abnormalities	Inflammation of liver	0.0106	Ikb,IL4R,IL7R,NFkB (complex),NR0B2,TGFA	6
Gastrointestinal Disease,Hepatic System Disease,Hereditary Disorder,Liver Cholestasis,Organismal Injury and Abnormalities	Progressive familial intrahepatic cholestasis type 2	0.0119	NR0B2	1
Cellular Development,Cellular Growth and Proliferation,Digestive System Development and Function,Hepatic System Development and Function,Liver Proliferation,Organ Development	Proliferation of liver cells	0.0136	IL4R,Insulin,NFkB (complex),PTPN6,TGFA,Vegf	6
Digestive System Development and Function,Hepatic System Development and Function,Liver Regeneration,Organ Morphology	Liver Regeneration	0.0138	CSF3,IL4R,NFkB (complex)	3
Gastrointestinal Disease,Hepatic System Disease,Inflammatory Disease,Liver Cirrhosis,Organismal Injury and Abnormalities	Primary biliary cirrhosis	0.0166	Iga,IL7R,TGFA	3
Cancer,Gastrointestinal Disease,Hepatic System Disease,Hepatocellular carcinoma,Liver Hyperplasia/Hyperproliferation,Organismal Injury and Abnormalities,Tissue Morphology,Tumor Morphology	Size of hepatocellular carcinoma	0.0231	TGFA	1
Cardiac Enlargement,Cardiovascular Disease,Cardiovascular System Development and Function,Cell Morphology,Organ Morphology,Organismal Development,Organismal Injury and Abnormalities,Skeletal and Muscular Disorders,Skeletal and Muscular System Development and Function,Tissue Morphology	Hypertrophy of cardiomyocytes	0.0432	CSF3,Insulin,NFkB (complex),P38 MAPK,Pkc(s),Retnla	6
Cancer,Gastrointestinal Disease,Hepatic System Disease,Hepatocellular carcinoma,Liver Hyperplasia/Hyperproliferation,Organismal Injury and Abnormalities,Tissue Morphology	Quantity of hepatocellular carcinoma	0.0462	TGFA	1
Cardiac Fibrosis,Cardiovascular Disease,Organismal Injury and Abnormalities,Skeletal and Muscular Disorders	Fibrosis of myocardium	0.0503	CSF3	1
Cellular Development,Cellular Growth and Proliferation,Digestive System Development and Function,Hepatic System Development and Function,Liver Proliferation,Organ Development,Tissue Development	Proliferation of hepatocytes	0.0597	IL4R,Insulin,NFkB (complex),TGFA,Vegf	5
Cardiac Enlargement,Cardiovascular Disease,Cardiovascular System Development and Function,Cell Morphology,Organ Morphology,Organismal Development,Organismal Injury and Abnormalities,Skeletal and Muscular Disorders,Skeletal and Muscular System Development and Function,Tissue Morphology	Hypertrophy of ventricular myocytes	0.0611	Retnla	1
Cancer,Gastrointestinal Disease,Hepatic System Disease,Liver Hyperplasia/Hyperproliferation,Organismal Injury and Abnormalities	Hepatocellular adenoma	0.0692	TGFA,Vegf	2
Cell Death and Survival,Glomerular Injury,Organismal Injury and Abnormalities,Renal and Urological Disease,Renal Necrosis/Cell Death	Apoptosis of podocytes	0.0716	P38 MAPK,PTPN6,Vegf	3
Digestive System Development and Function,Gastrointestinal Disease,Hepatic System Development and Function,Hepatic System Disease,Inflammatory Disease,Inflammatory Response,Liver Inflammation/Hepatitis,Liver Steatosis,Metabolic Disease,Organ Development,Organismal Injury and Abnormalities	Nonalcoholic steatohepatitis	0.0834	NR0B2	1
Gastrointestinal Disease,Hepatic System Disease,Hereditary Disorder,Liver Cholestasis,Organismal Injury and Abnormalities	Progressive familial intrahepatic cholestasis type 1	0.088	NR0B2	1
Organismal Injury and Abnormalities,Renal and Urological Disease,Renal Damage,Renal Tubule Injury	Damage of renal tubule	0.0934	CSF3,Insulin	2
Cardiac Inflammation,Cardiovascular Disease,Inflammatory Response,Organismal Injury and Abnormalities	Inflammation of heart	0.103	TGFA	1
Cardiac Infarction,Cardiovascular Disease,Organismal Injury and Abnormalities,Skeletal and Muscular Disorders	Myocardial infarction	0.111	CSF3,NFkB (complex),PTPN6,Vegf	4
Cardiovascular System Development and Function,Cellular Development,Cellular Growth and Proliferation,Connective Tissue Development and Function,Digestive System Development and Function,Hepatic System Development and Function,Liver Fibrosis,Liver Proliferation,Organ Development,Organismal Development,Tissue Development	Proliferation of hepatic stellate cells	0.123	PTPN6,Vegf	2
Cardiac Arrythmia,Cardiovascular Disease,Organismal Injury and Abnormalities,Tachycardia	Ventricular tachycardia	0.144	CSF3	1
Digestive System Development and Function,Gastrointestinal Disease,Hepatic System Development and Function,Hepatic System Disease,Infectious Diseases,Inflammatory Disease,Inflammatory Response,Liver Inflammation/Hepatitis,Organ Development,Organismal Injury and Abnormalities	Chronic hepatitis C	0.15	IL7R	1
Increased Levels of Alkaline Phosphatase	Increased activation of alkaline phosphatase	0.162	CSF3	1
Gastrointestinal Disease,Hepatic System Disease,Liver Cholestasis	Cholestasis	0.165	Iga,NR0B2,P38 MAPK	3
Cardiac Proliferation,Cardiovascular System Development and Function,Cellular Development,Cellular Growth and Proliferation,Embryonic Development,Organ Development,Organismal Development,Skeletal and Muscular System Development and Function,Tissue Development	Proliferation of cardiomyocytes	0.182	CSF3,P38 MAPK,Vegf	3
Cell Death and Survival,Organismal Injury and Abnormalities,Renal and Urological Disease,Renal Necrosis/Cell Death	Apoptosis of kidney cells	0.209	P38 MAPK,Pkc(s),PTPN6,Vegf	4
Cardiac Infarction,Cardiovascular Disease,Organismal Injury and Abnormalities,Skeletal and Muscular Disorders	Acute myocardial infarction	0.234	CSF3,Vegf	2
Kidney Failure,Organismal Injury and Abnormalities,Renal and Urological Disease	Chronic renal failure	0.306	CSF3	1
Gastrointestinal Disease,Hepatic System Disease,Liver Fibrosis,Organismal Injury and Abnormalities	Fibrosis of liver	0.309	NFkB (complex),NR0B2	2
Cell Death and Survival,Gastrointestinal Disease,Hepatic System Disease,Liver Necrosis/Cell Death,Organismal Injury and Abnormalities	Apoptosis of hepatocytes	0.319	Insulin,NFkB (complex),NR0B2	3
Cardiac Necrosis/Cell Death,Cardiovascular Disease,Cell Death and Survival,Organismal Injury and Abnormalities,Skeletal and Muscular Disorders	Apoptosis of cardiomyocytes	0.388	CSF3,P38 MAPK,Vegf	3
Cell Death and Survival,Gastrointestinal Disease,Hepatic System Disease,Liver Necrosis/Cell Death,Organismal Injury and Abnormalities	Cell death of liver cells	0.448	Ikb,IL12 (family),Insulin,NFkB (complex),NR0B2	5
Kidney Failure,Organismal Injury and Abnormalities,Renal and Urological Disease	Failure of kidney	0.451	CSF3,P38 MAPK	2
Glomerular Injury,Inflammatory Disease,Inflammatory Response,Organismal Injury and Abnormalities,Renal and Urological Disease,Renal Inflammation,Renal Nephritis	Glomerulonephritis	0.462	Iga,IL12 (complex),NFkB (complex),P38 MAPK,PTPN6	5
Gastrointestinal Disease,Hepatic System Disease,Liver Steatosis,Metabolic Disease,Organismal Injury and Abnormalities	Hepatic steatosis	0.55	IL12 (family),Insulin,NR0B2	3
Cell Death and Survival,Organismal Injury and Abnormalities,Renal and Urological Disease,Renal Necrosis/Cell Death	Cell death of kidney cells	0.629	Insulin,P38 MAPK,Pkc(s),PTPN6,Vegf	5
Cancer,Gastrointestinal Disease,Hepatic System Disease,Liver Hyperplasia/Hyperproliferation,Organismal Injury and Abnormalities	Liver tumor	1	CD300LF,IL12 (complex),IL7R,NFkB (complex),TGFA,Vegf,ZDHHC3	7
Cancer,Gastrointestinal Disease,Hepatic System Disease,Liver Hyperplasia/Hyperproliferation,Organismal Injury and Abnormalities	Liver carcinoma	1	CD300LF,IL7R,NFkB (complex),TGFA,Vegf,ZDHHC3	6
Cancer,Gastrointestinal Disease,Hepatic System Disease,Hepatocellular carcinoma,Liver Hyperplasia/Hyperproliferation,Organismal Injury and Abnormalities	Hepatocellular carcinoma	1	NFkB (complex),TGFA,Vegf	3

## Sheet: Network ID-2
© 2000-2020 QIAGEN. All rights reserved.
Categories	Diseases or Functions Annotation	p-value	Molecules	# Molecules
Cellular Movement,Hematological System Development and Function,Immune Cell Trafficking	Cell movement of granulocytes	1.51e-10	5-hydroxytryptamine,CSF3,D-glucose,IL12 (complex),IL12 (family),IL1A,IL4R,IL5,IL6,LILRB3,LYN,MAP3K8,PTPN6,STAT6,TP53	15
Cellular Movement	Cell movement of myeloid cells	2.17e-10	5-hydroxytryptamine,CD300A,CSF3,D-glucose,IL12 (complex),IL12 (family),IL1A,IL4R,IL5,IL6,LILRB3,LYN,MAP3K8,NINJ1,PTPN6,STAT6,TP53	17
Cell-To-Cell Signaling and Interaction,Hematological System Development and Function	Activation of myeloid cells	4.82e-10	CD300A,CSF3,D-glucose,IL12 (complex),IL12 (family),IL1A,IL4R,IL5,IL6,LILRB3,LYN,PTPN6,STAT6,TP53	14
Gastrointestinal Disease,Hepatic System Disease,Liver Damage,Organismal Injury and Abnormalities	Liver Damage	9.66e-10	5-hydroxytryptamine,CSF3,D-glucose,Ikb,IL1A,IL4R,IL6,MAP3K8,NR0B2,STAT6,TP53	11
Cell Death and Survival,Hematological System Development and Function	Cell viability of myeloid cells	1.23e-09	CD300A,CSF3,D-glucose,IL5,IL6,LYN,PTPN6,TP53	8
Cell-To-Cell Signaling and Interaction,Hematological System Development and Function,Immune Cell Trafficking,Inflammatory Response	Activation of phagocytes	1.32e-09	CD300A,CSF3,D-glucose,IL12 (complex),IL12 (family),IL1A,IL4R,IL5,IL6,LILRB3,LYN,PTPN6,STAT6,TP53	14
Cell Death and Survival	Cell viability of phagocytes	1.44e-09	CD300A,CSF3,D-glucose,IL12 (complex),IL5,IL6,LYN,PTPN6,TP53	9
Cellular Development,Cellular Growth and Proliferation,Hematological System Development and Function,Humoral Immune Response,Lymphoid Tissue Structure and Development	Proliferation of B lymphocytes	1.97e-09	CD300A,CD300C,IL4R,IL5,IL6,LILRB3,LYN,MAP3K8,PTPN6,STAT6,TP53	11
Cellular Movement,Hematological System Development and Function,Immune Cell Trafficking,Inflammatory Response	Cell movement of phagocytes	2.69e-09	CD300A,CSF3,D-glucose,Iga,IL12 (complex),IL12 (family),IL1A,IL4R,IL5,IL6,LILRB3,LYN,MAP3K8,NINJ1,PTPN6,STAT6,TP53	17
Cell-To-Cell Signaling and Interaction,Cellular Growth and Proliferation	Stimulation of cells	4.16e-09	5-hydroxytryptamine,CSF3,D-glucose,Iga,IL12 (complex),IL12 (family),IL1A,IL4R,IL5,IL6,LYN,MAP3K8,PTPN6,STAT6	14
Cell Morphology,Hematological System Development and Function	Morphology of myeloid cells	6.06e-09	5-hydroxytryptamine,CSF3,IL4R,IL5,IL6,LYN,STAT6,TP53,UACA	9
Cellular Movement	Cellular infiltration by myeloid cells	7.28e-09	CSF3,D-glucose,IL12 (family),IL1A,IL4R,IL5,IL6,MAP3K8,NINJ1,PTPN6,STAT6,TP53	12
Cellular Development,Cellular Growth and Proliferation	Proliferation of blood cells	9.81e-09	5-hydroxytryptamine,CD300A,CD300C,CSF3,D-glucose,Ikb,IL12 (complex),IL12 (family),IL1A,IL4R,IL5,IL6,LILRB3,LYN,MAP3K8,PLAG1,PTPN6,STAT6,TP53	19
Cellular Development,Cellular Growth and Proliferation,Hematological System Development and Function,Lymphoid Tissue Structure and Development	Proliferation of mononuclear leukocytes	1.03e-08	5-hydroxytryptamine,CD300A,CD300C,CSF3,D-glucose,Ikb,IL12 (complex),IL12 (family),IL1A,IL4R,IL5,IL6,LILRB3,LYN,MAP3K8,PTPN6,STAT6,TP53	18
Cellular Movement,Hematological System Development and Function,Immune Cell Trafficking	Cellular infiltration by leukocytes	1.15e-08	CSF3,D-glucose,IL12 (complex),IL12 (family),IL1A,IL4R,IL5,IL6,LILRB3,MAP3K8,NINJ1,PTPN6,STAT6,TP53	14
Cell-To-Cell Signaling and Interaction,Hematological System Development and Function,Immune Cell Trafficking	Adhesion of immune cells	1.68e-08	5-hydroxytryptamine,D-glucose,IL12 (family),IL1A,IL5,IL6,LILRB3,LYN,NINJ1,PTPN6,STAT6,TP53	12
Cell Signaling,Cell-To-Cell Signaling and Interaction	Cytokine and chemokine mediated signaling pathway	1.88e-08	CSF3,IL1A,IL4R,IL5,IL6,LILRB3,PTPN6,STAT6,TP53	9
Cellular Development,Cellular Growth and Proliferation,Hematological System Development and Function,Hematopoiesis,Lymphoid Tissue Structure and Development,Tissue Development	Differentiation of phagocytes	1.9e-08	CD300A,CSF3,IL12 (complex),IL1A,IL5,IL6,LILRB3,LYN,PTPN6,STAT6,TP53	11
Cell-To-Cell Signaling and Interaction,Hematological System Development and Function,Immune Cell Trafficking,Inflammatory Response	Activation of leukocytes	1.97e-08	5-hydroxytryptamine,CD300A,CSF3,D-glucose,Iga,IL12 (complex),IL12 (family),IL1A,IL4R,IL5,IL6,LILRB3,LYN,MAP3K8,PTPN6,STAT6,TP53	17
Cellular Movement,Immune Cell Trafficking	Leukocyte migration	2.41e-08	5-hydroxytryptamine,CD300A,CSF3,D-glucose,Iga,IL12 (complex),IL12 (family),IL1A,IL4R,IL5,IL6,LILRB3,LYN,MAP3K8,NINJ1,PTPN6,SLC7A7,STAT6,TP53	19
Cellular Movement,Hematological System Development and Function,Immune Cell Trafficking	Cell movement of leukocytes	2.85e-08	5-hydroxytryptamine,CD300A,CSF3,D-glucose,Iga,IL12 (complex),IL12 (family),IL1A,IL4R,IL5,IL6,LILRB3,LYN,MAP3K8,NINJ1,PTPN6,STAT6,TP53	18
Cellular Growth and Proliferation,Lymphoid Tissue Structure and Development	Proliferation of lymphatic system cells	2.92e-08	5-hydroxytryptamine,CD300A,CD300C,CSF3,D-glucose,Ikb,IL12 (complex),IL12 (family),IL1A,IL4R,IL5,IL6,LILRB3,LYN,MAP3K8,PTPN6,STAT6,TP53	18
Cellular Development,Cellular Growth and Proliferation,Hematological System Development and Function,Hematopoiesis,Lymphoid Tissue Structure and Development,Tissue Development	Leukopoiesis	3.33e-08	5-hydroxytryptamine,CD300A,CSF3,D-glucose,IL12 (complex),IL12 (family),IL1A,IL4R,IL5,IL6,LILRB3,LYN,MAP3K8,NR0B2,PTPN6,STAT6,TP53	17
Cellular Movement,Hematological System Development and Function,Immune Cell Trafficking,Inflammatory Response	Cellular infiltration by phagocytes	3.55e-08	CSF3,D-glucose,IL1A,IL5,IL6,MAP3K8,NINJ1,PTPN6,STAT6,TP53	10
Cell-To-Cell Signaling and Interaction,Hematological System Development and Function	Binding of leukocytes	3.67e-08	5-hydroxytryptamine,D-glucose,IL12 (complex),IL12 (family),IL1A,IL5,IL6,LILRB3,LYN,NINJ1,PTPN6,STAT6,TP53	13
Cellular Movement,Hematological System Development and Function,Immune Cell Trafficking	Cellular infiltration by granulocytes	4.27e-08	CSF3,D-glucose,IL12 (family),IL1A,IL4R,IL5,IL6,MAP3K8,STAT6,TP53	10
Cellular Movement,Hematological System Development and Function,Immune Cell Trafficking,Inflammatory Response	Cell movement of neutrophils	4.79e-08	CSF3,D-glucose,IL12 (complex),IL1A,IL6,LILRB3,LYN,MAP3K8,PTPN6,STAT6,TP53	11
Hematological System Development and Function,Inflammatory Response,Tissue Morphology	Quantity of neutrophils	4.99e-08	CD300A,CSF3,IL12 (complex),IL1A,IL4R,IL5,IL6,LYN,STAT6,TP53	10
Cell Death and Survival	Cell viability of antigen presenting cells	6.36e-08	CSF3,D-glucose,IL12 (complex),IL5,LYN,PTPN6,TP53	7
Cell Morphology	Morphology of leukocytes	6.53e-08	5-hydroxytryptamine,CSF3,IL12 (family),IL4R,IL5,IL6,LILRB3,LYN,STAT6,TP53,UACA	11
Cellular Development,Cellular Growth and Proliferation,Hematological System Development and Function,Lymphoid Tissue Structure and Development	Proliferation of lymphocytes	8.14e-08	5-hydroxytryptamine,CD300A,CD300C,D-glucose,Ikb,IL12 (complex),IL12 (family),IL1A,IL4R,IL5,IL6,LILRB3,LYN,MAP3K8,PTPN6,STAT6,TP53	17
Cell-To-Cell Signaling and Interaction,Hematological System Development and Function,Immune Cell Trafficking,Inflammatory Response	Priming of granulocytes	8.38e-08	CSF3,IL1A,IL5,IL6	4
Digestive System Development and Function,Gastrointestinal Disease,Hepatic System Development and Function,Hepatic System Disease,Inflammatory Disease,Inflammatory Response,Liver Inflammation/Hepatitis,Organ Development,Organismal Injury and Abnormalities	Inflammation of liver	9.4e-08	D-glucose,Ikb,IL4R,IL5,IL6,LYN,NINJ1,NR0B2,STAT6,TP53,UACA	11
Cell Morphology	Morphology of blood cells	1.02e-07	5-hydroxytryptamine,CSF3,D-glucose,IL12 (family),IL4R,IL5,IL6,LILRB3,LYN,STAT6,TP53,UACA	12
Humoral Immune Response,Protein Synthesis	Quantity of IgE	1.14e-07	IL4R,IL5,IL6,LYN,MAP3K8,STAT6	6
Cell-To-Cell Signaling and Interaction,Cellular Growth and Proliferation,Hematological System Development and Function	Stimulation of leukocytes	1.15e-07	CSF3,Iga,IL12 (complex),IL12 (family),IL4R,IL5,IL6,LYN,MAP3K8,PTPN6,STAT6	11
Inflammatory Response	Inflammatory response	1.23e-07	5-hydroxytryptamine,CSF3,D-glucose,IL12 (complex),IL12 (family),IL1A,IL4R,IL5,IL6,LILRB3,LYN,NINJ1,PTPN6,STAT6,TP53,UACA	16
Lipid Metabolism,Small Molecule Biochemistry	Synthesis of prostaglandin	1.27e-07	CSF3,D-glucose,IL1A,IL5,IL6,LYN,MAP3K8,TP53	8
Hematological System Development and Function,Inflammatory Response,Tissue Morphology	Quantity of phagocytes	1.48e-07	CD300A,CSF3,IL12 (complex),IL12 (family),IL1A,IL4R,IL5,IL6,LYN,PTPN6,STAT6,TP53,UACA	13
Cellular Function and Maintenance,Cellular Growth and Proliferation,Hematological System Development and Function	Production of blood cells	1.64e-07	CSF3,IL12 (complex),IL5,IL6,LYN,STAT6,TP53	7
Hematological System Development and Function,Tissue Morphology	Quantity of myeloid cells	1.68e-07	CD300A,CSF3,IL12 (complex),IL12 (family),IL1A,IL4R,IL5,IL6,LILRB3,LYN,PTPN6,STAT6,TP53,UACA	14
Cell Signaling	Cell surface receptor linked signal transduction	2.05e-07	CSF3,IL1A,IL4R,IL5,IL6,LILRB3,LYN,PTPN6,STAT6,TP53	10
Cellular Development,Cellular Growth and Proliferation,Hematological System Development and Function,Hematopoiesis	Proliferation of hematopoietic progenitor cells	2.21e-07	5-hydroxytryptamine,CSF3,IL12 (complex),IL1A,IL4R,IL6,LYN,PLAG1,PTPN6,TP53	10
Cellular Function and Maintenance	Function of leukocytes	2.34e-07	5-hydroxytryptamine,CD300A,CSF3,IL12 (complex),IL12 (family),IL4R,IL5,IL6,LILRB3,LYN,NINJ1,STAT6,TP53	13
Cellular Development	Maturation of lymphatic system cells	2.56e-07	CSF3,IL12 (complex),IL12 (family),IL1A,IL5,IL6,PTPN6,STAT6,TP53	9
Immunological Disease	Abnormal morphology of immune system	2.87e-07	CSF3,IL12 (family),IL4R,IL5,IL6,LILRB3,LYN,STAT6,TP53,UACA	10
Cellular Development,Cellular Growth and Proliferation	Proliferation of myeloid cells	3.13e-07	5-hydroxytryptamine,CSF3,IL1A,IL5,IL6,LYN,PTPN6,TP53	8
Cell Death and Survival,Cellular Compromise	Cytotoxicity of cells	3.44e-07	CD300A,D-glucose,IL12 (complex),IL12 (family),IL1A,IL5,IL6,LYN,PTPN6,TP53	10
Cell Death and Survival	Apoptosis of myeloid cells	3.63e-07	CSF3,D-glucose,IL12 (complex),IL5,IL6,LYN,PTPN6,STAT6,TP53	9
Hematological System Development and Function,Hematopoiesis,Tissue Morphology	Quantity of long-term culture-initiating cells	3.91e-07	CSF3,IL5,IL6	3
Cellular Development,Cellular Growth and Proliferation,Hematological System Development and Function,Hematopoiesis,Lymphoid Tissue Structure and Development,Tissue Development	Differentiation of antigen presenting cells	4.93e-07	CSF3,IL12 (complex),IL1A,IL5,IL6,LILRB3,LYN,STAT6,TP53	9
Cellular Development,Hematological System Development and Function,Lymphoid Tissue Structure and Development	Maturation of leukocytes	5.56e-07	CSF3,Iga,IL12 (complex),IL12 (family),IL1A,IL5,IL6,LYN,PTPN6,STAT6,TP53	11
Cellular Development,Cellular Growth and Proliferation,Hematological System Development and Function,Hematopoiesis,Lymphoid Tissue Structure and Development,Tissue Development	Differentiation of mast cells	7.12e-07	CD300A,IL5,IL6,PTPN6	4
Cell Signaling,Molecular Transport,Vitamin and Mineral Metabolism	Mobilization of Ca2+	7.49e-07	5-hydroxytryptamine,CALCR,CD300A,D-glucose,IL5,LILRB3,LYN,PTPN6,TP53	9
Cell-To-Cell Signaling and Interaction	Adhesion of myeloid cells	7.83e-07	D-glucose,IL1A,IL5,IL6,LILRB3,LYN,PTPN6	7
Cell-To-Cell Signaling and Interaction,Hematological System Development and Function	Priming of myeloid cells	8.57e-07	CSF3,IL12 (complex),IL1A,IL5,IL6	5
Cell Death and Survival	Apoptosis of bone marrow cells	8.84e-07	CSF3,IL12 (complex),IL6,PTPN6,STAT6,TP53	6
Tissue Morphology	Quantity of bacteria	9.08e-07	CSF3,D-glucose,IL12 (complex),IL6,MAP3K8,STAT6	6
Cell-To-Cell Signaling and Interaction,Hematological System Development and Function,Hypersensitivity Response,Immune Cell Trafficking,Inflammatory Response	Activation of mast cells	9.5e-07	CD300A,IL5,LILRB3,LYN,STAT6	5
Cell-To-Cell Signaling and Interaction,Cellular Growth and Proliferation,Hematological System Development and Function,Inflammatory Response	Induction of phagocytes	9.54e-07	CSF3,Iga,IL12 (complex),IL4R,IL6,STAT6	6
Cell Morphology	Size of blood cells	9.59e-07	D-glucose,IL4R,IL5,IL6,LYN	5
Cellular Development,Cellular Growth and Proliferation	Proliferation of leukemia cell lines	9.75e-07	CSF3,IL1A,IL5,IL6,LILRB3,LYN,PTPN6,TP53	8
Cellular Function and Maintenance,Hematological System Development and Function	Regulation of granulocytes	1.03e-06	CSF3,IL5,IL6	3
Cellular Function and Maintenance,Cellular Growth and Proliferation,Hematological System Development and Function	Production of leukocytes	1.15e-06	CSF3,IL12 (complex),IL5,IL6,STAT6,TP53	6
Inflammatory Response	Inflammation of body cavity	1.16e-06	D-glucose,Iga,Ikb,IL12 (complex),IL12 (family),IL1A,IL4R,IL5,IL6,LYN,MAP3K8,mir-378,NINJ1,NR0B2,PTPN6,STAT6,TP53,UACA	18
Cellular Development,Cellular Growth and Proliferation	Expansion of blood cells	1.28e-06	CSF3,IL12 (complex),IL12 (family),IL1A,IL4R,IL6,LYN,PLAG1,STAT6,TP53	10
Cell Death and Survival	Cell death of myeloid cells	1.32e-06	CSF3,D-glucose,Iga,IL12 (complex),IL5,IL6,LYN,PTPN6,STAT6,TP53	10
Lipid Metabolism,Molecular Transport,Small Molecule Biochemistry	Release of fatty acid	1.39e-06	5-hydroxytryptamine,CSF3,D-glucose,IL1A,IL5,LYN,STAT6	7
Cell-To-Cell Signaling and Interaction,Hematological System Development and Function,Immune Cell Trafficking,Inflammatory Response	Adhesion of macrophages	1.45e-06	D-glucose,LILRB3,LYN,PTPN6	4
Cellular Movement,Hematological System Development and Function,Immune Cell Trafficking,Inflammatory Response	Infiltration by neutrophils	1.48e-06	CSF3,D-glucose,IL1A,IL6,MAP3K8,STAT6,TP53	7
Cell Death and Survival,Hematological System Development and Function	Cell viability of mast cells	1.52e-06	CD300A,IL5,IL6,LYN	4
Cellular Movement,Hematological System Development and Function,Immune Cell Trafficking,Inflammatory Response	Chemotaxis of leukocytes	1.52e-06	IL12 (complex),IL1A,IL4R,IL5,IL6,LILRB3,LYN,NINJ1,PTPN6,STAT6	10
Hematological System Development and Function,Lymphoid Tissue Structure and Development,Tissue Morphology	Quantity of helper T lymphocytes	1.53e-06	CSF3,IL12 (complex),IL4R,IL6,PTPN6,STAT6,TP53	7
Cellular Development,Cellular Growth and Proliferation,Embryonic Development,Hematological System Development and Function,Hematopoiesis,Lymphoid Tissue Structure and Development,Organ Development,Organismal Development,Tissue Development	Lymphopoiesis	1.6e-06	5-hydroxytryptamine,CSF3,D-glucose,IL12 (complex),IL12 (family),IL1A,IL4R,IL5,IL6,LYN,NR0B2,PTPN6,STAT6,TP53	14
Cell-To-Cell Signaling and Interaction,Cellular Growth and Proliferation	Co-stimulation of cells	1.69e-06	CSF3,IL1A,LYN,MAP3K8,PTPN6	5
Inflammatory Response	Inflammation of absolute anatomical region	1.69e-06	CSF3,D-glucose,Iga,Ikb,IL12 (complex),IL12 (family),IL1A,IL4R,IL5,IL6,LYN,MAP3K8,mir-378,NINJ1,NR0B2,PTPN6,STAT6,TP53,UACA	19
Lipid Metabolism,Molecular Transport,Small Molecule Biochemistry	Concentration of lipid	1.7e-06	5-hydroxytryptamine,CSF3,D-glucose,IL12 (complex),IL1A,IL4R,IL6,MAP3K8,mir-378,NR0B2,PTPN6,STAT6,TP53,UACA	14
Cell-To-Cell Signaling and Interaction,Cellular Growth and Proliferation	Stimulation of myeloid cells	1.75e-06	CSF3,IL12 (complex),IL4R,IL5,IL6,STAT6	6
Immunological Disease	Systemic autoimmune syndrome	1.78e-06	5-hydroxytryptamine,CALCR,CD300A,CD300C,CSF3,D-glucose,Iga,IL12 (complex),IL12 (family),IL4R,IL5,IL6,LILRB3,LYN,MAP3K8,PTPN6,STAT6,TP53	18
Tissue Development	Accumulation of cells	1.86e-06	5-hydroxytryptamine,CSF3,D-glucose,IL12 (complex),IL12 (family),IL4R,IL6,LYN,MAP3K8,STAT6,TP53	11
Cell-To-Cell Signaling and Interaction,Cellular Growth and Proliferation,Hematological System Development and Function	Induction of granulocytes	1.88e-06	CSF3,IL5,IL6	3
Cell-To-Cell Signaling and Interaction,Cellular Growth and Proliferation	Induction of cells	1.91e-06	CSF3,Iga,IL12 (complex),IL12 (family),IL1A,IL4R,IL5,IL6,STAT6	9
Cellular Development,Hematological System Development and Function,Lymphoid Tissue Structure and Development	Maturation of lymphocytes	1.93e-06	IL12 (complex),IL12 (family),IL1A,IL5,IL6,PTPN6,STAT6,TP53	8
Hematological System Development and Function,Hematopoiesis,Tissue Morphology	Quantity of hematopoietic progenitor cells	1.94e-06	CSF3,IL1A,IL5,IL6,LILRB3,LYN,MAP3K8,PTPN6,STAT6,TP53	10
Cell Cycle,Gene Expression	Binding of DNA	1.94e-06	CSF3,D-glucose,IL12 (complex),IL12 (family),IL1A,IL4R,IL5,IL6,LYN,NR0B2,PTPN6,STAT6,TP53	13
Cell Cycle,Gene Expression	Binding of DNA endogenous promoter	2.14e-06	CSF3,D-glucose,IL12 (complex),NR0B2,PTPN6,STAT6,TP53	7
Cellular Assembly and Organization,Cellular Function and Maintenance	Release of granules	2.33e-06	CSF3,IL6,LILRB3,LYN	4
Cell Death and Survival	Apoptosis of mast cells	2.43e-06	IL6,PTPN6,STAT6,TP53	4
Cell Death and Survival	Cell viability of leukocytes	2.54e-06	CD300A,CSF3,D-glucose,IL12 (complex),IL12 (family),IL5,IL6,LYN,PTPN6,TP53	10
Cellular Development,Cellular Growth and Proliferation,Hematological System Development and Function,Hematopoiesis,Lymphoid Tissue Structure and Development,Tissue Development	Differentiation of myeloid leukocytes	2.55e-06	CD300A,CSF3,IL5,IL6,LYN,PTPN6,STAT6,TP53	8
Cellular Function and Maintenance	Lymphocyte homeostasis	2.55e-06	5-hydroxytryptamine,D-glucose,IL12 (complex),IL12 (family),IL1A,IL4R,IL6,LILRB3,LYN,NR0B2,PTPN6,STAT6,TP53	13
Cellular Development,Cellular Growth and Proliferation,Hematological System Development and Function,Inflammatory Response,Lymphoid Tissue Structure and Development	Proliferation of macrophages	2.56e-06	CSF3,IL6,LYN,PTPN6,TP53	5
Cellular Movement	Migration of myeloid cells	2.58e-06	CD300A,CSF3,IL12 (complex),IL5,IL6,NINJ1,PTPN6,STAT6	8
Cell-To-Cell Signaling and Interaction,Hematological System Development and Function,Humoral Immune Response,Immune Cell Trafficking,Inflammatory Response	Activation of B lymphocytes	2.63e-06	IL12 (complex),IL5,IL6,LILRB3,LYN,MAP3K8,PTPN6	7
Cell-mediated Immune Response,Cellular Development,Cellular Function and Maintenance,Cellular Growth and Proliferation,Embryonic Development,Hematological System Development and Function,Hematopoiesis,Lymphoid Tissue Structure and Development,Organ Development,Organismal Development,Tissue Development	Generation of helper T lymphocytes	2.71e-06	IL12 (complex),IL12 (family),IL1A,IL4R,IL6,NR0B2,STAT6	7
Cellular Development,Cellular Growth and Proliferation,Hematological System Development and Function,Lymphoid Tissue Structure and Development	Expansion of granulocytes	2.78e-06	CSF3,IL6,LYN	3
Cell Morphology,Cellular Function and Maintenance	Transmembrane potential	3.05e-06	5-hydroxytryptamine,ASIC3,D-glucose,IL5,IL6,LYN,PTPN6,TP53	8
Cell Death and Survival	Apoptosis of lymphoma cell lines	3.05e-06	5-hydroxytryptamine,D-glucose,IL6,LYN,PTPN6,STAT6,TP53	7
Cell Death and Survival,Hematological System Development and Function	Cell viability of macrophages	3.09e-06	CSF3,D-glucose,IL5,TP53	4
Cellular Development,Connective Tissue Development and Function,Tissue Development	Differentiation of bone cells	3.46e-06	5-hydroxytryptamine,CALCR,D-glucose,IL1A,IL6,LILRB3,NR0B2,STAT6,TP53	9
Cell-mediated Immune Response,Cellular Development,Cellular Function and Maintenance,Cellular Growth and Proliferation,Embryonic Development,Hematological System Development and Function,Hematopoiesis,Lymphoid Tissue Structure and Development,Organ Development,Organismal Development,Tissue Development	Differentiation of helper T lymphocytes	3.87e-06	D-glucose,IL12 (complex),IL12 (family),IL4R,IL6,NR0B2,PTPN6,STAT6,TP53	9
Hematological Disease	Polycythemia	4.35e-06	CSF3,IL1A,IL5,IL6,LILRB3,PTPN6,TP53	7
Cellular Development	Differentiation of splenocytes	4.48e-06	D-glucose,IL12 (complex),LYN,STAT6	4
Cell-mediated Immune Response,Cellular Development,Cellular Function and Maintenance,Cellular Growth and Proliferation,Embryonic Development,Hematological System Development and Function,Hematopoiesis,Lymphoid Tissue Structure and Development,Organ Development,Organismal Development,Tissue Development	Development of helper T lymphocytes	4.63e-06	IL12 (complex),IL12 (family),IL1A,IL4R,IL6,NR0B2,STAT6	7
Hematological System Development and Function,Hematopoiesis	Development of hematopoietic system	4.75e-06	CSF3,IL12 (complex),IL12 (family),IL1A,IL4R,IL5,IL6,LYN,MAP3K8,PTPN6,TP53	11
Connective Tissue Disorders,Inflammatory Disease,Inflammatory Response,Organismal Injury and Abnormalities,Skeletal and Muscular Disorders	Inflammation of joint	4.99e-06	5-hydroxytryptamine,CD300C,CNTN2,CSF3,D-glucose,IL12 (complex),IL12 (family),IL1A,IL4R,IL5,IL6,LYN,PTPN6,STAT6,TP53	15
Cellular Function and Maintenance,Cellular Growth and Proliferation,Hematological System Development and Function	Production of granulocytes	5.06e-06	CSF3,IL5,IL6	3
Cell-To-Cell Signaling and Interaction,Cellular Growth and Proliferation,Hematological System Development and Function	Stimulation of lymphocytes	5.13e-06	CSF3,IL12 (complex),IL12 (family),IL5,IL6,LYN,MAP3K8,PTPN6	8
Cell Morphology,Inflammatory Response	Morphology of phagocytes	5.16e-06	CSF3,IL4R,IL5,IL6,STAT6,UACA	6
Cell-To-Cell Signaling and Interaction,Cellular Growth and Proliferation,Hematological System Development and Function	Induction of leukocytes	5.45e-06	CSF3,Iga,IL12 (complex),IL12 (family),IL4R,IL5,IL6,STAT6	8
Cellular Development,Cellular Growth and Proliferation,Hematological System Development and Function,Hematopoiesis	Expansion of hematopoietic progenitor cells	5.8e-06	CSF3,IL4R,IL6,LYN,PLAG1	5
Lipid Metabolism,Molecular Transport,Small Molecule Biochemistry	Release of eicosanoid	5.83e-06	CSF3,D-glucose,IL1A,IL5,LYN,STAT6	6
Cell Morphology,Immunological Disease	Abnormal morphology of leukocytes	5.89e-06	CSF3,IL12 (family),IL5,IL6,LILRB3,LYN,STAT6,TP53	8
Hematological System Development and Function,Tissue Morphology	Quantity of antigen presenting cells	5.91e-06	CSF3,IL12 (complex),IL12 (family),IL1A,IL4R,IL5,IL6,PTPN6,TP53,UACA	10
Cellular Development,Hematopoiesis,Tissue Development	Differentiation of bone marrow cells	5.94e-06	CSF3,IL12 (complex),IL5,IL6,LILRB3,LYN,PTPN6,TP53	8
Organismal Development	Production of mucus	6.02e-06	IL12 (complex),IL4R,IL5,LYN,STAT6	5
Tissue Morphology	Quantity of lymphoma cell lines	6.2e-06	CSF3,PTPN6,TP53	3
Free Radical Scavenging	Production of reactive oxygen species	6.38e-06	5-hydroxytryptamine,CSF3,D-glucose,Iga,IL12 (complex),IL5,IL6,LYN,MAP3K8,PTPN6,TP53	11
Cellular Compromise	Dysfunction of cells	6.39e-06	D-glucose,LILRB3,LYN,PTPN6,STAT6,TP53	6
Cell-mediated Immune Response,Cellular Development,Cellular Function and Maintenance,Cellular Growth and Proliferation,Embryonic Development,Hematological System Development and Function,Hematopoiesis,Lymphoid Tissue Structure and Development,Organ Development,Organismal Development,Tissue Development	Differentiation of CD4+ T-lymphocytes	6.5e-06	IL12 (family),IL6,NR0B2,PTPN6,STAT6,TP53	6
Organismal Injury and Abnormalities,Tissue Morphology	Volume of lesion	6.81e-06	CSF3,IL12 (complex),IL1A,IL4R,IL6,PTPN6,TP53	7
Cell Death and Survival	Cell death of B lymphocytes	6.83e-06	CSF3,IL6,LYN,PTPN6,STAT6,TP53	6
Cellular Development,Cellular Growth and Proliferation,Hematological System Development and Function,Lymphoid Tissue Structure and Development	Proliferation of granulocytes	6.84e-06	CSF3,IL5,IL6,LYN	4
Cardiovascular System Development and Function,Tissue Morphology	Contraction of vein	6.93e-06	5-hydroxytryptamine,D-glucose,IL6	3
Protein Synthesis	Production of protein	7.04e-06	D-glucose,IL12 (complex),IL4R,IL5,IL6,LYN,MAP3K8,PTPN6,STAT6	9
Cell-To-Cell Signaling and Interaction,Hematological System Development and Function,Immune Cell Trafficking,Inflammatory Response	Adhesion of phagocytes	7.16e-06	D-glucose,IL1A,IL6,LILRB3,LYN,PTPN6	6
Cell-To-Cell Signaling and Interaction,Hematological System Development and Function,Immune Cell Trafficking,Inflammatory Response	Activation of antigen presenting cells	7.2e-06	CSF3,D-glucose,IL12 (complex),IL12 (family),IL4R,IL6,LYN,PTPN6,STAT6,TP53	10
Drug Metabolism,Lipid Metabolism,Small Molecule Biochemistry	Synthesis of prostaglandin E2	7.3e-06	CSF3,D-glucose,IL1A,IL6,MAP3K8,TP53	6
Hematological System Development and Function,Tissue Morphology	Quantity of leukocytes	7.4e-06	CD300A,CSF3,IL12 (complex),IL12 (family),IL1A,IL4R,IL5,IL6,LILRB3,LYN,MAP3K8,PTPN6,STAT6,TP53,UACA	15
Free Radical Scavenging	Synthesis of reactive oxygen species	8.32e-06	5-hydroxytryptamine,CNTN2,CSF3,D-glucose,Iga,IL12 (complex),IL5,IL6,LYN,MAP3K8,PTPN6,TP53	12
Cell Death and Survival,Cellular Compromise	Cytotoxicity of leukocytes	8.73e-06	CD300A,IL12 (complex),IL12 (family),IL1A,IL5,IL6,LYN,PTPN6	8
Cellular Function and Maintenance,Hematological System Development and Function	Function of Th2 cells	8.92e-06	IL4R,IL6,LILRB3,STAT6	4
Cell-To-Cell Signaling and Interaction	Response of myeloid cells	9.17e-06	5-hydroxytryptamine,CSF3,Iga,IL12 (complex),IL12 (family),IL5,IL6,LILRB3,LYN,TP53	10
Cell-To-Cell Signaling and Interaction,Cellular Growth and Proliferation,Hematological System Development and Function	Stimulation of antigen presenting cells	9.37e-06	CSF3,Iga,IL12 (complex),IL4R,IL6,STAT6	6
Cell-To-Cell Signaling and Interaction,Hematological System Development and Function	Aggregation of blood cells	9.63e-06	5-hydroxytryptamine,CSF3,IL12 (family),IL6,LILRB3,LYN,PTPN6,TP53	8
Inflammatory Response,Organismal Injury and Abnormalities	Inflammation of organ	9.79e-06	CSF3,D-glucose,Iga,Ikb,IL12 (complex),IL12 (family),IL1A,IL4R,IL5,IL6,LYN,MAP3K8,mir-378,NINJ1,NR0B2,PTPN6,STAT6,TP53,UACA	19
Cell Death and Survival	Delay in apoptosis of granulocytes	9.89e-06	CSF3,IL5,IL6	3
Carbohydrate Metabolism	Quantity of carbohydrate	9.93e-06	5-hydroxytryptamine,CSF3,D-glucose,IL1A,IL4R,IL6,mir-378,NR0B2,PTPN6,TP53	10
Cell-To-Cell Signaling and Interaction,Cellular Movement,Hematological System Development and Function,Immune Cell Trafficking	Recruitment of leukocytes	1.01e-05	CSF3,IL12 (complex),IL12 (family),IL1A,IL5,IL6,LYN,MAP3K8,NINJ1,STAT6	10
Humoral Immune Response,Protein Synthesis	Quantity of IgG2a	1.01e-05	IL4R,IL6,LYN,MAP3K8,STAT6	5
DNA Replication, Recombination, and Repair,Nucleic Acid Metabolism,Small Molecule Biochemistry	Incorporation of thymidine	1.03e-05	D-glucose,IL6,NR0B2,PTPN6,TP53	5
Cell Death and Survival	Apoptosis of granulocytes	1.06e-05	CSF3,D-glucose,IL12 (complex),IL5,IL6,LYN	6
Cell-To-Cell Signaling and Interaction,Hematological System Development and Function,Immune Cell Trafficking,Inflammatory Response	Activation of macrophages	1.07e-05	CSF3,D-glucose,IL12 (complex),IL12 (family),IL4R,IL6,PTPN6,STAT6,TP53	9
Connective Tissue Disorders,Inflammatory Disease,Inflammatory Response,Organismal Injury and Abnormalities,Skeletal and Muscular Disorders	Experimentally-induced arthritis	1.1e-05	CSF3,IL12 (complex),IL12 (family),IL4R,IL6,LYN,STAT6,TP53	8
Amino Acid Metabolism,Post-Translational Modification,Small Molecule Biochemistry	Phosphorylation of L-tyrosine	1.11e-05	CSF3,IL5,IL6,LYN,PTPN6,TP53	6
Cell-To-Cell Signaling and Interaction	Response of granulocytes	1.13e-05	CSF3,Iga,IL5,LILRB3,LYN,TP53	6
Inflammatory Disease,Inflammatory Response,Organismal Injury and Abnormalities,Respiratory Disease	Inflammation of lung	1.18e-05	IL12 (family),IL4R,IL5,IL6,LYN,PTPN6,STAT6,TP53,UACA	9
Connective Tissue Disorders,Inflammatory Disease,Organismal Injury and Abnormalities,Skeletal and Muscular Disorders	Rheumatic Disease	1.22e-05	5-hydroxytryptamine,CD300C,CNTN2,CSF3,D-glucose,IL12 (complex),IL12 (family),IL1A,IL4R,IL5,IL6,LYN,MAP3K8,PTPN6,STAT6,TP53	16
Cellular Assembly and Organization,Cellular Function and Maintenance	Release of azurophil granules	1.25e-05	CSF3,IL6	2
Cell Death and Survival,Cell Morphology,Hematological System Development and Function,Immunological Disease	Loss of granulocytes	1.25e-05	CSF3,IL5	2
Cellular Development,Cellular Growth and Proliferation,Embryonic Development,Hematological System Development and Function,Hematopoiesis,Humoral Immune Response,Lymphoid Tissue Structure and Development,Organ Development,Organismal Development,Tissue Development	Differentiation of plasma cells	1.35e-05	IL5,IL6,LYN,PTPN6	4
Cell Death and Survival,Cellular Compromise	Cytotoxicity of colorectal cancer cell lines	1.41e-05	D-glucose,TP53	2
Cellular Development,Cellular Growth and Proliferation,Embryonic Development,Hematological System Development and Function,Hematopoiesis,Humoral Immune Response,Lymphoid Tissue Structure and Development,Organ Development,Organismal Development,Tissue Development	Development of plasma cells	1.42e-05	CSF3,IL6,LYN	3
Lymphoid Tissue Structure and Development,Tissue Morphology	Quantity of bone marrow cells	1.44e-05	CSF3,IL12 (complex),IL1A,IL5,IL6,LILRB3,TP53	7
Cell-To-Cell Signaling and Interaction,Hematological System Development and Function,Immune Cell Trafficking,Inflammatory Response	Activation of lymphocytes	1.47e-05	5-hydroxytryptamine,Iga,IL12 (complex),IL12 (family),IL1A,IL5,IL6,LILRB3,LYN,MAP3K8,PTPN6,TP53	12
Cell-To-Cell Signaling and Interaction,Cellular Function and Maintenance,Inflammatory Response	Phagocytosis of cells	1.49e-05	5-hydroxytryptamine,CSF3,D-glucose,Iga,IL5,IL6,LYN,PTPN6,TP53	9
Free Radical Scavenging,Molecular Transport	Release of reactive oxygen species	1.53e-05	5-hydroxytryptamine,CSF3,D-glucose,LYN	4
Cellular Function and Maintenance	Function of phagocytes	1.55e-05	CD300A,CSF3,IL4R,IL5,IL6,LYN,STAT6	7
Cellular Movement	Homing of cells	1.66e-05	CSF3,IL12 (complex),IL1A,IL4R,IL5,IL6,LILRB3,LYN,NINJ1,PTPN6,STAT6	11
Cell Death and Survival	Recovery of blood cells	1.71e-05	CSF3,IL6,TP53	3
Connective Tissue Development and Function,Tissue Morphology	Quantity of connective tissue cells	1.73e-05	CALCR,CSF3,D-glucose,IL1A,IL5,PTPN6,TP53	7
Cell Morphology,Hematological System Development and Function,Hypersensitivity Response,Inflammatory Response	Morphology of mast cells	1.74e-05	IL5,IL6,STAT6	3
Cell-mediated Immune Response,Cellular Development,Cellular Function and Maintenance,Cellular Growth and Proliferation,Embryonic Development,Hematological System Development and Function,Hematopoiesis,Lymphoid Tissue Structure and Development,Organ Development,Organismal Development,Tissue Development	Differentiation of Th17 cells	1.75e-05	IL12 (complex),IL4R,IL6,NR0B2,PTPN6,TP53	6
Cell-To-Cell Signaling and Interaction,Hematological System Development and Function,Immune Cell Trafficking,Inflammatory Response	Activation of granulocytes	1.77e-05	CD300A,CSF3,IL12 (complex),IL1A,IL5,IL6	6
Cell-mediated Immune Response,Cellular Development,Cellular Function and Maintenance,Cellular Growth and Proliferation,Embryonic Development,Hematological System Development and Function,Hematopoiesis,Lymphoid Tissue Structure and Development,Organ Development,Organismal Development,Tissue Development	Differentiation of Th17-like cells	1.78e-05	IL4R,IL6	2
Cellular Development,Cellular Growth and Proliferation,Hematological System Development and Function,Hematopoiesis,Lymphoid Tissue Structure and Development,Tissue Development	Development of phagocytes	1.78e-05	CSF3,IL12 (complex),IL1A,IL5,IL6,LILRB3,LYN,MAP3K8	8
Hematological System Development and Function,Hematopoiesis,Tissue Development	Development of bone marrow	1.86e-05	CSF3,IL12 (complex),IL1A,IL5,IL6,MAP3K8,PTPN6,TP53	8
Connective Tissue Disorders,Inflammatory Disease,Inflammatory Response,Organismal Injury and Abnormalities,Skeletal and Muscular Disorders	Polyarthritis	1.88e-05	CSF3,IL12 (complex),IL1A,IL4R,IL6,STAT6,TP53	7
Cancer,Cellular Movement,Organismal Injury and Abnormalities	Egression of cancer cells	1.97e-05	CSF3,TP53	2
Cellular Development,Cellular Growth and Proliferation,Hematological System Development and Function,Lymphoid Tissue Structure and Development	Proliferation of antigen presenting cells	2.01e-05	CSF3,IL12 (complex),IL6,LYN,PTPN6,TP53	6
Cancer,Hematological Disease,Organismal Injury and Abnormalities	Growth of hematological system tumor	2.1e-05	CSF3,IL1A,IL5,IL6,TP53	5
Cell Death and Survival	Delay in apoptosis	2.18e-05	CSF3,IL5,IL6,TP53	4
Cell Death and Survival,Neurological Disease,Organismal Injury and Abnormalities	Cell death of pyramidal neurons	2.19e-05	D-glucose,LILRB3,TP53	3
Cellular Development,Cellular Growth and Proliferation,Embryonic Development,Hematological System Development and Function,Hematopoiesis,Lymphoid Tissue Structure and Development,Organ Development,Organismal Development,Tissue Development	Colony formation of myeloid progenitor cells	2.27e-05	CSF3,IL5,IL6	3
Connective Tissue Development and Function,Tissue Morphology	Quantity of connective tissue	2.28e-05	CALCR,CSF3,D-glucose,IL1A,IL5,IL6,LYN,mir-378,PTPN6,TP53	10
Cellular Growth and Proliferation	Cell proliferation of hematopoietic cell lines	2.33e-05	5-hydroxytryptamine,CSF3,Iga,IL12 (complex),IL5,IL6,LYN,STAT6,TP53	9
Cellular Compromise	Breakdown of lysosome	2.4e-05	IL6,TP53	2
Cellular Development,Cellular Growth and Proliferation	Expansion of myeloid cells	2.41e-05	CSF3,IL1A,IL6,LYN	4
Cell Death and Survival	Apoptosis of leukocytes	2.41e-05	CSF3,D-glucose,Ikb,IL12 (complex),IL12 (family),IL1A,IL5,IL6,LYN,PTPN6,STAT6,TP53	12
Cell Cycle	Cell division of blood cells	2.43e-05	CSF3,IL12 (complex),IL12 (family),IL4R,IL5,IL6	6
Molecular Transport,Protein Trafficking	Secretion of cytokine	2.48e-05	CD300C,IL1A,IL6,LYN	4
Cellular Function and Maintenance	Cellular homeostasis	2.52e-05	5-hydroxytryptamine,ASIC3,CALCR,CD300A,D-glucose,Iga,IL12 (complex),IL12 (family),IL1A,IL4R,IL5,IL6,LILRB3,LYN,mir-378,NR0B2,PTPN6,STAT6,TP53	19
Cancer,Organismal Injury and Abnormalities	Growth of soft tissue sarcoma	2.57e-05	IL5,IL6,TP53	3
Tissue Morphology	Quantity of cells	2.61e-05	5-hydroxytryptamine,CALCR,CD300A,CNTN2,CSF3,D-glucose,IL12 (complex),IL12 (family),IL1A,IL4R,IL5,IL6,LILRB3,LYN,MAP3K8,PTPN6,STAT6,TP53,UACA	19
Hematological Disease,Immunological Disease,Organismal Injury and Abnormalities	Neutrophilia	2.61e-05	CSF3,IL1A,IL5,IL6	4
Gastrointestinal Disease,Inflammatory Disease,Inflammatory Response,Organismal Injury and Abnormalities	Inflammation of esophagus	2.65e-05	IL4R,IL5,STAT6,TP53	4
Cell Death and Survival,Skeletal and Muscular Disorders	Apoptosis of muscle cells	2.79e-05	5-hydroxytryptamine,CSF3,D-glucose,IL1A,IL6,mir-378,TP53	7
Inflammatory Disease,Respiratory Disease	Airway hyperresponsiveness	2.79e-05	5-hydroxytryptamine,IL12 (complex),IL12 (family),IL4R,IL5,IL6,STAT6	7
Cellular Function and Maintenance,Hematological System Development and Function	Function of myeloid cells	2.84e-05	CSF3,IL4R,IL5,IL6,LYN,STAT6	6
Cellular Development,Cellular Growth and Proliferation,Hematological System Development and Function,Hematopoiesis,Lymphoid Tissue Structure and Development,Tissue Development	Development of antigen presenting cells	2.9e-05	CSF3,IL12 (complex),IL1A,IL6,LILRB3,LYN,MAP3K8	7
Cellular Movement	Chemotaxis of myeloid cells	2.93e-05	IL4R,IL5,LILRB3,LYN,NINJ1,PTPN6,STAT6	7
Organismal Injury and Abnormalities	Visceromegaly	2.94e-05	5-hydroxytryptamine,CSF3,D-glucose,IL5,IL6,LYN,mir-378,PTPN6,STAT6,TP53,UACA	11
Cell Cycle	Interphase	2.99e-05	CALCR,CSF3,D-glucose,HAUS8,IL1A,IL4R,IL6,MAP3K8,PLAG1,PTPN6,TP53	11
Cell-To-Cell Signaling and Interaction,Hematological System Development and Function,Immune Cell Trafficking	Adhesion of granulocytes	3e-05	IL5,IL6,LILRB3,LYN,PTPN6	5
Cellular Function and Maintenance	Engulfment of cells	3.06e-05	5-hydroxytryptamine,CSF3,D-glucose,Iga,IL1A,IL5,IL6,LYN,PTPN6,TP53	10
Cellular Movement	Egression of cells	3.09e-05	CSF3,IL5,TP53	3
Cancer,Cell-To-Cell Signaling and Interaction,Cellular Growth and Proliferation,Organismal Injury and Abnormalities,Tumor Morphology	Stimulation of acute myeloblastic leukemia cells	3.11e-05	CSF3,IL6	2
Hematological System Development and Function,Tissue Morphology	Quantity of mononuclear leukocytes	3.21e-05	CSF3,IL12 (complex),IL12 (family),IL1A,IL4R,IL5,IL6,LILRB3,LYN,MAP3K8,PTPN6,STAT6,TP53	13
Inflammatory Response	Immune response of cells	3.24e-05	5-hydroxytryptamine,CSF3,D-glucose,Iga,IL12 (complex),IL12 (family),IL5,IL6,LILRB3,LYN,MAP3K8,PTPN6,TP53	13
Cardiac Necrosis/Cell Death,Cardiovascular Disease,Cell Death and Survival,Organismal Injury and Abnormalities,Skeletal and Muscular Disorders	Apoptosis of cardiomyocytes	3.25e-05	5-hydroxytryptamine,CSF3,D-glucose,IL6,mir-378,TP53	6
Cellular Function and Maintenance,Molecular Transport	Secretion of chloride	3.29e-05	5-hydroxytryptamine,D-glucose,STAT6	3
Cellular Development,Cellular Growth and Proliferation,Hematological System Development and Function,Inflammatory Response,Lymphoid Tissue Structure and Development	Proliferation of phagocytes	3.31e-05	CSF3,IL12 (complex),IL6,LYN,PTPN6,TP53	6
Cellular Development,Cellular Growth and Proliferation,Hematological System Development and Function,Lymphoid Tissue Structure and Development	Cell proliferation of T lymphocytes	3.31e-05	5-hydroxytryptamine,D-glucose,IL12 (complex),IL12 (family),IL1A,IL4R,IL5,IL6,MAP3K8,PTPN6,STAT6,TP53	12
Cellular Movement,Hematological System Development and Function,Immune Cell Trafficking,Inflammatory Response	Chemotaxis of phagocytes	3.36e-05	IL1A,IL4R,LILRB3,LYN,NINJ1,PTPN6,STAT6	7
Cell Morphology,Cellular Function and Maintenance,Reproductive System Development and Function	Transmembrane potential of oocytes	3.37e-05	5-hydroxytryptamine,ASIC3	2
Hematological System Development and Function,Hematopoiesis,Humoral Immune Response,Lymphoid Tissue Structure and Development,Tissue Morphology	Quantity of pre-B lymphocytes	3.38e-05	IL5,IL6,LYN,PTPN6,TP53	5
Cellular Movement,Hematological System Development and Function,Immune Cell Trafficking,Inflammatory Response	Cellular infiltration by macrophages	3.39e-05	IL1A,IL5,MAP3K8,NINJ1,PTPN6,TP53	6
Cell-To-Cell Signaling and Interaction,Connective Tissue Development and Function,Skeletal and Muscular System Development and Function,Tissue Development	Activation of osteoclasts	3.75e-05	IL1A,IL6,PTPN6,STAT6	4
Cellular Growth and Proliferation,Connective Tissue Development and Function,Tissue Development	Proliferation of connective tissue cells	3.79e-05	5-hydroxytryptamine,CD300A,CSF3,D-glucose,IL1A,IL4R,IL6,PTPN6,STAT6,TP53	10
Immunological Disease	Allergy	3.8e-05	CD300A,IL12 (complex),IL12 (family),IL1A,IL4R,IL5,IL6,LYN,MAP3K8,STAT6	10
Hematological System Development and Function,Lymphoid Tissue Structure and Development,Tissue Development	Growth of lymphoid tissue	3.88e-05	CSF3,IL12 (complex),IL12 (family),IL1A,IL4R,IL6,PTPN6,TP53	8
Cell Death and Survival,Endocrine System Disorders,Gastrointestinal Disease,Organismal Injury and Abnormalities	Apoptosis of alpha islet cells	3.92e-05	D-glucose,IL6	2
Cell Death and Survival,Organismal Injury and Abnormalities	Necrosis of epithelial tissue	4.06e-05	5-hydroxytryptamine,CALCR,CSF3,D-glucose,IL12 (complex),IL6,LYN,MAP3K8,NR0B2,STAT6,TP53	11
Cell Morphology	Polarization of leukocytes	4.17e-05	CSF3,IL12 (complex),IL12 (family),IL1A,IL6,MAP3K8,STAT6	7
Cell-To-Cell Signaling and Interaction,Cellular Growth and Proliferation,Hematological System Development and Function	Stimulation of T lymphocytes	4.17e-05	IL12 (complex),IL12 (family),IL5,IL6,LYN,MAP3K8,PTPN6	7
Cell Cycle,Cellular Development,Connective Tissue Development and Function	Entry into senescence of fibroblast cell lines	4.21e-05	IL6,TP53	2
Cell Cycle,Embryonic Development	Entry into senescence of embryonic cell lines	4.21e-05	IL6,TP53	2
Cancer,Connective Tissue Disorders,Organismal Injury and Abnormalities	Hibernoma	4.21e-05	NINJ1,TP53	2
Hematological System Development and Function,Hematopoiesis,Humoral Immune Response,Lymphoid Tissue Structure and Development,Tissue Morphology	Quantity of pro-B lymphocytes	4.31e-05	IL5,IL6,PTPN6,TP53	4
Cellular Development,Cellular Growth and Proliferation,Embryonic Development,Hematological System Development and Function,Hematopoiesis,Lymphoid Tissue Structure and Development,Organ Development,Organismal Development,Tissue Development	Colony formation of bone marrow cells	4.31e-05	CSF3,IL5,IL6,TP53	4
Cell-mediated Immune Response,Cellular Development,Cellular Function and Maintenance,Cellular Growth and Proliferation,Embryonic Development,Hematological System Development and Function,Hematopoiesis,Lymphoid Tissue Structure and Development,Organ Development,Organismal Development,Tissue Development	Differentiation of T lymphocytes	4.36e-05	5-hydroxytryptamine,D-glucose,IL12 (complex),IL12 (family),IL4R,IL6,NR0B2,PTPN6,STAT6,TP53	10
Endocrine System Development and Function,Lipid Metabolism,Small Molecule Biochemistry,Vitamin and Mineral Metabolism	Steroidogenesis of hormone	4.37e-05	5-hydroxytryptamine,D-glucose,IL1A,IL6,TP53	5
Cell Death and Survival	Apoptosis of phagocytes	4.45e-05	CSF3,D-glucose,IL6,PTPN6,STAT6,TP53	6
Cancer,Cellular Development,Cellular Growth and Proliferation,Hematological Disease,Organismal Injury and Abnormalities,Tumor Morphology	Proliferation of leukemia cells	4.48e-05	CSF3,IL1A,IL5,IL6	4
Cell Death and Survival	Apoptosis of lymphatic system cells	4.48e-05	CSF3,D-glucose,Ikb,IL12 (complex),IL12 (family),IL1A,IL6,LYN,PTPN6,STAT6,TP53	11
Cell Death and Survival	Recovery of tumor cell lines	4.51e-05	IL6,TP53	2
Lymphoid Tissue Structure and Development,Tissue Morphology	Quantity of lymphatic system cells	4.59e-05	CSF3,IL12 (complex),IL12 (family),IL1A,IL4R,IL5,IL6,LILRB3,LYN,MAP3K8,PTPN6,STAT6,TP53	13
Cell-To-Cell Signaling and Interaction,Hematological System Development and Function,Inflammatory Response	Binding of professional phagocytic cells	4.6e-05	D-glucose,IL1A,IL6,LILRB3,LYN,PTPN6	6
Immunological Disease	Immediate hypersensitivity	4.6e-05	CD300A,IL12 (family),IL1A,IL4R,IL5,IL6,LYN,STAT6	8
Cellular Function and Maintenance,Hematological System Development and Function	Function of lymphocytes	4.62e-05	5-hydroxytryptamine,IL12 (complex),IL12 (family),IL4R,IL5,IL6,LILRB3,STAT6,TP53	9
Humoral Immune Response,Protein Synthesis	Production of antibody	4.64e-05	IL12 (complex),IL4R,IL5,IL6,LYN,MAP3K8,PTPN6,STAT6	8
Cell Morphology	Polarization of T lymphocytes	4.66e-05	CSF3,IL12 (complex),IL12 (family),IL1A,IL6,STAT6	6
Dermatological Diseases and Conditions,Inflammatory Disease,Inflammatory Response,Organismal Injury and Abnormalities	Dermatitis	4.69e-05	CSF3,Iga,IL12 (complex),IL12 (family),IL1A,IL4R,IL5,IL6,LYN,PTPN6,STAT6	11
Cell-To-Cell Signaling and Interaction,Cellular Growth and Proliferation,Hematological System Development and Function,Humoral Immune Response	Stimulation of B lymphocytes	4.78e-05	CSF3,IL12 (complex),IL5,IL6	4
Cellular Development,Cellular Growth and Proliferation,Hematological System Development and Function,Lymphoid Tissue Structure and Development	Proliferation of inflammatory leukocytes	4.82e-05	IL5,IL6	2
Immunological Disease	Hypersensitive reaction	4.83e-05	CD300A,IL12 (complex),IL12 (family),IL1A,IL4R,IL5,IL6,LYN,STAT6,TP53	10
Hematological System Development and Function,Tissue Development	Accumulation of blood cells	4.9e-05	5-hydroxytryptamine,CSF3,IL12 (complex),IL12 (family),IL4R,IL6,LYN,MAP3K8,STAT6	9
Cell Death and Survival	Cell death of lymphocytes	4.93e-05	CSF3,D-glucose,Ikb,IL12 (complex),IL12 (family),IL1A,IL6,LYN,PTPN6,STAT6,TP53	11
Cellular Development,Cellular Growth and Proliferation,Hematological System Development and Function,Lymphoid Tissue Structure and Development	Expansion of leukocytes	5.1e-05	CSF3,IL12 (complex),IL12 (family),IL4R,IL6,LYN,STAT6,TP53	8
Cell Signaling,Molecular Transport,Small Molecule Biochemistry,Vitamin and Mineral Metabolism	Release of Ca2+	5.14e-05	5-hydroxytryptamine,D-glucose,IL12 (complex),IL1A,IL6,STAT6,TP53	7
Cellular Function and Maintenance,Cellular Growth and Proliferation,Hematological System Development and Function	Production of eosinophils	5.14e-05	CSF3,IL5	2
Cancer,Hematological Disease,Immunological Disease,Organismal Injury and Abnormalities	Large-cell follicular lymphoma	5.14e-05	IL6,TP53	2
Cellular Function and Maintenance,Hematological System Development and Function,Hypersensitivity Response	Regulation of eosinophils	5.14e-05	IL5,IL6	2
Cellular Movement,Hematological System Development and Function,Immune Cell Trafficking,Inflammatory Response	Cell movement of macrophages	5.21e-05	IL1A,IL4R,IL5,MAP3K8,NINJ1,PTPN6,TP53	7
Cellular Development,Cellular Growth and Proliferation,Hematological System Development and Function,Hematopoiesis,Lymphoid Tissue Structure and Development,Tissue Development	Hematopoiesis of phagocytes	5.3e-05	CSF3,IL12 (complex),IL1A,IL5,IL6,LILRB3,LYN	7
Cell-To-Cell Signaling and Interaction,Hematological System Development and Function,Immune Cell Trafficking,Inflammatory Response	Priming of leukocytes	5.44e-05	CSF3,IL12 (complex),IL12 (family),IL1A,IL5,IL6	6
Respiratory System Development and Function	Reactivity of airway	5.63e-05	IL5,IL6,STAT6	3
Cell Cycle,Gene Expression	Binding of protein binding site	5.64e-05	CSF3,D-glucose,IL12 (complex),IL12 (family),IL1A,IL5,IL6,NR0B2,TP53	9
Cell Morphology,Cellular Function and Maintenance	Transmembrane potential of cells	5.7e-05	5-hydroxytryptamine,ASIC3,D-glucose	3
Cell-To-Cell Signaling and Interaction,Cellular Movement,Hematological System Development and Function,Immune Cell Trafficking	Recruitment of granulocytes	5.71e-05	IL1A,IL5,IL6,LYN,MAP3K8,STAT6	6
Cellular Development,Cellular Growth and Proliferation,Hematological System Development and Function,Inflammatory Response,Lymphoid Tissue Structure and Development	Expansion of phagocytes	5.93e-05	CSF3,IL6,LYN	3
Cellular Growth and Proliferation,Lymphoid Tissue Structure and Development	Expansion of lymphatic system cells	5.97e-05	CSF3,IL12 (complex),IL12 (family),IL4R,IL6,LYN,STAT6,TP53	8
Cell Death and Survival	Cell survival	6.06e-05	5-hydroxytryptamine,CALCR,CD300A,CSF3,D-glucose,IL12 (complex),IL12 (family),IL1A,IL4R,IL5,IL6,LYN,MAP3K8,mir-378,PTPN6,STAT6,TP53	17
Cell-To-Cell Signaling and Interaction,Inflammatory Response	Immune response of phagocytes	6.06e-05	5-hydroxytryptamine,CSF3,IL12 (complex),IL6,LILRB3,LYN,TP53	7
Gene Expression	Transactivation of RNA	6.09e-05	CD300C,D-glucose,IL12 (complex),IL1A,IL6,MAP3K8,NR0B2,PLAG1,STAT6,TP53	10
Cell-To-Cell Signaling and Interaction,Cellular Growth and Proliferation,Hematological System Development and Function,Inflammatory Response	Induction of alternatively activated macrophages	6.16e-05	IL4R,STAT6	2
Cellular Development,Cellular Growth and Proliferation,Hematological System Development and Function,Lymphoid Tissue Structure and Development,Nervous System Development and Function	Proliferation of microglia	6.17e-05	CSF3,IL6,TP53	3
Free Radical Scavenging,Molecular Transport	Release of superoxide	6.25e-05	5-hydroxytryptamine,CSF3,LYN	3
Cellular Function and Maintenance,Hematological System Development and Function	Function of helper T lymphocytes	6.51e-05	IL12 (family),IL4R,IL6,LILRB3,STAT6	5
Cancer,Connective Tissue Disorders,Organismal Injury and Abnormalities,Skeletal and Muscular Disorders	Hyperplasia of synovial cells	6.52e-05	IL1A,IL6	2
Cellular Development,Cellular Growth and Proliferation,Hematological System Development and Function,Hematopoiesis,Lymphoid Tissue Structure and Development,Tissue Development	Granulopoiesis	6.52e-05	CSF3,IL5,IL6,LYN,TP53	5
DNA Replication, Recombination, and Repair	Synthesis of DNA	6.58e-05	5-hydroxytryptamine,CSF3,D-glucose,IL1A,IL6,MAP3K8,STAT6,TP53	8
Gastrointestinal Disease,Hepatic System Disease,Liver Damage,Organismal Injury and Abnormalities	Hepatic injury	6.64e-05	D-glucose,Ikb,IL1A,IL6,MAP3K8,STAT6	6
Infectious Diseases	Binding of HIV-1	6.65e-05	D-glucose,IL6,PTPN6	3
Cell Death and Survival	Apoptosis of B lymphocytes	6.83e-05	IL6,LYN,PTPN6,STAT6,TP53	5
Cell Death and Survival	Activation-induced cell death of CD8+ T lymphocyte	6.89e-05	IL12 (family),IL1A,IL6	3
Cancer,Organismal Injury and Abnormalities,Tissue Morphology	Quantity of soft tissue sarcoma	6.89e-05	IL5,TP53	2
Lipid Metabolism,Molecular Transport,Small Molecule Biochemistry	Concentration of bile acid	7.08e-05	5-hydroxytryptamine,NR0B2,TP53	3
Cell-To-Cell Signaling and Interaction,Hematological System Development and Function,Inflammatory Response,Organismal Functions	Activation of blood platelets	7.1e-05	5-hydroxytryptamine,CSF3,IL6,LYN,PTPN6	5
Cell Cycle	G2 phase	7.3e-05	CALCR,HAUS8,IL1A,IL4R,IL6,MAP3K8,TP53	7
Cellular Compromise,Hematological Disease,Immunological Disease,Organismal Injury and Abnormalities	Abnormal function of B lymphocytes	7.38e-05	LILRB3,LYN,PTPN6,STAT6	4
Hematological System Development and Function,Inflammatory Response,Tissue Morphology	Quantity of macrophages	7.4e-05	IL12 (complex),IL12 (family),IL1A,IL4R,IL5,IL6,TP53,UACA	8
Cell-mediated Immune Response,Cellular Development,Cellular Function and Maintenance,Cellular Growth and Proliferation,Embryonic Development,Hematological System Development and Function,Hematopoiesis,Lymphoid Tissue Structure and Development,Organ Development,Organismal Development,Tissue Development	T cell development	7.58e-05	5-hydroxytryptamine,D-glucose,IL12 (complex),IL12 (family),IL1A,IL4R,IL6,NR0B2,PTPN6,STAT6,TP53	11
Carbohydrate Metabolism,Cellular Function and Maintenance	Glycolysis of colorectal cancer cell lines	7.66e-05	D-glucose,TP53	2
Cellular Movement	Migration of tumor cell lines	7.73e-05	5-hydroxytryptamine,CSF3,D-glucose,Ikb,IL1A,IL5,IL6,LYN,MAP3K8,NINJ1,PTPN6,TP53	12
Cellular Function and Maintenance	Ion homeostasis of cells	7.94e-05	5-hydroxytryptamine,CALCR,CD300A,D-glucose,Iga,IL12 (complex),IL6,LILRB3,LYN,STAT6,TP53	11
Cell Morphology,Hematological System Development and Function,Hypersensitivity Response	Morphology of eosinophils	8.06e-05	5-hydroxytryptamine,IL5	2
Cellular Development,Cellular Growth and Proliferation,Hematological System Development and Function,Hematopoiesis	Expansion of long-term culture-initiating cells	8.06e-05	CSF3,IL6	2
Cell Death and Survival,Cellular Function and Maintenance	Clearance of Klebsiella pneumoniae serotype 2 strain ATCC 43816	8.06e-05	CSF3,TP53	2
Hematological System Development and Function,Lymphoid Tissue Structure and Development,Tissue Morphology	Quantity of T lymphocytes	8.09e-05	CSF3,IL12 (complex),IL12 (family),IL4R,IL5,IL6,LYN,MAP3K8,PTPN6,STAT6,TP53	11
Cell Death and Survival	Cell death of immune cells	8.11e-05	CD300A,CSF3,D-glucose,Iga,Ikb,IL12 (complex),IL12 (family),IL1A,IL5,IL6,LYN,PTPN6,STAT6,TP53	14
Cellular Development,Cellular Growth and Proliferation,Hematological System Development and Function,Hematopoiesis,Lymphoid Tissue Structure and Development,Tissue Development	Differentiation of macrophages	8.24e-05	CSF3,IL5,IL6,STAT6,TP53	5
Digestive System Development and Function,Hepatic System Development and Function,Liver Regeneration,Organ Morphology	Liver Regeneration	8.33e-05	5-hydroxytryptamine,CSF3,IL4R,IL6	4
Cellular Development,Cellular Growth and Proliferation,Hematological System Development and Function,Hematopoiesis,Lymphoid Tissue Structure and Development,Tissue Development	Dendropoiesis	8.38e-05	CSF3,IL12 (complex),IL1A,IL6,LILRB3,LYN	6
Connective Tissue Development and Function,Tissue Development	Growth of connective tissue	8.58e-05	5-hydroxytryptamine,CD300A,CSF3,D-glucose,IL12 (complex),IL1A,IL4R,IL6,PTPN6,STAT6,TP53	11
Connective Tissue Disorders,Inflammatory Disease,Organismal Injury and Abnormalities,Skeletal and Muscular Disorders	Rheumatic disease of joint	8.64e-05	CNTN2,D-glucose,IL12 (complex),IL12 (family),IL1A,IL6,TP53	7
Cell-To-Cell Signaling and Interaction,Inflammatory Response	Immune response of leukocytes	8.73e-05	5-hydroxytryptamine,CSF3,Iga,IL12 (complex),IL12 (family),IL6,LILRB3,LYN,MAP3K8,TP53	10
Cellular Movement	Migration of cells	8.87e-05	5-hydroxytryptamine,CD300A,CNTN2,CSF3,D-glucose,Iga,Ikb,IL12 (complex),IL12 (family),IL1A,IL4R,IL5,IL6,LILRB3,LYN,MAP3K8,NINJ1,PTPN6,SLC7A7,STAT6,TP53	21
Cell Death and Survival,Skeletal and Muscular Disorders	Apoptosis of vascular smooth muscle cells	9.08e-05	5-hydroxytryptamine,D-glucose,IL6,TP53	4
Cell-To-Cell Signaling and Interaction,Cellular Growth and Proliferation,Nervous System Development and Function	Excitation of neurons	9.08e-05	5-hydroxytryptamine,D-glucose,IL1A,IL6	4
Free Radical Scavenging	Generation of reactive oxygen species	9.18e-05	5-hydroxytryptamine,D-glucose,IL5,IL6,LYN,TP53	6
Cellular Development,Cellular Growth and Proliferation,Hematological System Development and Function,Hematopoiesis,Lymphoid Tissue Structure and Development,Nervous System Development and Function,Tissue Development	Differentiation of microglia	9.33e-05	IL5,TP53	2
Endocrine System Disorders,Gastrointestinal Disease,Metabolic Disease,Organismal Injury and Abnormalities	Diabetes mellitus	9.46e-05	CALCR,CD300A,CD300C,D-glucose,IL12 (complex),IL12 (family),IL1A,IL6,LILRB3,mir-378,NR0B2,PTPN6,STAT6,TP53	14
Cell Morphology,Lymphoid Tissue Structure and Development	Size of lymphatic system cells	9.46e-05	CSF3,IL5,IL6	3
Cell Morphology,Cellular Function and Maintenance	Transmembrane potential of mitochondria	9.49e-05	D-glucose,IL5,IL6,LYN,PTPN6,TP53	6
Cell-To-Cell Signaling and Interaction,Hematological System Development and Function,Inflammatory Response	Immune response of neutrophils	9.78e-05	CSF3,LILRB3,LYN,TP53	4
Cellular Development,Connective Tissue Development and Function,Tissue Development	Differentiation of osteoclast precursor cells	0.000101	5-hydroxytryptamine,IL1A,IL6	3
Cellular Assembly and Organization,Cellular Function and Maintenance	Release of specific granules	0.000102	LILRB3,LYN	2
Cell-To-Cell Signaling and Interaction,Cellular Growth and Proliferation,Hematological System Development and Function	Induction of naive T lymphocytes	0.000102	IL12 (family),IL5,IL6	3
Molecular Transport	Secretion of molecule	0.000103	5-hydroxytryptamine,CD300A,CD300C,D-glucose,IL12 (family),IL1A,IL6,LYN,STAT6,TP53	10
Cell Death and Survival,Glomerular Injury,Organismal Injury and Abnormalities,Renal and Urological Disease,Renal Necrosis/Cell Death	Apoptosis of podocytes	0.000123	D-glucose,PTPN6,TP53	3
Cellular Development,Cellular Growth and Proliferation,Digestive System Development and Function,Hepatic System Development and Function,Liver Proliferation,Organ Development	Proliferation of liver cells	0.000444	5-hydroxytryptamine,IL4R,IL6,PTPN6,TP53	5
Gastrointestinal Disease,Hepatic System Disease,Liver Steatosis,Metabolic Disease,Organismal Injury and Abnormalities	Hepatic steatosis	0.000448	D-glucose,IL12 (family),IL6,mir-378,NR0B2,STAT6,TP53	7
Cardiac Enlargement,Cardiovascular Disease,Cardiovascular System Development and Function,Cell Morphology,Organ Morphology,Organismal Development,Organismal Injury and Abnormalities,Skeletal and Muscular Disorders,Skeletal and Muscular System Development and Function,Tissue Morphology	Hypertrophy of cardiomyocytes	0.000852	CSF3,D-glucose,IL6,TP53	4
Digestive System Development and Function,Gastrointestinal Disease,Hepatic System Development and Function,Hepatic System Disease,Infectious Diseases,Inflammatory Disease,Inflammatory Response,Liver Inflammation/Hepatitis,Organ Development,Organismal Injury and Abnormalities	Chronic hepatitis C	0.0012	D-glucose,IL5,IL6	3
Gastrointestinal Disease,Hepatic System Disease,Liver Fibrosis,Organismal Injury and Abnormalities	Fibrosis of liver	0.00122	IL5,IL6,NR0B2,TP53	4
Cell Morphology,Developmental Disorder,Organ Morphology,Organismal Development,Organismal Injury and Abnormalities,Renal and Urological Disease,Renal and Urological System Development and Function,Renal Enlargement,Tissue Morphology	Hypertrophy of renal tubular epithelial cells	0.00131	D-glucose	1
Cell Death and Survival,Organismal Injury and Abnormalities,Renal and Urological Disease,Renal Necrosis/Cell Death	Cell death of kidney cells	0.00134	CALCR,D-glucose,LYN,MAP3K8,PTPN6,TP53	6
Cell Death and Survival,Gastrointestinal Disease,Hepatic System Disease,Liver Necrosis/Cell Death,Organismal Injury and Abnormalities	Apoptosis of hepatocytes	0.00142	IL6,NR0B2,STAT6,TP53	4
Cancer,Gastrointestinal Disease,Hepatic System Disease,Hepatocellular carcinoma,Liver Hyperplasia/Hyperproliferation,Organismal Injury and Abnormalities	Growth of hepatocellular carcinoma	0.00162	IL1A,IL6	2
Cellular Development,Cellular Growth and Proliferation,Digestive System Development and Function,Hepatic System Development and Function,Liver Proliferation,Organ Development,Tissue Development	Proliferation of hepatocytes	0.00166	5-hydroxytryptamine,IL4R,IL6,TP53	4
Cell Death and Survival,Gastrointestinal Disease,Hepatic System Disease,Liver Necrosis/Cell Death,Organismal Injury and Abnormalities	Necrosis of liver	0.00179	Ikb,IL12 (family),IL6,MAP3K8,NR0B2,STAT6,TP53	7
Cardiac Enlargement,Cardiovascular Disease,Cardiovascular System Development and Function,Organ Morphology,Organismal Development,Organismal Injury and Abnormalities	Enlargement of heart	0.00184	5-hydroxytryptamine,CSF3,D-glucose,IL5,IL6,mir-378,TP53	7
Increased Levels of LDH	Increased release of LDH	0.00209	D-glucose,IL1A	2
Gastrointestinal Disease,Hepatic System Disease,Liver Cirrhosis,Organismal Injury and Abnormalities	Cirrhosis of liver	0.00212	Iga,IL1A,IL5,IL6,TP53	5
Cellular Development,Cellular Growth and Proliferation,Renal and Urological System Development and Function,Renal Proliferation	Cell proliferation of kidney cell lines	0.00223	CALCR,D-glucose,IL6,TP53	4
Cardiac Enlargement,Cardiovascular Disease,Cardiovascular System Development and Function,Organ Morphology,Organismal Development,Organismal Injury and Abnormalities	Right ventricular hypertrophy	0.00289	5-hydroxytryptamine,IL6	2
Digestive System Development and Function,Gastrointestinal Disease,Hepatic System Development and Function,Hepatic System Disease,Inflammatory Disease,Inflammatory Response,Liver Inflammation/Hepatitis,Organ Development,Organismal Injury and Abnormalities	Inflammation of liver lobule	0.00295	IL6	1
Gastrointestinal Disease,Hepatic System Disease,Infectious Diseases,Liver Fibrosis,Organismal Injury and Abnormalities	Opisthorchiasis periductal fibrosis	0.00295	IL6	1
Cancer,Gastrointestinal Disease,Hepatic System Disease,Hepatocellular carcinoma,Liver Hyperplasia/Hyperproliferation,Organismal Injury and Abnormalities	Development of hepatocellular carcinoma	0.00332	IL6,TP53,UACA	3
Inflammatory Disease,Inflammatory Response,Organismal Injury and Abnormalities,Renal and Urological Disease,Renal Inflammation,Renal Nephritis	Nephritis	0.00341	Iga,IL12 (complex),IL6,LYN,NINJ1,PTPN6,TP53	7
Gastrointestinal Disease,Hepatic System Disease,Liver Fibrosis,Organismal Injury and Abnormalities	Biliary fibrosis	0.0036	IL6	1
Cardiac Proliferation,Cardiovascular System Development and Function,Cellular Growth and Proliferation,Organ Development	Proliferation of heart cells	0.00378	CSF3,D-glucose,IL6	3
Decreased Levels of Albumin	Decreased Levels of Albumin	0.00393	IL6,TP53	2
Cancer,Gastrointestinal Disease,Hepatic System Disease,Hepatocellular carcinoma,Liver Hyperplasia/Hyperproliferation,Organismal Injury and Abnormalities,Tumor Morphology	Delay in initiation of regression of hepatocellular carcinoma	0.00426	TP53	1
Cancer,Gastrointestinal Disease,Hepatic System Disease,Liver Hyperplasia/Hyperproliferation,Organismal Injury and Abnormalities	Recurrent liver cancer	0.00426	TP53	1
Cardiac Necrosis/Cell Death,Cardiovascular Disease,Cell Death and Survival,Organismal Injury and Abnormalities,Skeletal and Muscular Disorders	Apoptosis of ventricular myocytes	0.00486	D-glucose,TP53	2
Cardiac Inflammation,Cardiovascular Disease,Hematological Disease,Immunological Disease,Inflammatory Disease,Organismal Injury and Abnormalities	Eosinophilic myocarditis	0.00491	IL5	1
Developmental Disorder,Organ Morphology,Organismal Development,Organismal Injury and Abnormalities,Renal and Urological Disease,Renal and Urological System Development and Function,Renal Enlargement	Hypertrophy of renal glomerulus	0.00557	D-glucose,LYN	2
Cell Death and Survival,Gastrointestinal Disease,Hepatic System Disease,Liver Necrosis/Cell Death,Organismal Injury and Abnormalities	Apoptosis of liver cell lines	0.00567	STAT6,TP53	2
Increased Levels of CRP	Increased synthesis of CRP	0.00589	IL6	1
Decreased Levels of Albumin	Decreased production of albumin	0.00589	IL6	1
Digestive System Development and Function,Hepatic System Development and Function,Liver Regeneration,Organ Morphology	Initiation of regeneration of liver	0.00589	IL6	1
Cardiac Enlargement,Cardiovascular Disease,Cardiovascular System Development and Function,Organ Morphology,Organismal Development,Organismal Injury and Abnormalities	Hypertrophy of heart	0.00609	5-hydroxytryptamine,CSF3,D-glucose,IL6,TP53	5
Cardiac Enlargement,Cardiovascular Disease,Cardiovascular System Development and Function,Cell Morphology,Organ Morphology,Organismal Development,Organismal Injury and Abnormalities,Skeletal and Muscular Disorders,Skeletal and Muscular System Development and Function,Tissue Morphology	Hypertrophy of ventricular myocardium	0.00622	IL6	1
Cell Death and Survival,Gastrointestinal Disease,Hepatic System Disease,Liver Necrosis/Cell Death,Organismal Injury and Abnormalities	Cell death of liver cells	0.00661	Ikb,IL12 (family),IL6,NR0B2,STAT6,TP53	6
Organismal Injury and Abnormalities,Renal and Urological Disease,Renal Damage,Renal Tubule Injury	Damage of renal tubule	0.00712	CSF3,TP53	2
Cell Morphology,Developmental Disorder,Organ Morphology,Organismal Development,Organismal Injury and Abnormalities,Renal and Urological Disease,Renal and Urological System Development and Function,Renal Enlargement	Hypertrophy of podocytes	0.0072	D-glucose	1
Organismal Injury and Abnormalities,Renal and Urological Disease,Renal Damage	Lesioning of kidney	0.0072	TP53	1
Cell Death and Survival,Gastrointestinal Disease,Hepatic System Disease,Liver Necrosis/Cell Death,Organismal Injury and Abnormalities	Cell death of liver cell lines	0.0072	Ikb,STAT6,TP53	3
Cell Death and Survival,Organismal Injury and Abnormalities,Renal and Urological Disease,Renal Necrosis/Cell Death	Apoptosis of kidney cell lines	0.00727	CALCR,LYN,MAP3K8,TP53	4
Glomerular Injury,Inflammatory Disease,Inflammatory Response,Organismal Injury and Abnormalities,Renal and Urological Disease,Renal Inflammation,Renal Nephritis	Glomerulonephritis	0.00769	Iga,IL12 (complex),IL6,LYN,PTPN6,TP53	6
Digestive System Development and Function,Gastrointestinal Disease,Hepatic System Development and Function,Hepatic System Disease,Inflammatory Disease,Inflammatory Response,Liver Inflammation/Hepatitis,Organ Development,Organismal Injury and Abnormalities	Hepatitis subtype infantile hepatitis syndrome	0.00785	IL6	1
Digestive System Development and Function,Gastrointestinal Disease,Hepatic System Development and Function,Hepatic System Disease,Inflammatory Disease,Inflammatory Response,Liver Inflammation/Hepatitis,Organ Development,Organismal Injury and Abnormalities	Infantile cholestatic hepatitis syndrome	0.00785	IL6	1
Cardiac Dilation,Cardiac Enlargement,Cardiac Inflammation,Cardiovascular Disease,Cardiovascular System Development and Function,Inflammatory Disease,Inflammatory Response,Organ Morphology,Organismal Development,Organismal Injury and Abnormalities,Skeletal and Muscular Disorders	Inflammatory dilated cardiomyopathy	0.00785	IL5	1
Cancer,Gastrointestinal Disease,Hepatic System Disease,Liver Hyperplasia/Hyperproliferation,Organismal Injury and Abnormalities	Onset of development of liver tumor	0.00817	TP53	1
Cardiac Hemorrhaging,Cardiovascular Disease,Connective Tissue Disorders,Organismal Injury and Abnormalities	Bleeding of pericardium	0.00915	TP53	1
Gastrointestinal Disease,Hepatic System Disease,Liver Damage,Organismal Injury and Abnormalities	Lesioning of liver	0.00915	TP53	1
Cellular Function and Maintenance,Increased Levels of Potassium,Molecular Transport	Increased efflux of K+	0.00915	D-glucose	1
Cellular Development,Cellular Growth and Proliferation,Organ Development,Renal and Urological System Development and Function,Renal Proliferation	Proliferation of mesangial cells	0.0108	D-glucose,IL6	2
Kidney Failure,Organismal Injury and Abnormalities,Renal and Urological Disease	Chronic renal failure	0.0112	CSF3,D-glucose,IL6	3
Cell-To-Cell Signaling and Interaction,Connective Tissue Development and Function,Hepatic System Development and Function,Liver Fibrosis	Activation of hepatic stellate cells	0.0116	IL1A,IL6	2
Decreased Levels of Albumin,Molecular Transport	Decreased secretion of albumin	0.0121	IL6	1
Decreased Levels of Albumin	Decreased synthesis of albumin	0.0124	IL6	1
Cancer,Cardiac Transformation,Organismal Injury and Abnormalities	Transformation of endocardial cells	0.0124	D-glucose	1
Cardiovascular System Development and Function,Cellular Development,Cellular Growth and Proliferation,Connective Tissue Development and Function,Digestive System Development and Function,Hepatic System Development and Function,Liver Fibrosis,Liver Proliferation,Organ Development,Organismal Development,Tissue Development	Proliferation of hepatic stellate cells	0.0125	IL6,PTPN6	2
Cell Death and Survival,Gastrointestinal Disease,Hepatic System Disease,Liver Necrosis/Cell Death,Organismal Injury and Abnormalities	Cell death of sinusoidal endothelial cells	0.013	IL6	1
Digestive System Development and Function,Gastrointestinal Disease,Hepatic System Development and Function,Hepatic System Disease,Inflammatory Disease,Inflammatory Response,Liver Inflammation/Hepatitis,Liver Steatosis,Metabolic Disease,Organ Development,Organismal Injury and Abnormalities	Steatohepatitis	0.0134	IL6,NR0B2	2
Digestive System Development and Function,Gastrointestinal Disease,Hepatic System Development and Function,Hepatic System Disease,Infectious Diseases,Inflammatory Disease,Inflammatory Response,Liver Inflammation/Hepatitis,Organ Development,Organismal Injury and Abnormalities	HIV-HCV co-infection	0.014	D-glucose	1
Glomerular Injury,Immunological Disease,Inflammatory Disease,Inflammatory Response,Organismal Injury and Abnormalities,Renal and Urological Disease,Renal Inflammation,Renal Nephritis	Autoimmune glomerulonephritis	0.0149	Iga,IL6,TP53	3
Gastrointestinal Disease,Hepatic System Disease,Hereditary Disorder,Liver Cholestasis,Organismal Injury and Abnormalities	Progressive familial intrahepatic cholestasis type 2	0.0153	NR0B2	1
Glomerular Injury,Organismal Injury and Abnormalities,Renal and Urological Disease	Urological disorder of renal glomerulus	0.0166	LYN	1
Gastrointestinal Disease,Hepatic System Disease,Liver Failure,Organismal Injury and Abnormalities	Failure of liver	0.0167	IL6,TP53	2
Cellular Development,Cellular Growth and Proliferation,Renal and Urological System Development and Function,Renal Proliferation	Arrest in growth of kidney cell lines	0.0169	TP53	1
Cardiac Enlargement,Cardiovascular Disease,Cardiovascular System Development and Function,Organ Morphology,Organismal Development,Organismal Injury and Abnormalities	Pressure overload hypertrophy	0.0179	TP53	1
Cellular Compromise,Gastrointestinal Disease,Hepatic System Disease,Liver Damage,Organismal Injury and Abnormalities	Injury of liver cells	0.0185	STAT6	1
Decreased Levels of Albumin	Decreased activation of albumin	0.0189	TP53	1
Biliary Hyperplasia,Cancer,Gastrointestinal Disease,Hepatic System Disease,Organismal Injury and Abnormalities	Development of cholangiocarcinoma	0.0211	TP53	1
Increased Levels of Alkaline Phosphatase	Increased activation of alkaline phosphatase	0.0218	CSF3,IL6	2
Gastrointestinal Disease,Hepatic System Disease,Liver Cholestasis	Cholestasis	0.0226	Iga,IL6,NR0B2	3
Organismal Injury and Abnormalities,Renal and Urological Disease,Renal Damage	Damage of kidney	0.0227	CSF3,IL6,TP53	3
Cardiac Necrosis/Cell Death,Cardiovascular System Development and Function,Cell Death and Survival,Skeletal and Muscular System Development and Function	Survival of ventricular myocytes	0.0246	D-glucose	1
Increased Levels of ALT	Increased release of ALT	0.0256	IL6	1
Digestive System Development and Function,Gastrointestinal Disease,Hepatic System Development and Function,Hepatic System Disease,Liver Enlargement,Organ Morphology,Organismal Development,Organismal Injury and Abnormalities	Hepatomegaly	0.0266	STAT6,UACA	2
Gastrointestinal Disease,Hepatic System Disease,Inflammatory Disease,Liver Cirrhosis,Organismal Injury and Abnormalities	Primary biliary cirrhosis	0.027	Iga,IL1A,IL5	3
Cardiac Proliferation,Cardiovascular System Development and Function,Cellular Development,Cellular Growth and Proliferation,Embryonic Development,Organ Development,Organismal Development,Skeletal and Muscular System Development and Function,Tissue Development	Proliferation of cardiomyocytes	0.0275	CSF3,IL6	2
Cardiac Damage,Cardiovascular Disease,Organismal Injury and Abnormalities	Reperfusion injury of heart	0.0301	IL1A	1
Inflammatory Disease,Inflammatory Response,Organismal Injury and Abnormalities,Renal and Urological Disease,Renal Inflammation,Renal Nephritis	Pyelonephritis	0.0364	IL6	1
Cardiac Infarction,Cardiovascular Disease,Organismal Injury and Abnormalities,Skeletal and Muscular Disorders	Myocardial infarction	0.0372	CSF3,IL6,PTPN6	3
Cardiac Arrythmia,Cardiovascular Disease,Organismal Injury and Abnormalities	Arrhythmia	0.0387	CSF3,D-glucose,IL6	3
Cell Morphology,Developmental Disorder,Organ Morphology,Organismal Development,Organismal Injury and Abnormalities,Renal and Urological Disease,Renal and Urological System Development and Function,Renal Enlargement	Hypertrophy of mesangial cells	0.0396	D-glucose	1
Cancer,Gastrointestinal Disease,Hepatic System Disease,Hepatocellular carcinoma,Liver Hyperplasia/Hyperproliferation,Organismal Injury and Abnormalities	Hepatocellular carcinoma	0.0405	D-glucose,IL1A,IL6,TP53,UACA,ZNF175	6
Cell Death and Survival,Cellular Development,Digestive System Development and Function,Hepatic System Development and Function,Liver Regeneration,Organ Morphology	Regeneration of liver cells	0.0453	IL6	1
Biliary Hyperplasia,Cellular Development,Cellular Growth and Proliferation,Organismal Development,Tissue Development	Proliferation of cholangiocytes	0.0453	IL6	1
Cardiac Infarction,Cardiovascular Disease,Organismal Injury and Abnormalities,Skeletal and Muscular Disorders	Acute myocardial infarction	0.0459	CSF3,IL6	2
Cardiac Proliferation,Cardiovascular System Development and Function,Cellular Development,Cellular Growth and Proliferation,Connective Tissue Development and Function,Organ Development,Tissue Development	Proliferation of cardiac fibroblasts	0.0474	D-glucose	1
Cell Death and Survival,Renal and Urological System Development and Function,Renal Necrosis/Cell Death	Cell viability of kidney cells	0.0487	D-glucose	1
Increased Levels of AST	Increased localization of AST	0.0493	MAP3K8	1
Cardiac Congestive Cardiac Failure,Cardiovascular Disease,Heart Failure,Organismal Injury and Abnormalities	Congestive heart failure	0.0507	ASIC3,IL6	2
Cardiac Dilation,Cardiac Enlargement,Cardiovascular Disease,Cardiovascular System Development and Function,Organ Morphology,Organismal Development,Organismal Injury and Abnormalities,Skeletal and Muscular Disorders	Dilated cardiomyopathy	0.0526	IL5,IL6,mir-378	3
Glutathione Depletion In Liver	Quantity of glutathione in liver	0.054	IL6	1
Hepatic System Development and Function,Liver Proliferation,Organ Morphology,Tissue Morphology	Quantity of hepatocytes	0.054	TP53	1
Kidney Failure,Organismal Injury and Abnormalities,Renal and Urological Disease	End stage renal disease	0.0541	D-glucose,IL6	2
Cardiovascular Disease,Heart Failure,Organismal Injury and Abnormalities	Failure of heart	0.058	ASIC3,D-glucose,Ikb,IL6	4
Cardiac Arteriopathy,Cardiovascular Disease,Organismal Injury and Abnormalities	Disorder of coronary artery	0.0582	ASIC3,D-glucose,IL6	3
Cancer,Gastrointestinal Disease,Hepatic System Disease,Hepatocellular carcinoma,Liver Hyperplasia/Hyperproliferation,Organismal Injury and Abnormalities,Tissue Morphology	Quantity of hepatocellular carcinoma	0.0593	TP53	1
Gastrointestinal Disease,Hepatic System Disease,Liver Steatosis,Metabolic Disease,Organismal Injury and Abnormalities	Microvesicular hepatic steatosis	0.0608	TP53	1
Cardiac Fibrosis,Cardiovascular Disease,Organismal Injury and Abnormalities,Skeletal and Muscular Disorders	Fibrosis of myocardium	0.0645	CSF3	1
Cardiac Dilation,Cardiac Enlargement,Cardiovascular Disease,Cardiovascular System Development and Function,Organ Morphology,Organismal Development,Organismal Injury and Abnormalities,Skeletal and Muscular Disorders	Idiopathic dilated cardiomyopathy	0.0676	IL6	1
Increased Levels of ALT	Increased localization of ALT	0.0722	IL6	1
Degeneration of liver,Gastrointestinal Disease,Hepatic System Disease,Organismal Injury and Abnormalities	Degeneration of liver	0.0861	IL6	1
Digestive System Development and Function,Gastrointestinal Disease,Hepatic System Development and Function,Hepatic System Disease,Inflammatory Disease,Inflammatory Response,Liver Inflammation/Hepatitis,Organ Development,Organismal Injury and Abnormalities,Psychological Disorders	Alcoholic hepatitis	0.0885	IL6	1
Glomerular Injury,Immunological Disease,Inflammatory Disease,Inflammatory Response,Organismal Injury and Abnormalities,Renal and Urological Disease,Renal Inflammation,Renal Nephritis	IgA nephropathy	0.0897	Iga,TP53	2
Cancer,Gastrointestinal Disease,Hepatic System Disease,Liver Hyperplasia/Hyperproliferation,Organismal Injury and Abnormalities	Hepatoblastoma	0.0942	TP53	1
Digestive System Development and Function,Gastrointestinal Disease,Hepatic System Development and Function,Hepatic System Disease,Infectious Diseases,Inflammatory Disease,Inflammatory Response,Liver Inflammation/Hepatitis,Organ Development,Organismal Injury and Abnormalities	Chronic hepatitis B	0.104	IL6	1
Cardiovascular Disease,Congenital Heart Anomaly,Developmental Disorder,Hereditary Disorder,Organismal Injury and Abnormalities	Double outlet right ventricle	0.106	TP53	1
Digestive System Development and Function,Gastrointestinal Disease,Hepatic System Development and Function,Hepatic System Disease,Inflammatory Disease,Inflammatory Response,Liver Inflammation/Hepatitis,Liver Steatosis,Metabolic Disease,Organ Development,Organismal Injury and Abnormalities	Nonalcoholic steatohepatitis	0.106	NR0B2	1
Gastrointestinal Disease,Hepatic System Disease,Hereditary Disorder,Liver Cholestasis,Organismal Injury and Abnormalities	Progressive familial intrahepatic cholestasis type 1	0.112	NR0B2	1
Cardiovascular Disease,Heart Failure,Organismal Injury and Abnormalities	Acute heart failure	0.117	D-glucose	1
Cardiac Arteriopathy,Cardiovascular Disease,Organismal Injury and Abnormalities	Coronary artery disease	0.119	D-glucose,IL6	2
Cardiac Fibrosis,Cardiovascular Disease,Organismal Injury and Abnormalities	Fibrosis of heart	0.126	CSF3,mir-378	2
Increased Levels of Creatinine	Increased Levels of Creatinine	0.128	IL6	1
Cardiac Inflammation,Cardiovascular Disease,Inflammatory Response,Organismal Injury and Abnormalities	Inflammation of heart	0.131	STAT6	1
Cardiac Dilation,Cardiac Dysfunction,Cardiac Enlargement,Cardiovascular Disease,Cardiovascular System Development and Function,Organ Morphology,Organismal Development,Organismal Injury and Abnormalities,Skeletal and Muscular Disorders	Left ventricular dilation	0.157	IL6	1
Cancer,Gastrointestinal Disease,Hepatic System Disease,Liver Hyperplasia/Hyperproliferation,Organismal Injury and Abnormalities	Liver cholangiocarcinoma	0.163	TP53	1
Cardiac Arrythmia,Cardiovascular Disease,Organismal Injury and Abnormalities,Tachycardia	Ventricular tachycardia	0.182	CSF3	1
Cardiovascular Disease,Congenital Heart Anomaly,Developmental Disorder,Organismal Injury and Abnormalities	Congenital heart disease	0.19	IL6,TP53	2
Cell Death and Survival,Renal and Urological System Development and Function,Renal Necrosis/Cell Death	Cell viability of kidney cell lines	0.201	MAP3K8	1
Increased Levels of Hematocrit	Increased Levels of Hematocrit	0.205	TP53	1
Increased Levels of Red Blood Cells	Increased Levels of Red Blood Cells	0.241	TP53	1
Glomerular Injury,Inflammatory Disease,Inflammatory Response,Organismal Injury and Abnormalities,Renal and Urological Disease,Renal Inflammation,Renal Nephritis	Lupus nephritis	0.298	LYN	1
Cardiac Arrythmia,Cardiovascular Disease,Organismal Injury and Abnormalities,Skeletal and Muscular Disorders	Atrial fibrillation	0.319	IL6	1
Glomerular Injury,Organismal Injury and Abnormalities,Renal and Urological Disease	Glomerulosclerosis	0.36	LYN	1
Organismal Injury and Abnormalities,Renal and Urological Disease,Renal Damage	Injury of kidney	0.371	IL6	1
Cancer,Gastrointestinal Disease,Hepatic System Disease,Liver Hyperplasia/Hyperproliferation,Organismal Injury and Abnormalities	Liver tumor	1	D-glucose,HAUS8,IL12 (complex),IL1A,IL6,KRT40,PAXBP1,SLITRK4,TP53,UACA,ZNF175	11
Cancer,Gastrointestinal Disease,Hepatic System Disease,Liver Hyperplasia/Hyperproliferation,Organismal Injury and Abnormalities	Liver carcinoma	1	D-glucose,HAUS8,IL1A,IL6,KRT40,PAXBP1,SLITRK4,TP53,UACA,ZNF175	10

## Sheet: Network ID-3
© 2000-2020 QIAGEN. All rights reserved.
Categories	Diseases or Functions Annotation	p-value	Molecules	# Molecules
Developmental Disorder,Nervous System Development and Function	Abnormal myelination	0.000517	LMNA,MAP1B,MBP	3
Cell Morphology,Cellular Assembly and Organization,Cellular Development,Cellular Function and Maintenance,Cellular Growth and Proliferation,Embryonic Development,Nervous System Development and Function,Organismal Development,Tissue Development,Tissue Morphology	Size of dendritic spines	0.000808	CDH10,DLG4	2
Connective Tissue Disorders,Developmental Disorder,Neurological Disease,Organismal Injury and Abnormalities,Skeletal and Muscular Disorders	Polymicrogyria with seizures	0.00111	RTTN	1
Cellular Assembly and Organization	Organization of cellular membrane	0.00141	CDH10,LMNA,MBP,UBC,YWHAZ	5
Endocrine System Disorders,Hereditary Disorder,Neurological Disease,Organismal Injury and Abnormalities	Polyendocrine-polyneuropathy syndrome	0.00148	DMXL2	1
Cell Morphology,Cell-To-Cell Signaling and Interaction,Cellular Assembly and Organization,Nervous System Development and Function,Tissue Morphology	Size of inhibitory synapse	0.00148	CDH10	1
Connective Tissue Disorders,Developmental Disorder,Hereditary Disorder,Organismal Injury and Abnormalities,Skeletal and Muscular Disorders	Short-rib thoracic dysplasia type 17 with polydactyly	0.00148	TCTEX1D2	1
Hereditary Disorder,Ophthalmic Disease,Organismal Injury and Abnormalities	Retinitis pigmentosa type 45	0.00185	CNGB1	1
Hereditary Disorder,Neurological Disease,Organismal Injury and Abnormalities	Hereditary essential tremor type 4	0.00222	FUS	1
Cell Cycle,Embryonic Development	Arrest in G2/M phase of embryonic stem cell lines	0.00222	H2AX	1
Hereditary Disorder,Neurological Disease,Organismal Injury and Abnormalities,Psychological Disorders	Amyotrophic lateral sclerosis 6 without frontotemporal dementia	0.00222	FUS	1
Neurological Disease	Neuronal intermediate filament inclusion disease	0.00222	FUS	1
Hereditary Disorder,Neurological Disease,Organismal Injury and Abnormalities,Psychological Disorders	Autosomal recessive amyotrophic lateral sclerosis type 6	0.00222	FUS	1
Cellular Compromise	Degradation of amyloid-beta plaques	0.00222	MBP	1
Cellular Assembly and Organization,Cellular Function and Maintenance	Quantity of microtubules	0.00251	MAP1B,MBP	2
Cell Cycle,Cellular Development,Connective Tissue Development and Function	Premature senescence of dermal fibroblasts	0.00259	LMNA	1
Cellular Compromise,DNA Replication, Recombination, and Repair	Fragmentation of heterochromatin	0.00259	LMNA	1
Cardiovascular Disease,Connective Tissue Disorders,Developmental Disorder,Hereditary Disorder,Organismal Injury and Abnormalities,Skeletal and Muscular Disorders	Slovenian type heart-hand syndrome	0.00259	LMNA	1
Cellular Assembly and Organization	Quantity of peripheral heterochromatin	0.00259	LMNA	1
Cell Death and Survival,Cell Morphology,Nutritional Disease,Organ Morphology,Organismal Injury and Abnormalities,Skeletal and Muscular Disorders,Skeletal and Muscular System Development and Function,Tissue Morphology	Loss of vascular smooth muscle cells	0.00259	LMNA	1
Cellular Development	Commitment of embryonic stem cell lines	0.00259	LMNA	1
Organismal Development,Skeletal and Muscular System Development and Function	Grip strength of hindlimb	0.00259	LMNA	1
Connective Tissue Development and Function,Nervous System Development and Function	Mechanotransduction of fibroblast cell lines	0.00259	LMNA	1
Infectious Diseases	Release of human herpesvirus 4	0.00259	LMNA	1
Developmental Disorder,Hereditary Disorder,Organismal Injury and Abnormalities,Skeletal and Muscular Disorders	Autosomal recessive Emery-Dreifuss muscular dystrophy type 3	0.00259	LMNA	1
Cellular Assembly and Organization	Reassembly of GW body	0.00259	LMNA	1
Cardiovascular Disease,Connective Tissue Disorders,Dermatological Diseases and Conditions,Metabolic Disease,Organismal Injury and Abnormalities,Skeletal and Muscular Disorders	Lipoatrophy with diabetes hepatic steatosis hypertrophic cardiomyopathy and leukomelanodermic papules	0.00259	LMNA	1
Cellular Development	Commitment of muscle precursor cells	0.00259	LMNA	1
Cardiovascular Disease,Developmental Disorder,Hereditary Disorder,Organismal Injury and Abnormalities,Skeletal and Muscular Disorders	Muscular dystrophy of cardiac muscle	0.00259	LMNA	1
Cardiovascular Disease,Developmental Disorder,Hereditary Disorder,Organismal Functions,Organismal Injury and Abnormalities,Skeletal and Muscular Disorders	Limb-girdle muscular dystrophy type 1b	0.00259	LMNA	1
Cardiac Dilation,Cardiac Enlargement,Cardiovascular Disease,Cardiovascular System Development and Function,Developmental Disorder,Endocrine System Disorders,Hereditary Disorder,Organ Morphology,Organismal Development,Organismal Injury and Abnormalities,Reproductive System Disease,Skeletal and Muscular Disorders	Dilated cardiomyopathy with hypergonadotropic hypogonadism	0.00259	LMNA	1
Connective Tissue Disorders,Dermatological Diseases and Conditions,Developmental Disorder,Gastrointestinal Disease,Hereditary Disorder,Metabolic Disease,Organismal Injury and Abnormalities,Skeletal and Muscular Disorders	Atypical mandibuloacral dysplasia with type A lipodystrophy	0.00259	LMNA	1
Cellular Movement	Extravasation of leukemia cell lines	0.00259	LMNA	1
Dermatological Diseases and Conditions,Developmental Disorder,Hereditary Disorder,Metabolic Disease,Organismal Injury and Abnormalities	Atypical Hutchinson Gilford progeria syndrome	0.00259	LMNA	1
Dermatological Diseases and Conditions,Developmental Disorder,Hereditary Disorder,Metabolic Disease,Organismal Injury and Abnormalities,Skeletal and Muscular Disorders	Atypical Werner syndrome	0.00259	LMNA	1
Dermatological Diseases and Conditions,Developmental Disorder,Hereditary Disorder,Metabolic Disease,Organismal Injury and Abnormalities	Childhood-onset Hutchinson-Gilford progeria syndrome	0.00259	LMNA	1
Cellular Assembly and Organization	Detachment of desmin filament	0.00259	LMNA	1
Nervous System Development and Function	Mechanotransduction of embryonic cell lines	0.00259	LMNA	1
Connective Tissue Disorders,Hereditary Disorder,Metabolic Disease,Organismal Injury and Abnormalities,Skeletal and Muscular Disorders	Autosomal dominant familial partial lipodystrophy type 2	0.00259	LMNA	1
Hereditary Disorder,Neurological Disease,Organismal Injury and Abnormalities,Skeletal and Muscular Disorders	Charcot-Marie-Tooth disease axonal type 2b1	0.00259	LMNA	1
Cell Morphology,Cellular Assembly and Organization,Cellular Development,Cellular Growth and Proliferation,Nervous System Development and Function,Organismal Development,Tissue Development	Morphogenesis of growth cone	0.00296	MAP1B	1
Cell-To-Cell Signaling and Interaction,Cellular Assembly and Organization,Nervous System Development and Function	Conversion of synapse	0.0037	DLG4	1
Reproductive System Development and Function	Menstrual cycle	0.0037	DLG4	1
Cell-To-Cell Signaling and Interaction,Cellular Assembly and Organization,Cellular Development,Cellular Function and Maintenance,Cellular Growth and Proliferation,Nervous System Development and Function,Tissue Development	Maturation of synapse	0.00383	DLG4,YWHAZ	2
Cancer,Hematological Disease,Immunological Disease,Organismal Injury and Abnormalities	Metastatic diffuse large B-cell lymphoma	0.00407	YWHAZ	1
Ophthalmic Disease,Organismal Injury and Abnormalities	Retinitis pigmentosa type 49	0.00407	CNGB1	1
Nervous System Development and Function	Recognition of synaptic membrane	0.00407	YWHAZ	1
Cell Morphology,Cellular Compromise	Binucleation of fibroblasts	0.00444	LMNA	1
Cell Morphology,Cellular Assembly and Organization	Shape of nucleus	0.00444	LMNA	1
Cell Morphology,Cellular Assembly and Organization,Cellular Development,Cellular Function and Maintenance,Cellular Growth and Proliferation,Embryonic Development,Nervous System Development and Function,Organismal Development,Tissue Development,Tissue Morphology	Density of stubby spine	0.00444	DLG4	1
Developmental Disorder,Hereditary Disorder,Neurological Disease,Ophthalmic Disease,Organismal Injury and Abnormalities,Skeletal and Muscular Disorders	Congenital fibrosis of extraocular muscles type 1	0.00481	MAP1B	1
Cellular Assembly and Organization	Clustering of nuclear pores	0.00481	LMNA	1
Hematological System Development and Function,Lymphoid Tissue Structure and Development,Tissue Morphology	Quantity of Th3 cells	0.00517	MBP	1
Cell Death and Survival	Killing of oligodendrocytes	0.00517	MBP	1
Cell-To-Cell Signaling and Interaction	Activation of spleen cell lines	0.00554	MBP	1
Cellular Development,Embryonic Development,Organismal Development,Reproductive System Development and Function	Sex determination of male germ cells	0.00554	MAP3K4	1
Embryonic Development,Nervous System Development and Function,Organ Development,Organismal Development,Tissue Development	Development of pontine nucleus	0.00591	MAP1B	1
Cellular Assembly and Organization,Cellular Function and Maintenance,Nervous System Development and Function,Tissue Development	Organization of axons	0.00591	MBP	1
Cellular Compromise,Neurological Disease,Organismal Injury and Abnormalities	Damage of motor neurons	0.00591	FUS	1
Skeletal and Muscular System Development and Function	Density of femur	0.00591	LMNA	1
Molecular Transport,Protein Trafficking	Transport of reporter protein	0.00591	MAP1B	1
Cell Signaling,Nucleic Acid Metabolism,Small Molecule Biochemistry	Binding of cyclic AMP	0.00591	MAP1B	1
Gene Expression,RNA Damage and Repair,RNA Post-Transcriptional Modification	Stabilization of mRNA	0.00605	FUS,UBC,YWHAZ	3
Dermatological Diseases and Conditions,Organismal Injury and Abnormalities,Skeletal and Muscular Disorders	Lethal restrictive dermopathy	0.00628	LMNA	1
Cell-To-Cell Signaling and Interaction	Aggregation of breast cell lines	0.00628	YWHAZ	1
Cell Cycle,Cellular Movement	Delay in initiation of cytokinesis of cervical cancer cell lines	0.00665	LMNA	1
DNA Replication, Recombination, and Repair	Non-homologous end joining	0.00687	FUS,H2AX	2
Cellular Compromise,Organismal Injury and Abnormalities,Skeletal and Muscular Disorders	Atrophy of skeletal muscle cells	0.00702	MAP3K4	1
Protein Synthesis	Translation of reporter protein	0.00738	FUS	1
Cardiac Dilation,Cardiac Enlargement,Cardiovascular Disease,Cardiovascular System Development and Function,Hereditary Disorder,Organ Morphology,Organismal Development,Organismal Injury and Abnormalities,Skeletal and Muscular Disorders	Dilated cardiomyopathy 1A	0.00738	LMNA	1
Developmental Disorder,Skeletal and Muscular Disorders	Lordokyphosis	0.00775	LMNA	1
Hereditary Disorder,Neurological Disease,Organismal Injury and Abnormalities	Hereditary neuropathy with liability to pressure palsies	0.00775	LMNA	1
Cellular Assembly and Organization	Formation of cytoplasmic aggregates	0.0081	LMNA,YWHAZ	2
DNA Replication, Recombination, and Repair	Class switch recombination repair	0.00812	H2AX	1
Cellular Development,Embryonic Development,Organismal Development,Tissue Development	Osteogenic differentiation of mesenchymal stem cells	0.00812	LMNA	1
Nervous System Development and Function,Tissue Development	Formation of axon bundle	0.00812	MAP1B	1
Developmental Disorder,Hereditary Disorder,Metabolic Disease,Organismal Injury and Abnormalities	Very long chain acyl-CoA dehydrogenase deficiency	0.00849	DLG4	1
Cell-mediated Immune Response,Cellular Development,Cellular Function and Maintenance,Cellular Growth and Proliferation,Embryonic Development,Hematological System Development and Function,Hematopoiesis,Lymphoid Tissue Structure and Development,Organ Development,Organismal Development,Tissue Development	Proliferation of pro T4 thymocytes	0.00849	HNRNPL	1
Cancer,Organismal Injury and Abnormalities,Reproductive System Disease	Atypical ductal breast hyperplasia	0.00849	YWHAZ	1
Carbohydrate Metabolism	Metabolism of isocitric acid	0.00849	IDH3G	1
Hereditary Disorder,Neurological Disease,Organismal Injury and Abnormalities	Hereditary neuropathy	0.00858	DMXL2,FUS,LMNA,MAP1B	4
Cellular Assembly and Organization,Nervous System Development and Function	Scaffolding of postsynaptic region	0.00885	DLG4	1
Connective Tissue Disorders,Organismal Injury and Abnormalities,Skeletal and Muscular Disorders,Tissue Morphology	Spontaneous fracture of rib	0.00885	LMNA	1
Cell Death and Survival,Nervous System Development and Function	Cell survival of cortical neurons	0.00922	FUS	1
[truncated: 156 more rows]

## Sheet: Network ID-4
© 2000-2020 QIAGEN. All rights reserved.
[truncated: 439 more rows]

## Sheet: Network ID-5
© 2000-2020 QIAGEN. All rights reserved.
[truncated: 43 more rows]
